# Supplementary material for: The integrated genomic and epigenomic landscape of brainstem glioma
Source: Nat Commun. 2020 Jun 17;11:3077. doi: 10.1038/s41467-020-16682-y (PMC7299931; doi:10.1038/s41467-020-16682-y)
Supplement: Supplementary file 4 — Supplementary Data 1 [file 41467_2020_16682_MOESM4_ESM.xlsx]

## Sheet: Supplementary Data 1
Supplementary Data 1 Clinical information for patients selected in this study
ID	Methylation Data	WGS data	RNAseq data	Panel sequencing	Age	Tumor Location	Grade	Pathology	Gender	DIPG	Survival status (dead:1, censored:0)	Overall Survival (Months)	MethylationCluster	H3F3A	HIST1H3B	IDH1	TP53	PPM1D	ATM	ATRX	FGFR1	PIK3CA	PIK3R1	NF1	PTEN	PDGFRA	TCF12	KRAS	SNRNP200	MGAT1	BCOR	SF3B1	C>A	C>G	C>T	T>A	T>C	T>G	Mutation number per megabase
B935	Available	Available	Available	NA	7	pons	IV	GBM	F	Y	1	15.7	H3-Pons	Missense	WT	WT	splice	WT	WT	WT	WT	WT	WT	WT	WT	WT	WT	WT	WT	WT	WT	WT	0.2062	0.0892	0.3394	0.1299	0.1679	0.0674	0.872915
B937	Available	Available	Available	NA	22	middle cerebellar peduncle	IV	GBM	F	N	1	9	H3-Pons	Missense	WT	WT	Missense	WT	WT	splice	WT	WT	WT	WT	WT	WT	WT	WT	WT	WT	WT	WT	0.2176	0.0728	0.3334	0.139	0.1765	0.0607	1.41681
B938	Available	Available	Available	NA	29	pons	III	A	F	Y	1	8.9	H3-Pons	Missense	WT	WT	Missense	WT	WT	WT	WT	WT	WT	WT	WT	WT	WT	WT	WT	WT	WT	WT	0.1613	0.0665	0.4215	0.1209	0.1755	0.0544	1.16001
B939	Available	Available	Available	NA	8	medulla	III	A	M	N	0	48.5667	PA-like	WT	WT	WT	WT	WT	WT	WT	WT	WT	WT	Nonsense	WT	WT	WT	WT	WT	Missense	WT	WT	0.1064	0.0607	0.2258	0.0821	0.2434	0.2816	1.21849
B940	Available	Available	Available	NA	49	medulla	II	A	M	N	1	23.4333	H3-Medulla	Missense	WT	WT	WT	Frameshift stopgain	WT	WT	WT	WT	WT	WT	WT	WT	WT	WT	Missense	WT	WT	WT	0.1571	0.0719	0.37	0.1382	0.2151	0.0476	1.26428
B941	Available	Available	Available	NA	11	pontomedullary junction (ventral)	IV	GBM	M	N	1	6.43333	H3-Pons	Missense	WT	WT	Missense	WT	WT	WT	WT	WT	WT	WT	WT	WT	WT	WT	WT	WT	WT	WT	0.2093	0.1014	0.2707	0.1418	0.2061	0.0707	1.10083
B942	Available	Available	Available	NA	9	pons	III	A	M	Y	1	3.5	H3-Pons	Missense	WT	WT	Missense	WT	WT	WT	WT	WT	WT	WT	Missense	WT	WT	WT	WT	WT	WT	WT	0.1711	0.0714	0.3735	0.127	0.2009	0.0562	0.696078
B943	Available	Available	Available	NA	44	middle cerebellar peduncle	II	OA	M	N	0	42.4	IDH	WT	WT	WT	inframe_deletion	WT	WT	Frameshift stopgain	WT	WT	WT	WT	WT	WT	WT	WT	WT	WT	WT	WT	0.1323	0.0758	0.3238	0.1149	0.2797	0.0736	1.13465
B944	Available	Available	NA	NA	56	midbrain-thalamus	IV	GBM	M	N	1	10.6	H3-Pons	Missense	WT	WT	Nonsense	WT	WT	WT	WT	WT	WT	Nonsense	WT	WT	WT	WT	WT	WT	WT	WT	0.1427	0.0867	0.3902	0.1173	0.202	0.0611	1.56794
B945	Available	Available	Available	NA	12	pons	IV	GBM	M	Y	1	11.0333	H3-Pons	Missense	WT	WT	Missense	WT	WT	WT	WT	WT	inframe_deletion	WT	WT	WT	WT	WT	WT	WT	WT	WT	0.205	0.0786	0.3639	0.1116	0.1706	0.0703	0.811269
B946	Available	Available	Available	NA	20	medulla	IV	GBM	M	N	1	7.26667	H3-Medulla	Missense	WT	WT	WT	WT	WT	WT	WT	WT	WT	Frameshift stopgain	WT	WT	WT	WT	WT	WT	WT	WT	0.1666	0.0748	0.2806	0.1177	0.3017	0.0585	0.951471
B947	Available	NA	Available	NA	11	pons	III	A	M	Y	1	11.0667	H3-Pons	NA	NA	NA	NA	NA	NA	NA	NA	NA	NA	NA	NA	NA	NA	NA	NA	NA	NA	NA	NA	NA	NA	NA	NA	NA	NA
B948	Available	NA	Available	NA	24	midbrain-thalamus	III	A	M	N	1	24	H3-Pons	NA	NA	NA	NA	NA	NA	NA	NA	NA	NA	NA	NA	NA	NA	NA	NA	NA	NA	NA	NA	NA	NA	NA	NA	NA	NA
B949	Available	Available	Available	NA	43	medulla	III	A	M	N	1	33.8333	H3-Medulla	Missense	WT	WT	WT	Nonsense	WT	WT	WT	WT	WT	Missense	WT	WT	WT	WT	WT	WT	WT	WT	0.1937	0.0682	0.325	0.1471	0.198	0.068	1.73104
B950	Available	Available	Available	NA	34	midbrain-thalamus	III	OA	M	N	0	28.0667	H3-Medulla	Missense	WT	WT	WT	WT	WT	Nonsense	Missense	WT	WT	WT	WT	WT	WT	WT	WT	WT	WT	WT	0.1663	0.0949	0.2934	0.1535	0.2228	0.0691	1.80431
B951	Available	Available	Available	NA	18	pons	IV	GBM	F	Y	1	3.63333	H3-Pons	Missense	WT	WT	Nonsense	WT	WT	WT	WT	WT	WT	WT	Missense	WT	WT	WT	WT	WT	WT	WT	0.1771	0.093	0.3425	0.1332	0.1838	0.0703	1.41223
B952	Available	Available	Available	NA	41	pontomedullary junction (dorsal)	III	OA	F	N	1	26.3333	H3-Medulla	Missense	WT	WT	WT	Frameshift stopgain	WT	WT	WT	WT	WT	Frameshift stopgain	WT	WT	WT	WT	WT	WT	WT	WT	0.1424	0.0898	0.3337	0.1372	0.2247	0.0721	1.50946
B953	Available	NA	NA	NA	31	pontomedullary junction (ventral)	III	A	M	N	1	44.4667	H3-Medulla	NA	NA	NA	NA	NA	NA	NA	NA	NA	NA	NA	NA	NA	NA	NA	NA	NA	NA	NA	NA	NA	NA	NA	NA	NA	NA
B955	Available	Available	Available	NA	12	pons	II	OA	F	Y	1	11.8	H3-Pons	Missense	WT	WT	Missense	WT	WT	Missense	WT	WT	WT	WT	WT	WT	WT	WT	WT	WT	WT	WT	0.1693	0.0824	0.3613	0.1219	0.2036	0.0615	0.944778
B956	Available	Available	Available	NA	39	medulla	III	A	F	N	0	37.4333	IDH	WT	WT	Missense	Missense; Nonsense	WT	WT	Nonsense	WT	WT	WT	WT	WT	WT	WT	WT	WT	WT	WT	WT	0.148	0.0808	0.2868	0.1358	0.2795	0.0691	1.44711
B957	Available	Available	Available	NA	38	pons	IV	GBM	M	N	1	7.93333	H3-Medulla	WT	WT	WT	WT	WT	WT	WT	WT	WT	WT	WT	WT	WT	WT	WT	WT	WT	WT	WT	0.1323	0.071	0.4427	0.1	0.1867	0.0674	1.68313
B958	Available	Available	Available	NA	48	medulla	III	OA	M	N	1	11.7	H3-Medulla	Missense	WT	WT	Missense; Nonsense	WT	WT	WT	WT	WT	WT	WT	WT	WT	WT	WT	WT	WT	WT	WT	0.1802	0.1311	0.3039	0.1399	0.1854	0.0594	2.63108
B959	Available	Available	Available	NA	22	tectum	II	A	F	N	0	41.9667	PA-like	WT	WT	WT	WT	WT	WT	WT	WT	WT	WT	WT	WT	WT	WT	WT	WT	WT	WT	WT	0.1635	0.0623	0.3406	0.1358	0.2356	0.0623	0.469571
B960	Available	Available	Available	NA	37	pons	II	A	M	N	0	241.267	PA-like	WT	WT	WT	WT	WT	WT	WT	WT	WT	WT	WT	WT	WT	WT	WT	WT	WT	WT	Missense	0.0961	0.0413	0.569	0.08	0.1702	0.0434	1.20228
B961	Available	Available	NA	NA	19	medulla	II	A	M	N	0	42.5	PA-like	WT	WT	WT	WT	WT	WT	WT	WT	WT	WT	WT	WT	WT	WT	WT	WT	WT	WT	WT	0.1639	0.1021	0.399	0.1049	0.1611	0.069	0.638306
B962	Available	Available	Available	NA	31	medulla	III	OA	M	N	1	18.1333	H3-Medulla	Missense	WT	WT	Missense	Nonsense	WT	WT	WT	WT	WT	WT	WT	WT	WT	WT	WT	WT	WT	WT	0.1929	0.0874	0.3349	0.1386	0.1821	0.064	1.30937
B963	Available	Available	Available	NA	43	medulla	II	A	F	N	0	42.3	H3-Medulla	Missense	WT	WT	WT	Nonsense	WT	WT	WT	WT	WT	Missense; Nonsense	WT	WT	WT	WT	WT	WT	WT	WT	0.1632	0.0719	0.3454	0.1401	0.2211	0.0583	1.95613
B964	Available	Available	Available	NA	36	middle cerebellar peduncle	II	A	F	N	0	42.3667	IDH	WT	WT	Missense	Misense; splice	WT	WT	splice	WT	WT	WT	WT	WT	WT	Missense	WT	WT	WT	WT	WT	0.1289	0.0593	0.4318	0.0868	0.2273	0.0659	1.12831
B965	Available	Available	Available	NA	27	medulla	IV	GBM	M	N	0	10.4333	H3-Pons	Missense	WT	WT	WT	Frameshift stopgain	WT	WT	WT	WT	WT	Nonsense	WT	Missense	WT	WT	WT	WT	WT	WT	0.1551	0.072	0.4029	0.1158	0.1924	0.0618	0.763361
B966	Available	Available	Available	NA	54	middle cerebellar peduncle	III	OA	F	N	1	7.16667	H3-Pons	Missense	WT	WT	Missense	WT	WT	WT	WT	WT	WT	WT	WT	WT	WT	WT	WT	WT	WT	WT	0.1473	0.1018	0.368	0.1152	0.2068	0.0609	1.85539
B967	Available	Available	Available	NA	18	medulla	II	A	M	N	1	7.26667	H3-Medulla	Missense	WT	WT	WT	WT	WT	WT	Missense	WT	WT	Nonsense; Frameshift stopgain	WT	WT	WT	WT	WT	WT	WT	WT	0.1862	0.0827	0.3588	0.1142	0.1944	0.0638	0.860938
B968	Available	Available	NA	NA	23	middle cerebellar peduncle	II	OA	F	N	1	23.4	H3-Pons	Missense	WT	WT	Missense	WT	WT	WT	WT	WT	WT	WT	WT	WT	WT	WT	WT	WT	WT	WT	0.1781	0.0933	0.3774	0.1177	0.1766	0.057	1.24244
B969	Available	Available	Available	NA	10	pons	IV	GBM	M	Y	1	8.33333	H3-Pons	Missense	WT	WT	Missense	WT	WT	Frameshift stopgain	WT	WT	WT	WT	Frameshift stopgain	WT	WT	WT	WT	WT	WT	WT	0.1623	0.0227	0.3104	0.1437	0.3212	0.0396	4.08875
B970	Available	Available	Available	NA	7	medulla	III	OA	F	N	1	23.1667	H3-Pons	Missense	WT	WT	WT	WT	WT	WT	WT	WT	WT	WT	WT	WT	Missense	WT	WT	WT	WT	WT	0.1894	0.0664	0.3949	0.1255	0.1609	0.0628	0.965209
B971	Available	Available	Available	NA	40	pons	III	OA	F	N	1	21.4333	H3-Pons	Missense	WT	WT	Missense	WT	WT	Nonsense	WT	WT	WT	WT	WT	WT	WT	WT	WT	WT	WT	WT	0.1933	0.1004	0.29	0.1607	0.1935	0.0621	2.36723
B972	Available	Available	Available	NA	46	pontomedullary junction (dorsal)	II	A	F	N	1	38.3667	H3-Medulla	Missense	WT	WT	WT	Frameshift stopgain	WT	WT	Missense	WT	WT	WT	WT	WT	WT	WT	WT	WT	WT	WT	0.1516	0.0784	0.3757	0.1322	0.2082	0.054	1.76168
B973	Available	Available	Available	NA	59	medulla	II	A	F	N	0	6.56667	H3-Medulla	Missense	WT	WT	WT	Nonsense	WT	WT	WT	WT	WT	WT	WT	WT	WT	WT	WT	WT	WT	WT	0.1367	0.0656	0.4086	0.1139	0.222	0.0531	1.29317
B974	Available	Available	Available	NA	38	medulla	II	A	F	N	0	45.7667	PA-like	WT	WT	WT	WT	WT	WT	WT	WT	WT	WT	WT	WT	WT	WT	WT	WT	WT	WT	WT	0.1543	0.0842	0.3495	0.1084	0.234	0.0696	0.799292
B975	Available	Available	Available	NA	15	medulla	I	GG	M	N	0	35.7667	PA-like	WT	WT	WT	WT	WT	WT	WT	WT	WT	WT	WT	WT	WT	WT	WT	WT	WT	WT	WT	0.1701	0.0743	0.2723	0.1496	0.2314	0.1023	0.327255
B978	Available	Available	Available	NA	13	midbrain tegmentum	I	PA	M	N	0	44.5333	PA-like	WT	WT	WT	WT	WT	WT	WT	WT	WT	WT	WT	WT	WT	WT	WT	WT	WT	WT	Missense	0.1206	0.0709	0.3396	0.1103	0.2585	0.1001	0.447026
B980	Available	NA	NA	NA	7	pons	IV	GBM	M	Y	1	10.2333	H3-Pons	NA	NA	NA	NA	NA	NA	NA	NA	NA	NA	NA	NA	NA	NA	NA	NA	NA	NA	NA	NA	NA	NA	NA	NA	NA	NA
B981	Available	NA	NA	NA	47	medulla	I	PA	M	N	0	12.7667	PA-like	NA	NA	NA	NA	NA	NA	NA	NA	NA	NA	NA	NA	NA	NA	NA	NA	NA	NA	NA	NA	NA	NA	NA	NA	NA	NA
B983	Available	Available	NA	NA	6	pons	III	A	F	Y	1	3.76667	H3-Pons	Missense	WT	WT	WT	Nonsense	WT	WT	WT	WT	WT	WT	WT	WT	WT	WT	WT	WT	WT	WT	0.2112	0.0589	0.3008	0.1674	0.1627	0.0991	0.675646
C023	Available	Available	Available	NA	57	pontomedullary junction (dorsal)	II	A	F	N	0	40.1333	H3-Medulla	WT	WT	WT	Missense	WT	WT	WT	WT	WT	WT	WT	WT	WT	WT	Missense	WT	WT	WT	WT	0.1541	0.0959	0.3403	0.1312	0.2216	0.057	2.77092
C024	Available	Available	Available	NA	4.7	medulla	II	A	M	N	0	50.9667	PA-like	WT	WT	WT	WT	WT	WT	WT	WT	WT	WT	WT	WT	WT	WT	WT	WT	WT	WT	WT	0.1218	0.0951	0.3324	0.128	0.2356	0.0871	0.396299
C042	Available	Available	Available	NA	20	midbrain tegmentum	II	A	F	N	0	35.4	PA-like	WT	WT	WT	WT	WT	WT	WT	WT	WT	WT	WT	WT	WT	WT	Missense	WT	WT	WT	WT	0.1582	0.0703	0.3014	0.1587	0.2341	0.0773	0.701362
C049	Available	Available	Available	NA	23	midbrain tegmentum	III	A	M	N	1	18.8667	H3-Medulla	WT	WT	WT	Missense	WT	WT	WT	WT	WT	WT	WT	WT	WT	WT	WT	WT	WT	WT	WT	0.124	0.0759	0.4233	0.1003	0.1962	0.0803	1.91738
C057	Available	Available	Available	NA	35	pons	II	A	F	N	0	39.3	PA-like	WT	WT	WT	WT	WT	WT	WT	WT	WT	WT	WT	WT	WT	WT	WT	WT	WT	WT	WT	0.1385	0.0725	0.4056	0.1099	0.2145	0.059	0.602727
C061	Available	Available	Available	NA	11	pons	III	A	M	Y	1	18.8	IDH	Missense	WT	WT	Missense	WT	Missense	WT	WT	WT	WT	WT	WT	WT	WT	WT	WT	WT	WT	WT	0.1803	0.0713	0.3285	0.1598	0.1931	0.0669	0.963095
C066	Available	Available	Available	NA	6	pons	II	OA	F	Y	1	25.1667	H3-Pons	Missense	WT	WT	WT	WT	WT	WT	WT	WT	WT	WT	WT	WT	WT	WT	WT	WT	WT	WT	0.1831	0.0697	0.291	0.1865	0.1796	0.0902	0.515718
C067	Available	Available	Available	NA	2	medulla	II	A	M	N	0	30.9	PA-like	WT	WT	WT	WT	WT	WT	WT	WT	WT	WT	WT	WT	WT	WT	WT	WT	WT	WT	WT	0.1794	0.059	0.2805	0.2291	0.1651	0.0868	0.41814
C068	Available	Available	Available	NA	7	pons	II	OA	F	Y	1	9.4	H3-Pons	Missense	WT	WT	Missense	WT	WT	WT	WT	WT	WT	Nonsense	WT	WT	WT	WT	WT	WT	WT	WT	0.207	0.131	0.2528	0.1754	0.1715	0.0624	1.97445
C069	Available	Available	NA	NA	14	pontomedullary junction (ventral)	II	A	M	N	0	27.3	PA-like	WT	WT	WT	WT	WT	WT	WT	WT	WT	WT	WT	WT	WT	WT	WT	WT	WT	WT	WT	0.1483	0.0701	0.3254	0.1934	0.1896	0.0732	0.562921
C475	NA	Available	Available	NA	8	pons	II	A	F	Y	1	13.9667	Not Available	WT	WT	WT	Missense	WT	WT	WT	WT	WT	WT	WT	WT	WT	WT	WT	WT	WT	WT	WT	0.1801	0.0964	0.3281	0.1131	0.209	0.0733	0.778508
C484	NA	Available	Available	NA	61	midbrain-thalamus	II	A	F	N	1	8	Not Available	Missense	WT	WT	WT	Nonsense	WT	WT	WT	WT	WT	Frameshift stopgain	WT	Missense	WT	WT	WT	WT	WT	WT	0.1567	0.0707	0.351	0.1319	0.2249	0.0648	2.0833
C485	Available	Available	NA	NA	5	pons	IV	GBM	F	Y	1	1.5	H3-Pons	Missense	WT	WT	Missense; Frameshift stopgain	WT	WT	WT	WT	WT	WT	WT	WT	WT	WT	WT	WT	WT	Nonsense	WT	0.2092	0.0895	0.2957	0.1295	0.1952	0.0808	0.932801
C487	NA	Available	NA	NA	3	pons	III	A	M	Y	1	3	Not Available	WT	Missense	WT	WT	WT	WT	WT	WT	Missense	WT	WT	WT	WT	WT	WT	WT	WT	Nonsense	WT	0.1694	0.0951	0.3175	0.1229	0.2129	0.0821	0.810916
C514	Available	Available	Available	NA	8	pons	III	A	M	Y	1	5.53333	H3-Pons	Missense	WT	WT	Missense	WT	WT	WT	WT	WT	WT	WT	WT	WT	WT	WT	WT	WT	WT	WT	0.199	0.0745	0.3146	0.1913	0.155	0.0656	1.15438
C515	Available	Available	Available	NA	6	pons	III	OA	F	Y	1	2.33333	H3-Pons	Missense	WT	WT	WT	Nonsense	WT	WT	WT	Missense	WT	WT	WT	WT	WT	WT	WT	WT	WT	WT	0.2108	0.0647	0.3288	0.141	0.1819	0.0727	0.974016
C516	Available	Available	Available	NA	6	pons	III	OA	M	Y	1	2.5	H3-Pons	Missense	WT	WT	inframe_deletion	WT	WT	WT	WT	WT	WT	WT	WT	WT	WT	WT	WT	WT	WT	WT	0.2032	0.0798	0.2979	0.1377	0.1979	0.0834	1.0642
C517	Available	Available	NA	NA	7	pons	IV	GBM	M	Y	1	7.66667	H3-Pons	Missense	WT	WT	WT	WT	WT	WT	WT	WT	WT	Nonsense	WT	WT	WT	WT	WT	WT	WT	WT	0.1843	0.0725	0.2914	0.1502	0.2009	0.1007	0.661203
C518	Available	Available	Available	NA	6	medulla	I	PA	F	N	0	21.8	PA-like	WT	WT	WT	WT	WT	WT	WT	WT	WT	WT	WT	WT	WT	WT	WT	WT	WT	WT	WT	0.2249	0.0541	0.2562	0.1566	0.1858	0.1224	0.494934
C519	Available	Available	NA	NA	23	pons	II	A	M	Y	0	18.0333	IDH	WT	WT	Missense	Missense	WT	WT	Nonsense	WT	Missense	WT	WT	WT	WT	WT	WT	WT	WT	WT	WT	0.1552	0.0671	0.3193	0.1297	0.2626	0.0661	1.02369
C520	Available	Available	Available	NA	53	medulla	II	PXA	M	N	0	1.06667	PA-like	WT	WT	WT	WT	WT	WT	WT	WT	WT	WT	Missense; Frameshift stopgain	WT	WT	WT	WT	WT	WT	WT	WT	0.1563	0.0445	0.4806	0.1157	0.1456	0.0573	1.83672
C521	Available	Available	Available	NA	36	pontomedullary junction (dorsal)	II	OA	F	N	0	16.2667	H3-Medulla	Missense	WT	WT	WT	WT	WT	WT	WT	WT	WT	Nonsense	WT	WT	WT	WT	WT	WT	WT	WT	0.1803	0.0653	0.3222	0.1486	0.215	0.0687	1.36996
C522	Available	Available	NA	NA	32	midbrain tegmentum	I	PA	F	N	0	18.7	IDH	WT	WT	WT	WT	WT	WT	WT	WT	WT	WT	WT	WT	WT	WT	WT	WT	WT	WT	WT	0.1428	0.0792	0.3385	0.1301	0.224	0.0854	0.858472
C523	Available	Available	NA	NA	41	medulla	II	OA	M	N	0	17.6	PA-like	WT	WT	WT	WT	WT	WT	WT	WT	WT	WT	WT	WT	WT	WT	WT	WT	WT	WT	WT	0.1507	0.0742	0.355	0.1495	0.1946	0.0759	0.61717
C524	Available	Available	NA	NA	40	pontomedullary junction (ventral)	II	A	F	Y	1	141.2	IDH	WT	WT	Missense	Missense	WT	WT	Frameshift stopgain	WT	WT	WT	WT	WT	WT	WT	WT	WT	WT	WT	WT	0.1368	0.0648	0.3326	0.1175	0.2905	0.0578	1.09731
C525	Available	Available	NA	NA	11	pons	I	GG	F	N	0	13.8	PA-like	WT	WT	WT	WT	WT	WT	WT	WT	WT	WT	WT	WT	WT	WT	WT	WT	WT	WT	WT	0.1624	0.0593	0.3047	0.1752	0.1989	0.0995	0.386084
C526	Available	Available	Available	NA	7	pons	IV	GBM	M	Y	1	8.53333	H3-Pons	Missense	WT	WT	Missense	WT	WT	WT	WT	WT	WT	WT	WT	WT	WT	WT	WT	WT	WT	WT	0.1942	0.0896	0.3079	0.1417	0.1926	0.0739	0.919767
C527	Available	Available	Available	NA	11	midbrain-thalamus	IV	GBM	F	N	1	9.46667	H3-Pons	Missense	WT	WT	Missense	WT	WT	WT	WT	WT	WT	Frameshift stopgain	WT	WT	WT	WT	WT	WT	WT	WT	0.1958	0.0927	0.3204	0.1262	0.1924	0.0725	1.34566
C528	Available	Available	NA	NA	11	medulla	I	GG	M	N	0	20.9333	PA-like	WT	WT	WT	WT	WT	WT	WT	WT	WT	WT	WT	WT	WT	WT	WT	WT	WT	WT	WT	0.2006	0.0841	0.2847	0.1201	0.224	0.0865	0.586523
C529	Available	Available	NA	NA	14	tectum	II	A	F	N	0	21.4	PA-like	WT	WT	WT	WT	WT	WT	WT	WT	WT	WT	WT	WT	WT	WT	WT	WT	WT	WT	WT	0.1883	0.0513	0.2803	0.2512	0.1534	0.0755	0.727782
C530	Available	Available	Available	NA	9	pons	II	OA	M	Y	1	17.8333	H3-Pons	Missense	WT	WT	WT	Nonsense	WT	WT	Missense	WT	WT	WT	WT	Missense	WT	WT	WT	WT	WT	WT	0.1691	0.0579	0.3356	0.1939	0.1676	0.0758	0.924698
C531	Available	NA	NA	NA	25	pons	IV	GBM	M	Y	1	14.5333	H3-Pons	NA	NA	NA	NA	NA	NA	NA	NA	NA	NA	NA	NA	NA	NA	NA	NA	NA	NA	NA	NA	NA	NA	NA	NA	NA	NA
C534	Available	Available	NA	NA	21	pons	III	A	F	Y	0	21.4	H3-Pons	WT	WT	WT	Missense	WT	WT	WT	WT	WT	WT	WT	WT	WT	WT	WT	WT	WT	WT	WT	0.1808	0.0854	0.3367	0.1467	0.1816	0.0688	1.25865
C535	Available	Available	NA	NA	24	midbrain tegmentum	II	A	M	N	0	22.0667	PA-like	WT	WT	WT	WT	WT	WT	WT	WT	WT	WT	WT	WT	WT	WT	WT	WT	WT	WT	WT	0.161	0.0564	0.2615	0.2486	0.1834	0.089	0.518536
C537	Available	Available	Available	NA	8	pons	III	OA	M	Y	1	2.23333	H3-Pons	Missense	WT	WT	Frameshift stopgain	WT	WT	WT	WT	WT	WT	WT	WT	inframe_deletion	WT	WT	WT	WT	WT	WT	0.196	0.0778	0.2862	0.1868	0.1819	0.0712	1.22201
C538	Available	Available	Available	NA	46	pontomedullary junction (dorsal)	II	A	M	N	0	24.6333	H3-Medulla	Missense	WT	WT	WT	WT	WT	Missense	WT	WT	WT	Frameshift stopgain	WT	WT	WT	WT	WT	WT	WT	WT	0.1432	0.07	0.3624	0.1592	0.1995	0.0657	1.31888
C542	Available	Available	Available	NA	26	pontomedullary junction (dorsal)	IV	GBM	M	N	0	0	H3-Medulla	Missense	WT	WT	Missense	WT	WT	WT	WT	WT	WT	WT	WT	WT	WT	WT	Missense	WT	WT	WT	0.1786	0.1041	0.305	0.1573	0.2002	0.0549	2.78959
C543	Available	Available	NA	NA	34	pontomedullary junction (ventral)	II	A	M	Y	1	39.8333	IDH	WT	WT	Missense	Missense	WT	Missense	WT	WT	WT	WT	Missense	WT	WT	WT	WT	WT	WT	WT	WT	0.1574	0.0773	0.2964	0.1456	0.2555	0.0678	1.43936
C545	Available	Available	Available	NA	8	middle cerebellar peduncle	IV	GBM	F	N	1	0.766667	H3-Pons	Missense	WT	WT	Missense	WT	WT	WT	WT	WT	WT	Nonsense	WT	WT	WT	WT	WT	WT	Missense	WT	0.1838	0.1267	0.2893	0.1361	0.1929	0.0712	1.07899
C546	Available	Available	Available	NA	12	pontomedullary junction (ventral)	IV	GBM	F	N	1	2.2	H3-Pons	Missense	WT	WT	WT	Nonsense	WT	WT	WT	WT	WT	WT	WT	WT	WT	WT	WT	WT	WT	WT	0.182	0.0695	0.3835	0.1184	0.1778	0.0688	0.937028
C547	Available	Available	Available	NA	32	pontomedullary junction (ventral)	III	A	M	N	0	18.3333	IDH	WT	WT	Missense	Missense	WT	WT	WT	WT	WT	Missense	splice	WT	Missense	WT	Missense	WT	WT	WT	WT	0.1255	0.1087	0.3187	0.1187	0.2567	0.0717	1.15402
C550	Available	Available	Available	NA	6	pons	III	A	F	Y	1	6.7	H3-Pons	Missense	WT	WT	Missense	WT	WT	WT	WT	WT	WT	WT	WT	WT	WT	WT	WT	WT	WT	WT	0.2377	0.0703	0.2913	0.1569	0.1695	0.0743	0.862347
C551	Available	Available	Available	NA	30	pontomedullary junction (dorsal)	IV	GBM	F	N	1	10.1	H3-Pons	Missense	WT	WT	Missense	WT	WT	WT	WT	WT	WT	WT	WT	inframe_deletion; missense	WT	WT	WT	WT	WT	WT	0.1772	0.0923	0.3136	0.1397	0.2024	0.0749	1.39744
C553	Available	Available	Available	NA	5	pons	IV	GBM	F	Y	1	13.2	H3-Pons	Missense	WT	WT	Missense	WT	WT	WT	WT	WT	WT	WT	WT	WT	WT	WT	WT	WT	WT	WT	0.1856	0.1218	0.297	0.149	0.1762	0.0703	0.97155
C555	Available	Available	Available	NA	7	pons	IV	GBM	F	Y	1	2.5	H3-Pons	WT	WT	WT	Missense	WT	WT	WT	WT	WT	WT	WT	WT	WT	WT	WT	WT	WT	WT	WT	0.2172	0.0826	0.2837	0.1532	0.191	0.0722	1.11739
D516	Available	Available	Available	NA	4	medulla	II	PMA	F	N	0	11.7667	PA-like	WT	WT	WT	WT	WT	WT	WT	WT	WT	WT	WT	WT	WT	WT	WT	WT	WT	WT	WT	0.1662	0.0708	0.2677	0.1931	0.2185	0.0838	0.457946
D518	Available	Available	Available	NA	50	medulla	III	A	M	N	1	6	H3-Medulla	Missense	WT	WT	WT	Nonsense	WT	WT	WT	WT	WT	Missense	WT	WT	WT	WT	WT	WT	WT	WT	0.127	0.0672	0.3513	0.1933	0.1968	0.0644	1.52003
D520	Available	Available	NA	NA	28	pontomedullary junction (ventral)	II	OA	M	N	1	8.86667	H3-Pons	Missense	WT	WT	Missense	WT	WT	WT	WT	WT	WT	Missense	WT	WT	WT	WT	WT	WT	WT	WT	0.1461	0.1006	0.3062	0.1846	0.2009	0.0616	1.93359
D521	Available	Available	NA	NA	23	pons	III	A	F	Y	0	10.1	H3-Pons	Missense	WT	WT	Missense	WT	WT	WT	WT	WT	WT	WT	WT	WT	WT	WT	WT	WT	WT	WT	0.1638	0.0691	0.2962	0.1985	0.1959	0.0764	1.76943
D526	Available	Available	Available	NA	51	pons	III	A	M	Y	0	20.6	IDH	WT	WT	Missense	Missense	WT	WT	WT	WT	WT	WT	WT	WT	WT	WT	WT	WT	WT	WT	WT	0.154	0.0707	0.3125	0.1474	0.2551	0.0603	1.86419
D531	Available	Available	Available	NA	46	medulla	II	A	M	N	0	12	H3-Pons	Missense	WT	WT	WT	WT	WT	WT	WT	WT	WT	WT	WT	WT	WT	WT	WT	WT	WT	WT	0.1895	0.0655	0.3847	0.1173	0.1837	0.0592	1.51651
D732	Available	Available	Available	NA	34	middle cerebellar peduncle	II	A	F	N	0	12.4	IDH	WT	WT	Missense	Missense	WT	WT	splice	WT	WT	WT	WT	WT	WT	WT	WT	WT	WT	WT	WT	0.1207	0.0933	0.3177	0.14	0.2564	0.0719	1.03883
D733	Available	Available	Available	NA	53	medulla	II	A	F	N	0	14.4	H3-Medulla	Missense	WT	WT	Missense	Nonsense	WT	WT	WT	WT	WT	WT	WT	WT	inframe_deletion	WT	WT	WT	WT	WT	0.1402	0.0583	0.442	0.1132	0.1929	0.0536	1.57815
D734	Available	Available	NA	NA	44	medulla	II	A	F	N	1	8.5	H3-Medulla	Missense	WT	WT	WT	WT	WT	WT	WT	WT	WT	Startloss; splice	WT	WT	WT	WT	WT	WT	WT	WT	0.1682	0.0616	0.343	0.1582	0.2114	0.0575	1.2981
D737	Available	Available	Available	NA	39	pontomesencephalic junction	III	A	F	N	0	13.6333	H3-Pons	Missense	WT	WT	Nonsense	WT	WT	WT	WT	WT	WT	WT	WT	WT	WT	WT	WT	WT	WT	WT	0.187	0.0956	0.3361	0.1333	0.1931	0.0549	1.55948
D738	Available	Available	NA	NA	46	pontomesencephalic junction	IV	GBM	F	N	1	1.66667	H3-Pons	WT	Missense	WT	Frameshift stopgain	WT	WT	WT	WT	WT	WT	WT	WT	Missense	WT	WT	WT	WT	WT	WT	0.142	0.101	0.3378	0.1225	0.2389	0.0578	1.82368
D739	Available	Available	Available	NA	49	tectum	III	A	M	N	0	13.7	H3-Pons	Missense	WT	WT	Missense	WT	WT	WT	WT	WT	WT	WT	WT	Missense	WT	WT	WT	WT	WT	WT	0.157	0.079	0.3013	0.1634	0.2325	0.0668	1.66234
D740	Available	Available	NA	NA	8	medulla	I	PA	F	N	0	13.6	PA-like	WT	WT	WT	WT	WT	WT	WT	WT	WT	WT	WT	WT	WT	WT	WT	WT	WT	WT	WT	0.1744	0.0646	0.2899	0.1665	0.205	0.0997	0.311051
D744	Available	Available	Available	NA	23	pons	III	A	M	Y	1	8.93333	H3-Pons	WT	WT	WT	Missense	WT	WT	Missense	WT	Missense	WT	WT	WT	WT	WT	WT	WT	WT	WT	WT	0.2084	0.0678	0.371	0.1437	0.1638	0.0454	1.38264
D745	Available	Available	NA	NA	15	pons	III	A	M	N	1	16.3333	H3-Pons	Missense	WT	WT	Missense	WT	WT	WT	WT	WT	WT	WT	WT	WT	WT	WT	WT	WT	WT	WT	0.2107	0.0818	0.3189	0.1461	0.1839	0.0586	1.17199
D517	Available	NA	NA	NA	57	pontomedullary junction (dorsal)	II	OA	F	N	0	53	IDH	NA	NA	NA	NA	NA	NA	NA	NA	NA	NA	NA	NA	NA	NA	NA	NA	NA	NA	NA	NA	NA	NA	NA	NA	NA	NA
C050	Available	NA	NA	NA	46	midbrain tegmentum	III	A	F	N	0	37	PA-like	NA	NA	NA	NA	NA	NA	NA	NA	NA	NA	NA	NA	NA	NA	NA	NA	NA	NA	NA	NA	NA	NA	NA	NA	NA	NA
D889	Available	NA	NA	Available	12	medulla	III	O	M	N	0	3.7	H3-Medulla	Missense	NA	WT	WT	Nonsense	NA	Nonsense	Missense	WT	WT	Nonsense	WT	WT	NA	WT	NA	NA	WT	NA	NA	NA	NA	NA	NA	NA	NA
F183	Available	NA	NA	Available	36	medulla	II	other	F	N	0	10.7	PA-like	WT	NA	WT	WT	frameshift deletion	NA	WT	WT	WT	WT	WT	WT	WT	NA	WT	NA	NA	WT	NA	NA	NA	NA	NA	NA	NA	NA
F180	Available	NA	NA	Available	24	medulla	III	A	M	N	0	8.7	H3-Medulla	Missense	NA	WT	Missense	WT	NA	WT	WT	WT	WT	WT	WT	WT	NA	WT	NA	NA	WT	NA	NA	NA	NA	NA	NA	NA	NA
F184	Available	NA	NA	Available	52	medulla	III	OA	F	N	0	8.7	H3-Medulla	Missense	NA	WT	WT	Nonsense	NA	WT	Missense	WT	WT	Missense	WT	WT	NA	WT	NA	NA	WT	NA	NA	NA	NA	NA	NA	NA	NA
D875	Available	NA	NA	Available	41	medulla	II	OA	M	N	0	17	IDH	WT	NA	Missense	Missense	WT	NA	frameshift deletion	WT	WT	WT	WT	WT	WT	NA	WT	NA	NA	WT	NA	NA	NA	NA	NA	NA	NA	NA
D996	Available	NA	NA	Available	10	medulla	II	OA	F	N	0	16.9	PA-like	WT	NA	WT	WT	WT	NA	WT	WT	WT	WT	frameshift deletion	WT	WT	NA	WT	NA	NA	WT	NA	NA	NA	NA	NA	NA	NA	NA
D756	Available	NA	NA	Available	4	midbrain tegmentum	II	PMA	M	N	0	21.7	H3-Pons	Missense	NA	WT	WT	WT	NA	WT	WT	WT	WT	WT	WT	frameshift deletion	NA	Missense	NA	NA	WT	NA	NA	NA	NA	NA	NA	NA	NA
D254	Available	NA	NA	Available	7	medulla	II	A	M	N	0	9.3	PA-like	WT	NA	WT	WT	WT	NA	WT	WT	WT	WT	WT	WT	WT	NA	WT	NA	NA	WT	NA	NA	NA	NA	NA	NA	NA	NA
G255	Available	NA	NA	Available	26	medulla	IV	GBM	M	N	0	10.1	H3-Medulla	Missense	NA	WT	WT	Nonsense	NA	Missense	WT	WT	WT	WT	WT	WT	NA	WT	NA	NA	WT	NA	NA	NA	NA	NA	NA	NA	NA
G256	Available	NA	NA	Available	3	medulla	I	PA	M	N	0	7.5	PA-like	WT	NA	WT	WT	WT	NA	WT	WT	WT	WT	WT	WT	WT	NA	WT	NA	NA	WT	NA	NA	NA	NA	NA	NA	NA	NA
G257	Available	NA	NA	Available	23	medulla	III	A	M	N	0	9.6	H3-Medulla	Missense	NA	WT	Nonsense	WT	NA	Nonsense	WT	Missense	WT	WT	WT	WT	NA	WT	NA	NA	WT	NA	NA	NA	NA	NA	NA	NA	NA
G258	Available	NA	NA	Available	60	medulla	II	OA	F	N	0	46	IDH	WT	NA	Missense	Missense	WT	NA	WT	WT	WT	WT	WT	WT	WT	NA	WT	NA	NA	WT	NA	NA	NA	NA	NA	NA	NA	NA
G259	Available	NA	NA	Available	52	medulla	II	A	M	N	0	10.5	H3-Medulla	Missense	NA	WT	WT	WT	NA	WT	WT	Missense	WT	Nonsense; frameshift deletion	WT	WT	NA	WT	NA	NA	WT	NA	NA	NA	NA	NA	NA	NA	NA
G260	Available	NA	NA	Available	48	medulla	II	OA	M	N	1	9.1	IDH	WT	NA	Missense	Missense	WT	NA	WT	WT	Missense; frameshift deletion	nonframeshift insertion	WT	WT	WT	NA	WT	NA	NA	WT	NA	NA	NA	NA	NA	NA	NA	NA
G261	Available	NA	NA	Available	14	medulla	II	A	M	N	0	10.9	PA-like	WT	NA	WT	WT	WT	NA	WT	WT	WT	WT	WT	WT	WT	NA	WT	NA	NA	WT	NA	NA	NA	NA	NA	NA	NA	NA
G262	Available	NA	NA	Available	20	tectum	I	PA	M	N	0	20.2	PA-like	NA	NA	NA	NA	NA	NA	NA	NA	NA	NA	NA	NA	NA	NA	NA	NA	NA	NA	NA	NA	NA	NA	NA	NA	NA	NA
G263	Available	NA	NA	Available	33	midbrain tegmentum	III	A	F	N	0	14	PA-like	WT	NA	WT	WT	WT	NA	WT	WT	WT	WT	WT	WT	WT	NA	Missense	NA	NA	Nonsense	NA	NA	NA	NA	NA	NA	NA	NA
G264	Available	NA	NA	Available	62	midbrain tegmentum	II	OA	M	N	0	11.7	PA-like	WT	NA	WT	WT	WT	NA	WT	WT	WT	WT	WT	WT	WT	NA	WT	NA	NA	WT	NA	NA	NA	NA	NA	NA	NA	NA
G265	Available	NA	NA	Available	3.5	tectum	II	OA	F	N	0	8.2	PA-like	WT	NA	WT	WT	WT	NA	WT	WT	WT	WT	WT	WT	WT	NA	WT	NA	NA	WT	NA	NA	NA	NA	NA	NA	NA	NA
G266	Available	NA	NA	Available	8	midbrain tegmentum	I	PA	F	N	0	6.8	PA-like	WT	NA	WT	WT	WT	NA	WT	WT	WT	WT	WT	WT	WT	NA	WT	NA	NA	Nonsense	NA	NA	NA	NA	NA	NA	NA	NA
G267	Available	NA	NA	Available	14	midbrain tegmentum	II	A	F	N	0	8.8	PA-like	WT	NA	WT	WT	WT	NA	WT	WT	WT	WT	WT	WT	WT	NA	WT	NA	NA	WT	NA	NA	NA	NA	NA	NA	NA	NA
