# Supplementary material for: The integrated genomic and epigenomic landscape of brainstem glioma
Source: Nat Commun. 2020 Jun 17;11:3077. doi: 10.1038/s41467-020-16682-y (PMC7299931; doi:10.1038/s41467-020-16682-y)
Supplement: Supplementary file 5 — Supplementary Data 2 [file 41467_2020_16682_MOESM5_ESM.xlsx]

## Sheet: Supplementary Data 2
Supplementary Data 2 Top 20000 variable probes selected for hierarchical clustering
probes
cg17222941
cg16765600
cg01500431
cg04976780
cg05347845
cg10272601
cg03646096
cg19532212
cg14755414
cg12436377
cg01729116
cg15892785
cg07277756
cg23874373
cg05278650
cg03163459
cg13885357
cg11887884
cg08299859
cg08604097
cg13759674
cg18173726
cg21819468
cg14732324
cg07425646
cg09670128
cg10271408
cg23107691
cg06833110
cg22986569
cg25467973
cg23657185
cg05176970
cg06059056
cg01950845
cg26228266
cg13530938
cg17143192
cg11589139
cg04317962
cg02033258
cg09804380
cg15336765
cg00256329
cg01016662
cg05350360
cg24799921
cg12565681
cg09265586
cg07749442
cg18523979
cg11642377
cg19486070
cg08154437
cg24394819
cg13092806
cg23497383
cg07892785
cg24740026
cg03657573
cg19099850
cg25412017
cg16992599
cg12191938
cg03989125
cg13523014
cg13247581
cg01751134
cg05380919
cg04787024
cg11857805
cg14996783
cg05477457
cg06285590
cg24804948
cg04066019
cg01663603
cg03880173
cg26005578
cg22666875
cg24506221
cg11299854
cg13654135
cg12500879
cg13749548
cg00011616
cg25774643
cg23075337
cg21250721
cg07754999
cg09721739
cg21695485
cg17831269
cg11851910
cg08816443
cg12025522
cg10830145
cg24671344
cg00295794
cg13564825
cg05881698
cg10624054
cg24186674
cg16348470
cg10443049
cg01517680
cg09422450
cg06201680
cg05529816
cg08258259
cg18771357
cg12317470
cg11889692
cg15673034
cg20092531
cg05905176
cg06530338
cg08567279
cg01896761
cg12892506
cg17073273
cg19716433
cg18249634
cg11213574
cg09752627
cg03910652
cg20381372
cg04864755
cg05855917
cg11957331
cg09999194
cg13839457
cg18222083
cg00049400
cg12621203
cg00215432
cg14112997
cg07813142
cg02348751
cg05297854
cg18344930
cg02090762
cg00103448
cg10648670
cg08195943
cg03231163
cg01914455
cg24369185
cg07703462
cg05864326
cg12122597
cg26083180
cg06183338
cg10286969
cg16340422
cg05940425
cg25104512
cg17129986
cg10916702
cg25185173
cg21001198
cg01868405
cg25038060
cg18308176
cg05727225
cg16005540
cg10938374
cg16560389
cg22637594
cg14595003
cg01076971
cg26425669
cg13806939
cg14797147
cg20223677
cg23001415
cg19432505
cg10263682
cg01641792
cg18486231
cg02271560
cg10259748
cg17627629
cg07480647
cg18805164
cg25780607
cg11528328
cg26107890
cg02025737
cg12466610
cg10575376
cg21176643
cg04470054
cg14179288
cg09451457
cg24105081
cg24441810
cg17831440
cg09048251
cg11157235
cg09401099
cg10661191
cg03397307
cg05649108
cg17964505
cg14029489
cg10107958
cg22992730
cg26869506
cg00727777
cg27433451
cg03846641
cg06003986
cg27187580
cg14845962
cg18322569
cg22991512
cg03999583
cg05707458
cg06316886
cg19759366
cg08603678
cg26303165
cg21807034
cg23220769
cg13711457
cg11518945
cg18413131
cg19533322
cg16658931
cg27561954
cg01971137
cg00810208
cg03467235
cg07905944
cg08470875
cg01934626
cg20151476
cg12594569
cg09383172
cg16398051
cg15472784
cg18235050
cg15162392
cg26845390
cg04921315
cg16823466
cg04518342
cg23817096
cg16646024
cg19156875
cg26163368
cg05207834
cg22388634
cg19163058
cg26263234
cg20286236
cg12770425
cg10385290
cg21858255
cg15909933
cg26388816
cg13897134
cg06374766
cg19337852
cg21453451
cg11337945
cg22848598
cg06637517
cg26483229
cg14326413
cg06418871
cg05799507
cg01118640
cg25066665
cg18086187
cg22834653
cg09950256
cg23513018
cg16179125
cg17631196
cg00773413
cg19477600
cg05833351
cg11131532
cg17302155
cg26518861
cg26299044
cg10576280
cg14950747
cg09930615
cg25051341
cg17976576
cg22557662
cg13446474
cg02460251
cg11174855
cg24267283
cg14030882
cg18116154
cg05762694
cg17632299
cg24772753
cg12177743
cg10504751
cg22789318
cg08219218
cg18255353
cg03934926
cg00976453
cg18570553
cg17233090
cg01054755
cg07931391
cg10959198
cg26258120
cg04566473
cg00173141
cg07990843
cg08279075
cg12507125
cg20137991
cg16844875
cg03044684
cg19113686
cg01828753
cg17186727
cg02633761
cg01465169
cg18828306
cg09282258
cg24426072
cg26393016
cg18482656
cg17536603
cg05972871
cg08478151
cg12606911
cg12178578
cg15605858
cg18873530
cg24266670
cg17172980
cg26677288
cg06976250
cg07635623
cg23978504
cg12868173
cg00063471
cg12918457
cg02027945
cg09474229
cg14678829
cg02571816
cg06008480
cg08103988
cg12743416
cg26342671
cg25188165
cg21218082
cg01706334
cg19130610
cg09392827
cg13905298
cg06835628
cg19609502
cg09672255
cg25048344
cg09902229
cg04115680
cg12002303
cg27649239
cg02656891
cg14892538
cg20801056
cg06980547
cg25113237
cg12158737
cg22115892
cg16147201
cg20399509
cg11251367
cg16991768
cg12451631
cg23095743
cg05042749
cg07777042
cg00428601
cg11957130
cg15840554
cg05915293
cg15425276
cg05651243
cg13390630
cg24761867
cg04025150
cg04508482
cg13118906
cg24875854
cg19665644
cg02939659
cg01454215
cg15346191
cg13180678
cg06925984
cg26314531
cg16626809
cg04234412
cg20960405
cg25371950
cg11969813
cg13033070
cg02671880
cg17609158
cg02773086
cg08876434
cg23460843
cg20166714
cg01128482
cg00249511
cg11689813
cg08718050
cg12161959
cg10406526
cg22620090
cg22876812
cg27230769
cg26303777
cg01963134
cg09400037
cg06463958
cg07921384
cg20616414
cg26845082
cg18472159
cg10413944
cg22512438
cg06596991
cg05454501
cg10006614
cg08969304
cg06962944
cg04420309
cg01984854
cg04688351
cg27212729
cg02433278
cg23613219
cg13798970
cg25046571
cg18477204
cg16652920
cg15864834
cg12298268
cg22863209
cg01492330
cg18698799
cg15835396
cg23757899
cg20173059
cg09159452
cg18888655
cg08410996
cg09462281
cg12288473
cg20564913
cg16281276
cg14715697
cg14819504
cg01425021
cg27588605
cg11397854
cg25397076
cg14829155
cg02767613
cg06943420
cg05000761
cg09939831
cg12065840
cg04331561
cg23391090
cg27068490
cg04030615
cg16871561
cg10159630
cg03013917
cg19585156
cg11770080
cg10949319
cg01181817
cg02454982
cg26038514
cg15650509
cg25903779
cg05299387
cg21442271
cg00817367
cg11120927
cg14121142
cg10064339
cg21052660
cg18713528
cg00630724
cg20452714
cg06279276
cg21359747
cg08720028
cg01561259
cg08465346
cg24216893
cg11829371
cg14245471
cg01837657
cg00054971
cg24600221
cg08763705
cg26635219
cg12910806
cg17008486
cg00347563
cg00931644
cg23097534
cg15828613
cg24449777
cg17204129
cg10726475
cg02006610
cg08369368
cg04784471
cg14142627
cg05578358
cg06807993
cg10546048
cg24375409
cg19919720
cg19105122
cg19187831
cg16426714
cg08640923
cg08296680
cg13943068
cg25444386
cg19414598
cg04806150
cg25235766
cg26010734
cg25834419
cg03189990
cg11322464
cg01033865
cg14203032
cg10002178
cg17248267
cg26132774
cg26825934
cg21398280
cg11973981
cg10479082
cg16581085
cg25089544
cg07973095
cg24458833
cg18588323
cg22251148
cg20308679
cg00035449
cg15384598
cg04456219
cg18877506
cg05133179
cg25480336
cg02132163
cg11897887
cg00699617
cg20168412
cg18945842
cg04850731
cg09642408
cg12924936
cg12053155
cg21687740
cg25702335
cg13471114
cg13495205
cg00546757
cg22366088
cg11904906
cg06335867
cg15285250
cg17040924
cg13570982
cg00571519
cg21399685
cg00527440
cg00896540
cg01518607
cg26758486
cg01548300
cg03807298
cg20190649
cg00345083
cg04407470
cg18172516
cg04132199
cg18532190
cg23008238
cg22344793
cg18686527
cg19455322
cg08977311
cg23291280
cg25947878
cg21334513
cg11608646
cg08680048
cg09064304
cg23119063
cg24121069
cg22638593
cg01019875
cg02954735
cg02605007
cg08786077
cg14036830
cg12223582
cg17399362
cg10043253
cg24436715
cg25844605
cg12515659
cg14410589
cg03909781
cg21913319
cg24879782
cg01748414
cg23085343
cg26859841
cg00461753
cg00163372
cg12568536
cg05281894
cg20823742
cg23971170
cg19300401
cg16133088
cg03087610
cg00049047
cg14802502
cg11400162
cg25660386
cg13311805
cg17920646
cg25458175
cg07075840
cg01636650
cg02616947
cg23516463
cg15205435
cg03061682
cg24977462
cg17431280
cg18698788
cg05627029
cg16501308
cg10375078
cg10426464
cg20064139
cg01420688
cg04522310
cg26287345
cg05001964
cg24836826
cg22387369
cg12139725
cg18676237
cg00630164
cg22851875
cg00803453
cg21873275
cg12088387
cg02353165
cg16271600
cg07120314
cg12463851
cg20065569
cg15444947
cg25237365
cg09896346
cg27255678
cg08416650
cg15401507
cg03806095
cg01961447
cg14010405
cg00631877
cg12473285
cg22489321
cg24961286
cg05758978
cg08371772
cg27299406
cg06973595
cg04920527
cg16363708
cg25032595
cg06167221
cg10763234
cg03148084
cg00330492
cg18816122
cg22876699
cg15693066
cg16999254
cg25895948
cg17786642
cg20216139
cg17298239
cg27309098
cg17303756
cg05473804
cg01942863
cg15358549
cg06097659
cg20976286
cg27085741
cg12580752
cg05200037
cg05955675
cg00839579
cg05901765
cg11498607
cg09234454
cg17411135
cg07319199
cg24078828
cg15744668
cg02796568
cg05173913
cg17128947
cg18249580
cg07792478
cg04786287
cg03889542
cg05356755
cg20479009
cg07540542
cg09092054
cg05552183
cg07134368
cg15407505
cg14367995
cg27422581
cg19937061
cg14088584
cg18483529
cg07160932
cg25099095
cg08091192
cg03995122
cg22952142
cg04275490
cg06403317
cg23272632
cg24769381
cg25336332
cg06847624
cg13485248
cg00016481
cg09511741
cg27323784
cg21323441
cg08893839
cg01614738
cg02700891
cg16389901
cg26773771
cg11687330
cg07537417
cg14094983
cg12855522
cg07289306
cg19080354
cg02869459
cg23045908
cg27366984
cg23829024
cg27177554
cg09192940
cg14029686
cg23748923
cg18009321
cg06526980
cg26512469
cg12987059
cg02626129
cg16051083
cg19360330
cg04003850
cg12566756
cg21164300
cg26163852
cg10292584
cg17820365
cg16713262
cg13875012
cg18250677
cg10799668
cg23270529
cg09557313
cg18572413
cg21385746
cg01428589
cg26709356
cg09236434
cg06614118
cg01901107
cg14277925
cg20631820
cg15006175
cg09681335
cg20098471
cg25981920
cg18301423
cg06937717
cg09522188
cg26755097
cg21615583
cg14189786
cg23302570
cg22859061
cg12276513
cg23698271
cg22762844
cg00611227
cg16595261
cg05927190
cg12995941
cg16653901
cg18647259
cg11615959
cg06779449
cg20486569
cg08933939
cg14750746
cg08580268
cg08738300
cg01842774
cg11150797
cg00108351
cg07849581
cg16284674
cg04547675
cg26010218
cg22663872
cg05183646
cg25614253
cg13146379
cg14301932
cg13702536
cg24685006
cg14032025
cg22966060
cg05974274
cg07591090
cg11549953
cg14514569
cg06355129
cg04613734
cg25344734
cg01733284
cg12778183
cg12342501
cg04037038
cg24872173
cg14482313
cg17536595
cg12500731
cg24281267
cg01891966
cg04153495
cg05987823
cg09549240
cg17534899
cg01427575
cg21460606
cg02995791
cg27549720
cg14701108
cg15890143
cg02391713
cg15214183
cg16107389
cg26076233
cg11560280
cg18674643
cg14826331
cg18438944
cg10662047
cg00250422
cg09849405
cg14394550
cg04569837
cg14602220
cg06758191
cg14631706
cg24055029
cg23586322
cg21868134
cg12492345
cg05238517
cg27557378
cg06590946
cg20361540
cg13431688
cg25577023
cg14931854
cg12414557
cg21629500
cg12166610
cg26818625
cg00639517
cg18997918
cg04539503
cg20471736
cg00998372
cg07356011
cg22454769
cg03499808
cg10022914
cg21872764
cg17798857
cg06145336
cg16096176
cg14543508
cg06443533
cg01664727
cg01969701
cg11237215
cg01264919
cg12938020
cg25324047
cg20418529
cg11413133
cg23091771
cg17898329
cg21743907
cg27513574
cg07175255
cg17029019
cg24891133
cg12642431
cg01283834
cg15760474
cg19047265
cg10622019
cg22549870
cg09908042
cg11319389
cg14248367
cg02658690
cg07042007
cg08231710
cg07855083
cg19139618
cg22894896
cg02287573
cg24512097
cg12624040
cg04088817
cg20072171
cg22664298
cg11013544
cg23610041
cg10306192
cg07152216
cg08974450
cg00782697
cg08548396
cg00868875
cg12687157
cg03357006
cg04870212
cg10662395
cg17658874
cg06523224
cg25598710
cg20884887
cg12964647
cg06749789
cg17094014
cg03553786
cg06908806
cg21977377
cg24087071
cg18575863
cg18397450
cg11644585
cg26466587
cg01390574
cg10812186
cg18513970
cg18000445
cg14108567
cg11601252
cg11916729
cg24091995
cg06382344
cg14311811
cg20384898
cg26468478
cg11694519
cg18698884
cg21396630
cg16638385
cg02782634
cg07139509
cg18717167
cg09502015
cg26929700
cg17701886
cg09920172
cg18395917
cg16465280
cg15685834
cg25200152
cg07930539
cg08074820
cg23244913
cg00364016
cg00957698
cg27649037
cg13551535
cg24940967
cg05353869
cg15392827
cg01163842
cg18812956
cg20641465
cg18244601
cg12311057
cg17577122
cg26360792
cg08162372
cg13502741
cg10068034
cg25020286
cg26170604
cg22070156
cg18663063
cg04160030
cg02711397
cg18603228
cg00811132
cg03048654
cg24816460
cg20095390
cg27413732
cg21201272
cg19093890
cg05214685
cg25887236
cg12908908
cg08900396
cg07181406
cg25239095
cg24399395
cg19000879
cg08245317
cg16600501
cg26146617
cg03345120
cg10058204
cg26068079
cg07925085
cg27570984
cg14701491
cg20432211
cg23056823
cg25365934
cg18391209
cg15070677
cg14359824
cg25215835
cg01350803
cg08013557
cg20341985
cg16471877
cg12288941
cg25598319
cg17107246
cg16319578
cg05525499
cg01393632
cg13617591
cg16059957
cg06660332
cg09458299
cg19660531
cg13274077
cg04132418
cg00631482
cg08932440
cg01962676
cg03787864
cg09799983
cg08262876
cg23256343
cg02303897
cg14701643
cg23426238
cg07831351
cg08740698
cg21472506
cg24221648
cg07149609
cg03084949
cg21239227
cg00604202
cg25393494
cg19370684
cg04153740
cg01709619
cg21762523
cg15126975
cg09156097
cg13732582
cg09569097
cg18740893
cg14312323
cg04671145
cg06537894
cg05140648
cg17554896
cg26022183
cg09675196
cg01086526
cg22198853
cg09998151
cg07382347
cg06813578
cg00456343
cg22896684
cg04178787
cg23090529
cg09802835
cg11533881
cg21383487
cg07968031
cg01602621
cg10439246
cg09137696
cg11626496
cg23669611
cg12827530
cg15862215
cg25433760
cg12749132
cg24620761
cg08637438
cg11837293
cg01991743
cg04299389
cg13668544
cg16668359
cg24530489
cg15690342
cg05090759
cg06086307
cg05452406
cg03352106
cg03462699
cg19580003
cg24419602
cg24377330
cg10790429
cg11426075
cg05017199
cg08972582
cg05876564
cg10590442
cg22697574
cg08196968
cg18582180
cg27049594
cg02670123
cg13622450
cg14342850
cg23813394
cg11201710
cg01016092
cg05355757
cg22853588
cg13997975
cg22457769
cg27467876
cg23473955
cg23875171
cg04623837
cg01876809
cg09251600
cg05056638
cg26584456
cg07907386
cg03309253
cg04041960
cg12014181
cg18342279
cg13944468
cg13909661
cg01014615
cg18806378
cg22718050
cg16053745
cg10908116
cg03906434
cg06679087
cg00900105
cg03888579
cg12285184
cg24534774
cg20699586
cg11203512
cg10881242
cg11585022
cg09793988
cg25286482
cg14575155
cg05790451
cg01328119
cg15401418
cg18530251
cg11173579
cg21596313
cg18878992
cg05064665
cg12798274
cg04089693
cg27136844
cg10313385
cg11528849
cg21584831
cg13023646
cg01109574
cg14763548
cg03965172
cg01152056
cg15810815
cg08238375
cg16707227
cg00783553
cg23556238
cg16176379
cg06756211
cg08852894
cg15630907
cg19942237
cg11967480
cg15134456
cg02721000
cg06933574
cg01571001
cg20272287
cg27308738
cg12162377
cg23774717
cg04784101
cg26296371
cg19068510
cg07332880
cg01544903
cg08693997
cg06464078
cg14608581
cg11536474
cg19014289
cg14071179
cg02075410
cg25649515
cg03011535
cg14652131
cg22052566
cg26393015
cg02872767
cg12265623
cg01102073
cg07577267
cg08596308
cg18450582
cg12523526
cg05013728
cg26611765
cg20939723
cg12906381
cg26387619
cg22982093
cg18179931
cg11312353
cg00474080
cg13878116
cg11767181
cg01431993
cg21051519
cg14189678
cg12775656
cg03738352
cg16697438
cg18132916
cg22474464
cg21326613
cg11968071
cg23466418
cg16711011
cg00241002
cg16827475
cg13650580
cg06404175
cg08160350
cg12836959
cg07088935
cg25383699
cg01240734
cg12992720
cg24748548
cg07489502
cg04456492
cg07355841
cg19474047
cg16952362
cg12744859
cg16908938
cg14315558
cg06118056
cg02174092
cg07694025
cg12865888
cg11332236
cg19552640
cg07777694
cg10304637
cg21760990
cg17196155
cg16640855
cg14044167
cg02762634
cg13096007
cg10146929
cg03051384
cg12213062
cg02235249
cg20197130
cg09626894
cg17987112
cg09682051
cg01777643
cg04046669
cg26114124
cg08967106
cg09684233
cg05768427
cg05483731
cg10634619
cg00591844
cg17324671
cg23883409
cg26889118
cg01839954
cg15727287
cg20965743
cg05163329
cg04935434
cg17736443
cg17495087
cg13757826
cg01223071
cg04168675
cg26246897
cg02380334
cg00848945
cg03987818
cg08445802
cg15165122
cg18658151
cg25718467
cg13806767
cg25738958
cg02147681
cg02381898
cg26986180
cg19890879
cg07791065
cg16686158
cg27278953
cg09149672
cg06545019
cg14744537
cg10748086
cg25728685
cg23643814
cg24631482
cg22821947
cg18193764
cg14215786
cg09017928
cg02384857
cg08466792
cg20223687
cg09856068
cg24560678
cg21193926
cg14527456
cg19471911
cg27222172
cg27180880
cg04274978
cg00817100
cg10111292
cg02497558
cg25638626
cg11418607
cg25588792
cg23660154
cg06840106
cg13645530
cg23046231
cg13448968
cg05876883
cg04813880
cg08872590
cg12710510
cg20820767
cg12954245
cg17105609
cg09320636
cg13603508
cg21334598
cg02726263
cg07197785
cg25608061
cg00800993
cg06482019
cg23008606
cg24071719
cg21097354
cg00346623
cg18786873
cg09135343
cg13913247
cg05449136
cg27583307
cg08041408
cg23324048
cg27579711
cg25203245
cg21158411
cg18384926
cg08255057
cg12974637
cg07048608
cg24690231
cg10899547
cg17218045
cg18702197
cg10118513
cg09780180
cg11195797
cg23363832
cg18078841
cg21435684
cg19999567
cg23209941
cg26210445
cg03733196
cg08058894
cg13974192
cg02955911
cg26864826
cg23900681
cg07600533
cg19593767
cg03287469
cg03018796
cg00325917
cg23164183
cg07086674
cg16082877
cg19718309
cg10919664
cg18747742
cg02639540
cg01953658
cg12634591
cg02881570
cg16938490
cg18671199
cg04832177
cg22704068
cg24884543
cg08364561
cg01788773
cg15326452
cg19338056
cg10044466
cg17698295
cg24352971
cg07303912
cg19281083
cg18725867
cg06303772
cg09240001
cg14056849
cg26077133
cg06640593
cg12559208
cg14249348
cg04164058
cg19999682
cg03072984
cg05607742
cg15900444
cg17853216
cg00532122
cg21721825
cg19598416
cg12918895
cg11756095
cg24940138
cg01926238
cg25548986
cg19092343
cg26416971
cg20232102
cg27448433
cg02878891
cg12597389
cg07821737
cg11856078
cg03740978
cg06222392
cg00323305
cg05690644
cg18393747
cg08821656
cg13520026
cg17573292
cg26147845
cg18499839
cg13298199
cg24934561
cg07474670
cg04521957
cg14849140
cg05279330
cg02624770
cg18131141
cg16472060
cg17616554
cg14409810
cg11160654
cg18418538
cg19766441
cg26313247
cg00913949
cg16498194
cg01623261
cg25179470
cg10706230
cg08061608
cg26690318
cg07952421
cg00893471
cg11894504
cg11885357
cg02128244
cg23352271
cg23973115
cg01076387
cg05000331
cg05868413
cg20817902
cg15829056
cg25693302
cg06177627
cg10660965
cg22510376
cg05860723
cg23878260
cg02322203
cg08401657
cg24324815
cg21493516
cg20842253
cg03284308
cg04290346
cg03221390
cg15934958
cg07733567
cg07336840
cg10244976
cg13929270
cg14875171
cg20463312
cg07112337
cg09225449
cg06078892
cg23200020
cg08954277
cg20551517
cg10277872
cg13821051
cg04150276
cg17095460
cg04707519
cg05501509
cg04005969
cg05667348
cg20129210
cg00447052
cg12571879
cg12456799
cg12204258
cg13569431
cg00581422
cg24157892
cg06103642
cg04425920
cg12106976
cg22304519
cg09918657
cg27125645
cg00776601
cg22403344
cg24700222
cg26165269
cg11656547
cg08456859
cg00849713
cg11951974
cg07846874
cg22189786
cg08190858
cg09355771
cg14643892
cg23731030
cg22524061
cg03452174
cg04172166
cg17514558
cg07648238
cg25248415
cg17838165
cg03771840
cg00028935
cg02132714
cg03082589
cg24662698
cg10122865
cg16966315
cg19638435
cg15190445
cg25129097
cg04804539
cg06760518
cg18617005
cg00989853
cg20195272
cg18007837
cg09784307
cg04719903
cg26777836
cg17344516
cg00037457
cg03383056
cg18562243
cg24025550
cg08610281
cg13096820
cg24809973
cg11062466
cg03126579
cg02787387
cg22254463
cg14338887
cg01176433
cg21132587
cg09252495
cg10752158
cg22366350
cg06586265
cg17815049
cg17097782
cg05088221
cg16549644
cg07595776
cg10373003
cg11554507
cg06802522
cg20981086
cg20974609
cg07777790
cg13002493
cg17626405
cg08595433
cg08629394
cg23229261
cg21451378
cg14447606
cg14688579
cg09533293
cg07347092
cg03166566
cg05052450
cg04411625
cg19576241
cg23456409
cg19716902
cg08121755
cg00442205
cg16650717
cg15611336
cg07847863
cg15375239
cg10170049
cg04187185
cg14546128
cg20489026
cg11390073
cg11652636
cg00953355
cg21104686
cg22049858
cg21111256
cg08871608
cg07293445
cg08049640
cg13990947
cg14408831
cg25362630
cg23889236
cg13216112
cg08185798
cg15415452
cg25997500
cg17614974
cg08205700
cg03799283
cg00414384
cg19247654
cg06678678
cg00620024
cg13569207
cg03874868
cg15600437
cg11568368
cg16056900
cg22877509
cg09217215
cg23462514
cg06700146
cg06127862
cg09515953
cg02952361
cg08227526
cg21855830
cg12146386
cg01614237
cg04316624
cg04360793
cg26111030
cg12338417
cg13482308
cg22371972
cg15460899
cg27282900
cg12052265
cg15054725
cg24202448
cg18726691
cg02937313
cg24104241
cg03572859
cg23676302
cg00277233
cg21488538
cg18015913
cg13077545
cg01098812
cg11287660
cg09929238
cg27164381
cg03355998
cg00539386
cg25792518
cg05211768
cg17238412
cg25571269
cg03210257
cg22268510
cg08838671
cg06351425
cg07882838
cg16655905
cg01244034
cg22396755
cg06952752
cg22900415
cg19444609
cg12817908
cg04117801
cg02624905
cg22020558
cg13354988
cg11737742
cg22854985
cg22892607
cg13719746
cg14233604
cg12695586
cg17117697
cg11676902
cg17745088
cg23094728
cg11251827
cg07152591
cg01344452
cg05620980
cg21927991
cg04419610
cg00069771
cg22459630
cg15057442
cg13212283
cg25806701
cg25600049
cg11070172
cg05832925
cg02099878
cg13485703
cg08777316
cg20403557
cg13249593
cg16404040
cg11740348
cg20562147
cg01216438
cg08985968
cg13850606
cg19197922
cg02899346
cg23060390
cg19393008
cg13639451
cg24024661
cg05857996
cg05321594
cg11580212
cg14564793
cg13620034
cg07763467
cg10800464
cg27117509
cg27089768
cg03119308
cg04245402
cg01240444
cg15684962
cg07752120
cg18507379
cg06119874
cg12281657
cg19697239
cg07411620
cg14250833
cg00381789
cg16126286
cg27260772
cg14376548
cg04382783
cg20898829
cg07395354
cg01665212
cg18966688
cg18685243
cg14123923
cg16419354
cg17138769
cg08827307
cg21698185
cg14644001
cg21545862
cg03227775
cg27175943
cg08421126
cg04217450
cg19318393
cg06798642
cg26578923
cg02694017
cg24935217
cg27267227
cg23029363
cg22596500
cg16545496
cg18537730
cg26869412
cg12173498
cg16283362
cg07096305
cg25938806
cg09018861
cg10380328
cg26728517
cg14354631
cg18117367
cg21981270
cg24238265
cg09991306
cg21226965
cg01725531
cg07345999
cg22461835
cg24596998
cg13015908
cg27154418
cg14022022
cg05021643
cg02983451
cg01196788
cg19575753
cg20823859
cg16663142
cg25824828
cg17708167
cg00503383
cg18197594
cg16415457
cg16034168
cg15174564
cg22306928
cg14470851
cg24222995
cg22645427
cg20631750
cg20386316
cg15877425
cg20042692
cg03631459
cg02245566
cg27494647
cg14326671
cg04536575
cg03646189
cg21427300
cg00840332
cg06996147
cg08032924
cg23194912
cg10832304
cg19912142
cg00881448
cg10859966
cg11956442
cg15908921
cg06826120
cg12298745
cg15129663
cg21931419
cg12756504
cg14750948
cg24663514
cg16400631
cg19002100
cg06299833
cg20040691
cg16768018
cg17655970
cg01663968
cg00066748
cg26509022
cg06001519
cg11199137
cg01825295
cg24591770
cg23974688
cg06133145
cg25830548
cg13947167
cg14223001
cg00512658
cg09893871
cg07955105
cg24034005
cg21059834
cg12187586
cg10830219
cg03261783
cg09349604
cg04093645
cg08363339
[truncated: 18,002 more rows]
