# Supplementary material for: The integrated genomic and epigenomic landscape of brainstem glioma
Source: Nat Commun. 2020 Jun 17;11:3077. doi: 10.1038/s41467-020-16682-y (PMC7299931; doi:10.1038/s41467-020-16682-y)
Supplement: Supplementary file 6 — Supplementary Data 3 [file 41467_2020_16682_MOESM6_ESM.xlsx]

## Sheet: Supplementary Data 3
Supplementary Data 3 Differential expressed gens between H3-Pons and H3-Medulla identified by edgeR
Gene	Gene_Name	Log10_Pvalue	Log_fold_change (H3-Pons vs. H3-Medulla)
ENSG00000184319	RPL23AP82	-6.759	4.709
ENSG00000187772	LIN28B	-6.063	4.637
ENSG00000105976	MET	-5.747	4.086
ENSG00000166426	CRABP1	-5.131	3.675
ENSG00000183090	FREM3	-6.761	3.535
ENSG00000197406	DIO3	-5.553	3.167
ENSG00000163395	IGFN1	-5.672	3.036
ENSG00000109255	NMU	-6.086	3.019
ENSG00000173110	HSPA6	-4.035	2.902
ENSG00000185686	PRAME	-3.218	2.901
ENSG00000140557	ST8SIA2	-3.021	2.707
ENSG00000138207	RBP4	-8.045	2.617
ENSG00000145451	GLRA3	-4.318	2.51
ENSG00000119147	C2orf40	-4.091	2.507
ENSG00000175084	DES	-2.821	2.496
ENSG00000129951	LPPR3	-3.617	2.351
ENSG00000161798	AQP5	-3.145	2.327
ENSG00000163623	NKX6-1	-4.015	2.321
ENSG00000158089	GALNT14	-8.269	2.262
ENSG00000182600	C2orf82	-5.276	2.208
ENSG00000117122	MFAP2	-8.023	2.159
ENSG00000134853	PDGFRA	-4.229	2.138
ENSG00000248184	RP11-231C18.1	-3.837	2.134
ENSG00000182870	GALNT9	-2.48	2.086
ENSG00000038295	TLL1	-4.836	2.07
ENSG00000197415	VEPH1	-3.48	2.009
ENSG00000062524	LTK	-3.774	1.962
ENSG00000174473	GALNTL6	-3.716	1.955
ENSG00000167157	PRRX2	-2.932	1.929
ENSG00000164879	CA3	-4.289	1.921
ENSG00000169684	CHRNA5	-4.908	1.883
ENSG00000128645	HOXD1	-3.492	1.851
ENSG00000113739	STC2	-3.184	1.836
ENSG00000130222	GADD45G	-3.737	1.825
ENSG00000125878	TCF15	-5.557	1.824
ENSG00000158164	TMSB15A	-7.321	1.822
ENSG00000183662	FAM19A1	-4.779	1.807
ENSG00000115353	TACR1	-3.632	1.788
ENSG00000128045	RASL11B	-4.418	1.788
ENSG00000188848	BEND4	-4.822	1.777
ENSG00000143867	OSR1	-4.447	1.773
ENSG00000130649	CYP2E1	-3.439	1.74
ENSG00000176956	LY6H	-4.294	1.722
ENSG00000115596	WNT6	-4.737	1.72
ENSG00000170801	HTRA3	-4.257	1.686
ENSG00000138379	MSTN	-3.149	1.661
ENSG00000146477	SLC22A3	-3.806	1.636
ENSG00000224376	AC017104.6	-6.378	1.633
ENSG00000185615	PDIA2	-4.547	1.633
ENSG00000153132	CLGN	-4.696	1.627
ENSG00000260139	CSPG4P13	-3.279	1.622
ENSG00000007062	PROM1	-10.529	1.621
ENSG00000183971	NPW	-2.433	1.619
ENSG00000224287	MSL3P1	-4.607	1.619
ENSG00000133101	CCNA1	-4.274	1.571
ENSG00000109220	CHIC2	-5.713	1.552
ENSG00000084628	NKAIN1	-4.464	1.552
ENSG00000259603	CTD-2012M11.3	-7.954	1.543
ENSG00000034239	EFCAB1	-2.369	1.542
ENSG00000145216	FIP1L1	-4.966	1.541
ENSG00000146250	PRSS35	-3.837	1.534
ENSG00000180543	TSPYL5	-4.171	1.532
ENSG00000136378	ADAMTS7	-5.609	1.53
ENSG00000226950	DANCR	-4.616	1.525
ENSG00000106018	VIPR2	-2.716	1.523
ENSG00000162105	SHANK2	-4.7	1.516
ENSG00000156574	NODAL	-2.832	1.512
ENSG00000105143	SLC1A6	-2.692	1.474
ENSG00000115457	IGFBP2	-2.792	1.464
ENSG00000166394	CYB5R2	-3.492	1.461
ENSG00000177359	RP11-551L14.1	-2.805	1.456
ENSG00000144354	CDCA7	-2.55	1.455
ENSG00000113396	SLC27A6	-2.786	1.45
ENSG00000144199	FAHD2B	-5.014	1.449
ENSG00000186684	CYP27C1	-4.316	1.443
ENSG00000089685	BIRC5	-3.511	1.437
ENSG00000173894	CBX2	-5.862	1.437
ENSG00000163923	RPL39L	-2.396	1.434
ENSG00000184564	SLITRK6	-2.351	1.433
ENSG00000120694	HSPH1	-2.988	1.428
ENSG00000170549	IRX1	-8.832	1.424
ENSG00000138944	KIAA1644	-2.859	1.423
ENSG00000130751	NPAS1	-2.491	1.423
ENSG00000148926	ADM	-2.53	1.415
ENSG00000145248	SLC10A4	-3.254	1.412
ENSG00000116183	PAPPA2	-2.459	1.412
ENSG00000269793	AC006115.3	-3.968	1.412
ENSG00000165349	SLC7A3	-4.365	1.412
ENSG00000156970	BUB1B	-4.409	1.41
ENSG00000178999	AURKB	-3.92	1.406
ENSG00000041353	RAB27B	-6.267	1.387
ENSG00000164488	DACT2	-2.404	1.384
ENSG00000039068	CDH1	-2.942	1.376
ENSG00000227199	ST7-AS1	-3.186	1.371
ENSG00000111186	WNT5B	-4.806	1.367
ENSG00000258725	PRC1-AS1	-4.983	1.365
ENSG00000080986	NDC80	-4.478	1.355
ENSG00000182674	KCNB2	-3.417	1.347
ENSG00000143494	VASH2	-5.452	1.345
ENSG00000157456	CCNB2	-3.481	1.344
ENSG00000109674	NEIL3	-3.833	1.338
ENSG00000166582	CENPV	-5.716	1.328
ENSG00000072201	LNX1	-3.558	1.327
ENSG00000231672	DIRC3	-5.61	1.327
ENSG00000204060	FOXO6	-4.207	1.325
ENSG00000181418	DDN	-3.441	1.325
ENSG00000062282	DGAT2	-3.74	1.321
ENSG00000086991	NOX4	-3.413	1.315
ENSG00000111206	FOXM1	-3.395	1.307
ENSG00000175063	UBE2C	-2.991	1.295
ENSG00000162639	HENMT1	-9.697	1.294
ENSG00000118231	CRYGD	-2.674	1.292
ENSG00000148600	CDHR1	-3.165	1.288
ENSG00000242686	RP11-1191J2.2	-4.778	1.287
ENSG00000268310	AC087645.1	-2.776	1.282
ENSG00000144057	ST6GAL2	-3.278	1.278
ENSG00000112394	SLC16A10	-3.175	1.275
ENSG00000164109	MAD2L1	-4.758	1.273
ENSG00000072571	HMMR	-3.515	1.259
ENSG00000224189	HOXD-AS1	-2.473	1.255
ENSG00000186897	C1QL4	-3.417	1.255
ENSG00000140451	PIF1	-3.957	1.25
ENSG00000151725	CENPU	-3.88	1.244
ENSG00000128408	RIBC2	-2.697	1.242
ENSG00000259172	RP11-299G20.2	-3.365	1.242
ENSG00000242173	ARHGDIG	-3.364	1.24
ENSG00000165480	SKA3	-3.731	1.237
ENSG00000177855	CACYBPP2	-2.772	1.236
ENSG00000197472	ZNF695	-2.601	1.231
ENSG00000071539	TRIP13	-3.88	1.229
ENSG00000115163	CENPA	-3.355	1.226
ENSG00000225792	AC004540.4	-2.551	1.225
ENSG00000088882	CPXM1	-3.202	1.225
ENSG00000138778	CENPE	-3.47	1.22
ENSG00000178031	ADAMTSL1	-2.497	1.203
ENSG00000142621	FHAD1	-2.65	1.199
ENSG00000137807	KIF23	-3.414	1.197
ENSG00000178718	RPP25	-2.545	1.195
ENSG00000117399	CDC20	-2.693	1.192
ENSG00000085552	IGSF9	-3.962	1.19
ENSG00000113805	CNTN3	-3.389	1.19
ENSG00000154545	MAGED4	-2.849	1.189
ENSG00000187566	NHLRC1	-5.347	1.182
ENSG00000140403	DNAJA4	-2.456	1.18
ENSG00000163689	C3orf67	-3.858	1.179
ENSG00000154914	USP43	-2.634	1.174
ENSG00000134057	CCNB1	-3.878	1.171
ENSG00000174332	GLIS1	-2.959	1.169
ENSG00000123975	CKS2	-4.273	1.164
ENSG00000249459	ZNF286B	-5.989	1.161
ENSG00000168209	DDIT4	-2.573	1.161
ENSG00000151388	ADAMTS12	-3.319	1.16
ENSG00000147402	GABRQ	-4.169	1.151
ENSG00000129195	FAM64A	-2.798	1.151
ENSG00000269926	RP11-442H21.2	-2.422	1.147
ENSG00000112984	KIF20A	-2.935	1.145
ENSG00000198901	PRC1	-3.594	1.142
ENSG00000137804	NUSAP1	-3.226	1.136
ENSG00000077279	DCX	-3.268	1.136
ENSG00000140479	PCSK6	-2.588	1.131
ENSG00000013810	TACC3	-4.225	1.13
ENSG00000144395	CCDC150	-4.139	1.128
ENSG00000125851	PCSK2	-2.604	1.126
ENSG00000112742	TTK	-3.183	1.125
ENSG00000121211	MND1	-3.907	1.123
ENSG00000261478	RP11-429B14.4	-2.909	1.122
ENSG00000137857	DUOX1	-2.936	1.117
ENSG00000184178	SCFD2	-4.038	1.116
ENSG00000091651	ORC6	-3.518	1.112
ENSG00000129810	SGOL1	-2.897	1.11
ENSG00000142945	KIF2C	-2.702	1.109
ENSG00000224858	RPL29P11	-2.463	1.109
ENSG00000183496	MEX3B	-3.876	1.108
ENSG00000147872	PLIN2	-2.848	1.101
ENSG00000177602	GSG2	-2.271	1.1
ENSG00000135451	TROAP	-2.499	1.098
ENSG00000231327	AC016700.5	-4.376	1.098
ENSG00000183807	FAM162B	-5.143	1.095
ENSG00000235026	DPP10-AS1	-2.973	1.095
ENSG00000065328	MCM10	-2.476	1.093
ENSG00000197927	C2orf27A	-4.843	1.091
ENSG00000121152	NCAPH	-2.694	1.089
ENSG00000157570	TSPAN18	-3.791	1.089
ENSG00000176887	SOX11	-4.116	1.089
ENSG00000123485	HJURP	-2.554	1.087
ENSG00000180592	SKIDA1	-4.53	1.087
ENSG00000135476	ESPL1	-2.368	1.086
ENSG00000082684	SEMA5B	-3.12	1.083
ENSG00000143590	EFNA3	-3.442	1.083
ENSG00000170312	CDK1	-4.007	1.082
ENSG00000143228	NUF2	-3.116	1.081
ENSG00000051180	RAD51	-2.921	1.081
ENSG00000135245	HILPDA	-2.756	1.081
ENSG00000143171	RXRG	-2.43	1.075
ENSG00000024526	DEPDC1	-2.493	1.074
ENSG00000141736	ERBB2	-4.247	1.071
ENSG00000203760	CENPW	-4.176	1.07
ENSG00000166803	KIAA0101	-2.471	1.067
ENSG00000267470	ZNF571-AS1	-3.344	1.066
ENSG00000205664	RP11-706O15.1	-4.49	1.066
ENSG00000244291	C7orf13	-3.411	1.065
ENSG00000227372	TP73-AS1	-3.182	1.065
ENSG00000129757	CDKN1C	-3.343	1.064
ENSG00000109805	NCAPG	-3.867	1.063
ENSG00000174371	EXO1	-2.593	1.056
ENSG00000116962	NID1	-2.99	1.056
ENSG00000115423	DNAH6	-2.317	1.055
ENSG00000134690	CDCA8	-2.363	1.055
ENSG00000165238	WNK2	-2.419	1.051
ENSG00000075218	GTSE1	-2.703	1.047
ENSG00000254535	PABPC4L	-3.049	1.043
ENSG00000164611	PTTG1	-3.18	1.043
ENSG00000007968	E2F2	-2.288	1.043
ENSG00000066279	ASPM	-2.581	1.041
ENSG00000268049	CTD-2619J13.9	-2.784	1.04
ENSG00000104490	NCALD	-6.128	1.037
ENSG00000090889	KIF4A	-3.137	1.035
ENSG00000168078	PBK	-2.551	1.034
ENSG00000124766	SOX4	-3.154	1.034
ENSG00000183856	IQGAP3	-2.592	1.033
ENSG00000104147	OIP5	-3.279	1.031
ENSG00000076826	CAMSAP3	-2.517	1.024
ENSG00000259129	LINC00648	-2.531	1.024
ENSG00000213420	GPC2	-3.044	1.024
ENSG00000215612	HMX1	-2.35	1.021
ENSG00000187243	MAGED4B	-3.522	1.019
ENSG00000122547	EEPD1	-4.306	1.019
ENSG00000077152	UBE2T	-2.95	1.016
ENSG00000107438	PDLIM1	-3.296	1.014
ENSG00000152503	TRIM36	-3.759	1.014
ENSG00000149257	SERPINH1	-2.279	1.013
ENSG00000168243	GNG4	-4.273	1.011
ENSG00000152253	SPC25	-2.339	1.011
ENSG00000146410	MTFR2	-3.01	1.01
ENSG00000272796	RP1-74M1.3	-2.818	1.008
ENSG00000166851	PLK1	-2.563	1.006
ENSG00000073861	TBX21	-3.05	1.001
ENSG00000197696	NMB	-2.86	1.001
ENSG00000134864	GGACT	-3.454	1
ENSG00000082482	KCNK2	-2.466	0.999
ENSG00000171303	KCNK3	-2.479	0.998
ENSG00000154864	PIEZO2	-2.464	0.995
ENSG00000131747	TOP2A	-2.312	0.994
ENSG00000158402	CDC25C	-2.441	0.994
ENSG00000116299	KIAA1324	-2.298	0.99
ENSG00000183929	DUSP5P1	-3.149	0.989
ENSG00000154928	EPHB1	-2.697	0.987
ENSG00000101003	GINS1	-3.644	0.987
ENSG00000183763	TRAIP	-4.437	0.984
ENSG00000116990	MYCL	-3.209	0.983
ENSG00000178531	CTXN1	-5.085	0.98
ENSG00000230606	AC159540.1	-2.913	0.978
ENSG00000176890	TYMS	-2.866	0.976
ENSG00000122952	ZWINT	-3.045	0.973
ENSG00000227953	RP11-439E19.3	-3.144	0.972
ENSG00000175643	RMI2	-3.263	0.972
ENSG00000186197	EDARADD	-2.952	0.97
ENSG00000169679	BUB1	-2.475	0.969
ENSG00000213988	ZNF90	-3.763	0.966
ENSG00000178752	FAM132B	-2.481	0.965
ENSG00000203685	C1orf95	-3.11	0.962
ENSG00000206557	TRIM71	-3.113	0.957
ENSG00000142632	ARHGEF19	-3.118	0.957
ENSG00000174137	FAM53A	-2.866	0.957
ENSG00000125898	FAM110A	-4.1	0.956
ENSG00000109758	HGFAC	-3.008	0.955
ENSG00000138180	CEP55	-2.457	0.952
ENSG00000153044	CENPH	-3.631	0.949
ENSG00000164076	CAMKV	-2.385	0.94
ENSG00000113368	LMNB1	-2.871	0.938
ENSG00000170561	IRX2	-4.862	0.937
ENSG00000105877	DNAH11	-4.157	0.937
ENSG00000076382	SPAG5	-2.655	0.936
ENSG00000128944	KNSTRN	-4.303	0.935
ENSG00000066735	KIF26A	-2.316	0.934
ENSG00000187607	ZNF286A	-5.899	0.934
ENSG00000040608	RTN4R	-2.629	0.934
ENSG00000108106	UBE2S	-3.205	0.934
ENSG00000132692	BCAN	-4.048	0.932
ENSG00000100162	CENPM	-2.352	0.932
ENSG00000100526	CDKN3	-2.427	0.932
ENSG00000213866	YBX1P10	-2.89	0.931
ENSG00000127252	HRASLS	-2.735	0.931
ENSG00000174871	CNIH2	-4.323	0.927
ENSG00000116852	KIF21B	-2.617	0.927
ENSG00000094804	CDC6	-2.397	0.923
ENSG00000163006	CCDC138	-5.035	0.921
ENSG00000087586	AURKA	-2.289	0.921
ENSG00000142731	PLK4	-2.873	0.919
ENSG00000134317	GRHL1	-2.682	0.919
ENSG00000151468	CCDC3	-2.621	0.918
ENSG00000060718	COL11A1	-2.897	0.918
ENSG00000138160	KIF11	-3.072	0.914
ENSG00000181652	ATG9B	-2.677	0.914
ENSG00000140525	FANCI	-2.888	0.905
ENSG00000189159	HN1	-4.396	0.903
ENSG00000128039	SRD5A3	-2.682	0.901
ENSG00000197140	ADAM32	-2.831	0.894
ENSG00000144554	FANCD2	-2.51	0.892
ENSG00000124191	TOX2	-4.315	0.892
ENSG00000265579	RP11-713C5.1	-2.496	0.892
ENSG00000182010	RTKN2	-2.945	0.891
ENSG00000215784	FAM72D	-2.523	0.891
ENSG00000133256	PDE6B	-2.938	0.883
ENSG00000235655	H3F3AP4	-3.372	0.881
ENSG00000214826	DDX12P	-2.567	0.878
ENSG00000127152	BCL11B	-2.341	0.877
ENSG00000173218	VANGL1	-4.624	0.876
ENSG00000260805	RP11-61J19.4	-2.549	0.876
ENSG00000111665	CDCA3	-3.38	0.876
ENSG00000229953	RP11-284F21.7	-2.814	0.874
ENSG00000178295	GEN1	-3.713	0.873
ENSG00000268175	AC117395.1	-2.501	0.873
ENSG00000162591	MEGF6	-2.264	0.871
ENSG00000132688	NES	-3.161	0.87
ENSG00000141505	ASGR1	-2.673	0.869
ENSG00000141431	ASXL3	-3.506	0.869
ENSG00000158427	TMSB15B	-5.616	0.869
ENSG00000134986	NREP	-3.442	0.867
ENSG00000134594	RAB33A	-2.559	0.866
ENSG00000111247	RAD51AP1	-2.701	0.864
ENSG00000167693	NXN	-4.937	0.863
ENSG00000256667	KLRAP1	-3.623	0.863
ENSG00000151948	GLT1D1	-2.375	0.857
ENSG00000164104	HMGB2	-3.193	0.855
ENSG00000125319	C17orf53	-2.75	0.854
ENSG00000171617	ENC1	-3.06	0.848
ENSG00000004866	ST7	-2.422	0.848
ENSG00000088305	DNMT3B	-3.468	0.847
ENSG00000164045	CDC25A	-2.287	0.847
ENSG00000109743	BST1	-2.431	0.846
ENSG00000231503	PTMAP4	-2.693	0.842
ENSG00000240376	RP11-36C20.1	-2.426	0.838
ENSG00000135502	SLC26A10	-3.667	0.834
ENSG00000117632	STMN1	-3.933	0.834
ENSG00000114019	AMOTL2	-2.471	0.833
ENSG00000187634	SAMD11	-2.624	0.832
ENSG00000152784	PRDM8	-2.488	0.83
ENSG00000068903	SIRT2	-2.382	0.83
ENSG00000212719	C17orf51	-3.851	0.823
ENSG00000177519	RPRM	-2.481	0.82
ENSG00000259407	RP11-158M2.3	-3.39	0.819
ENSG00000214182	PTMAP5	-2.583	0.818
ENSG00000137571	SLCO5A1	-2.763	0.815
ENSG00000253341	RP11-730G20.2	-2.999	0.814
ENSG00000006468	ETV1	-2.485	0.813
ENSG00000214796	RP11-480I12.5	-2.671	0.812
ENSG00000186493	C5orf38	-3.46	0.811
ENSG00000185869	ZNF829	-4.638	0.807
ENSG00000254726	MEX3A	-2.669	0.807
ENSG00000134323	MYCN	-2.689	0.803
ENSG00000174442	ZWILCH	-3.574	0.802
ENSG00000270419	CAHM	-2.697	0.801
ENSG00000134851	TMEM165	-2.462	0.797
ENSG00000213190	MLLT11	-3.981	0.795
ENSG00000177084	POLE	-3.169	0.795
ENSG00000262691	CTC-277H1.7	-2.578	0.792
ENSG00000101680	LAMA1	-2.369	0.792
ENSG00000198150	AC135178.1	-3.035	0.791
ENSG00000213967	ZNF726	-2.307	0.789
ENSG00000111788	RP11-22B23.1	-2.927	0.783
ENSG00000205978	NYNRIN	-3.027	0.781
ENSG00000183666	GUSBP1	-3.061	0.778
ENSG00000254528	RP11-728F11.4	-3.161	0.778
ENSG00000179455	MKRN3	-2.584	0.775
ENSG00000172244	C5orf34	-2.51	0.775
ENSG00000268895	A1BG-AS1	-2.964	0.775
ENSG00000232833	FAM27E3	-2.371	0.773
ENSG00000138658	C4orf21	-2.933	0.769
ENSG00000140534	TICRR	-2.282	0.766
ENSG00000158292	GPR153	-2.425	0.763
ENSG00000111203	ITFG2	-3.668	0.761
ENSG00000005448	WDR54	-5.051	0.761
ENSG00000088756	ARHGAP28	-2.408	0.76
ENSG00000182580	EPHB3	-2.529	0.76
ENSG00000141449	GREB1L	-2.286	0.756
ENSG00000133874	RNF122	-2.674	0.755
ENSG00000137726	FXYD6	-3.056	0.755
ENSG00000131153	GINS2	-2.327	0.754
ENSG00000272405	RP11-284F21.10	-3.595	0.753
ENSG00000112541	PDE10A	-2.65	0.752
ENSG00000151849	CENPJ	-3.351	0.751
ENSG00000161800	RACGAP1	-2.382	0.747
ENSG00000136108	CKAP2	-3.679	0.747
ENSG00000183655	KLHL25	-4.411	0.746
ENSG00000187951	ARHGAP11B	-2.339	0.746
ENSG00000004478	FKBP4	-2.992	0.744
ENSG00000179299	NSUN7	-3.964	0.743
ENSG00000170382	LRRN2	-3.643	0.739
ENSG00000246859	STARD4-AS1	-2.256	0.738
ENSG00000255737	AGAP2-AS1	-3.55	0.737
ENSG00000006634	DBF4	-2.44	0.734
ENSG00000167393	PPP2R3B	-2.339	0.734
ENSG00000127586	CHTF18	-3.019	0.732
ENSG00000170579	DLGAP1	-2.511	0.724
ENSG00000178163	ZNF518B	-4.015	0.723
ENSG00000273373	RP5-1074L1.4	-2.489	0.723
ENSG00000010292	NCAPD2	-3.813	0.722
ENSG00000130147	SH3BP4	-3.064	0.719
ENSG00000183814	LIN9	-2.985	0.718
ENSG00000240291	RP11-499P20.2	-2.64	0.717
ENSG00000188157	AGRN	-3.024	0.717
ENSG00000174799	CEP135	-2.28	0.715
ENSG00000229132	EIF4A1P10	-2.362	0.715
ENSG00000177599	ZNF491	-2.565	0.715
ENSG00000135454	B4GALNT1	-2.892	0.712
ENSG00000180385	EMC3-AS1	-2.471	0.706
ENSG00000145908	ZNF300	-2.824	0.705
ENSG00000120539	MASTL	-3.04	0.704
ENSG00000182481	KPNA2	-2.586	0.7
ENSG00000153790	C7orf31	-2.288	0.698
ENSG00000186567	CEACAM19	-2.379	0.692
ENSG00000154856	APCDD1	-2.67	0.692
ENSG00000076003	MCM6	-3.755	0.69
ENSG00000205208	C4orf46	-3.536	0.687
ENSG00000168268	NT5DC2	-3.596	0.685
ENSG00000151466	SCLT1	-3.695	0.685
ENSG00000075043	KCNQ2	-2.345	0.679
ENSG00000252690	SCARNA15	-2.257	0.676
ENSG00000119969	HELLS	-2.425	0.674
ENSG00000173621	LRFN4	-3.105	0.674
ENSG00000236088	COX10-AS1	-3.46	0.672
ENSG00000141499	WRAP53	-4.528	0.671
ENSG00000079462	PAFAH1B3	-2.43	0.67
ENSG00000105419	MEIS3	-3.427	0.669
ENSG00000138346	DNA2	-2.468	0.668
ENSG00000267508	ZNF285	-3.073	0.667
ENSG00000112290	WASF1	-2.273	0.667
ENSG00000186026	ZNF284	-3.138	0.667
ENSG00000260920	RP1-228H13.5	-2.291	0.667
ENSG00000261604	CTD-2636A23.2	-2.393	0.666
ENSG00000183647	ZNF530	-2.881	0.664
ENSG00000186628	FSD2	-2.418	0.662
ENSG00000105255	FSD1	-3.426	0.661
ENSG00000273148	RP5-1068E13.7	-2.306	0.661
ENSG00000152284	TCF7L1	-2.899	0.66
ENSG00000029993	HMGB3	-3.369	0.659
ENSG00000141510	TP53	-2.808	0.658
ENSG00000167912	RP11-25K19.1	-2.792	0.657
ENSG00000104341	LAPTM4B	-3.462	0.656
ENSG00000166508	MCM7	-2.665	0.655
ENSG00000079150	FKBP7	-3.329	0.655
ENSG00000121210	KIAA0922	-3.274	0.655
ENSG00000130332	LSM7	-4.077	0.653
ENSG00000174586	ZNF497	-3.248	0.652
ENSG00000149636	DSN1	-2.419	0.651
ENSG00000163697	APBB2	-2.885	0.65
ENSG00000269728	RP11-145M9.4	-3.656	0.648
ENSG00000175130	MARCKSL1	-3.063	0.647
ENSG00000105173	CCNE1	-2.304	0.646
ENSG00000148444	COMMD3	-2.626	0.645
ENSG00000228409	CCT6P1	-2.723	0.645
ENSG00000105204	DYRK1B	-3.695	0.645
ENSG00000170396	ZNF804A	-2.435	0.641
ENSG00000134253	TRIM45	-2.997	0.641
ENSG00000139146	FAM60A	-2.456	0.639
ENSG00000164465	DCBLD1	-4.476	0.638
ENSG00000152455	SUV39H2	-3.206	0.636
ENSG00000131196	NFATC1	-2.66	0.634
ENSG00000197961	ZNF121	-3.007	0.634
ENSG00000076356	PLXNA2	-2.749	0.632
ENSG00000130684	ZNF337	-3.976	0.629
ENSG00000062822	POLD1	-3.113	0.627
ENSG00000159335	PTMS	-3.723	0.626
ENSG00000099284	H2AFY2	-2.402	0.624
ENSG00000077264	PAK3	-2.867	0.622
ENSG00000105486	LIG1	-2.906	0.621
ENSG00000106268	NUDT1	-3.327	0.618
ENSG00000264885	RP11-815I9.4	-2.285	0.616
ENSG00000186019	AC084219.4	-2.872	0.616
ENSG00000172748	ZNF596	-2.937	0.615
ENSG00000169992	NLGN2	-3.193	0.612
ENSG00000056661	PCGF2	-3.799	0.612
ENSG00000004777	ARHGAP33	-2.516	0.612
ENSG00000178177	LCORL	-4.196	0.612
ENSG00000188486	H2AFX	-3.005	0.61
ENSG00000136261	BZW2	-3.027	0.608
ENSG00000178662	CSRNP3	-3.445	0.607
ENSG00000247033	RP11-252E2.1	-2.42	0.606
ENSG00000115758	ODC1	-3.473	0.604
ENSG00000109084	TMEM97	-3.894	0.6
ENSG00000196458	ZNF605	-3.749	0.598
ENSG00000101224	CDC25B	-2.313	0.597
ENSG00000168393	DTYMK	-2.731	0.596
ENSG00000157778	PSMG3	-2.749	0.596
ENSG00000109736	MFSD10	-4.681	0.596
ENSG00000234072	AC074117.10	-2.643	0.593
ENSG00000187605	TET3	-3.143	0.592
ENSG00000172985	SH3RF3	-2.433	0.591
ENSG00000135747	ZNF670	-2.464	0.591
ENSG00000145604	SKP2	-2.448	0.586
ENSG00000176788	BASP1	-2.909	0.583
ENSG00000062370	ZNF112	-2.564	0.583
ENSG00000137343	ATAT1	-3.367	0.581
ENSG00000070018	LRP6	-2.78	0.579
ENSG00000100814	CCNB1IP1	-2.602	0.578
ENSG00000204764	RANBP17	-2.956	0.577
ENSG00000197451	HNRNPAB	-2.991	0.576
ENSG00000113758	DBN1	-3.678	0.576
ENSG00000213186	TRIM59	-2.709	0.576
ENSG00000138439	FAM117B	-3.322	0.575
ENSG00000137872	SEMA6D	-2.726	0.575
ENSG00000114631	PODXL2	-2.541	0.573
ENSG00000078018	MAP2	-2.568	0.571
ENSG00000162738	VANGL2	-3.118	0.57
ENSG00000213742	ZNF337-AS1	-3.344	0.57
ENSG00000058453	CROCC	-3.411	0.57
ENSG00000164032	H2AFZ	-2.259	0.569
ENSG00000163026	C2orf44	-3.978	0.569
ENSG00000177732	SOX12	-2.933	0.568
ENSG00000173207	CKS1B	-2.8	0.567
ENSG00000171163	ZNF692	-2.621	0.566
ENSG00000182318	ZSCAN22	-2.7	0.566
ENSG00000083444	PLOD1	-2.413	0.565
ENSG00000117139	KDM5B	-2.719	0.564
ENSG00000143578	CREB3L4	-2.358	0.564
ENSG00000170037	CNTROB	-3.801	0.564
ENSG00000259248	USP3-AS1	-2.438	0.563
ENSG00000151490	PTPRO	-2.481	0.561
ENSG00000259953	RP11-4O1.2	-2.565	0.561
ENSG00000123136	DDX39A	-3.195	0.561
ENSG00000198720	ANKRD13B	-3.622	0.559
ENSG00000105426	PTPRS	-2.551	0.559
ENSG00000151640	DPYSL4	-2.782	0.558
ENSG00000171649	ZIK1	-2.315	0.556
ENSG00000242539	AC007620.3	-2.928	0.556
ENSG00000065978	YBX1	-3.046	0.556
ENSG00000146386	ABRACL	-2.352	0.554
ENSG00000131116	ZNF428	-2.789	0.553
ENSG00000123374	CDK2	-2.388	0.552
ENSG00000167747	C19orf48	-2.569	0.552
ENSG00000120647	CCDC77	-2.942	0.55
ENSG00000072832	CRMP1	-2.351	0.55
ENSG00000130726	TRIM28	-3.228	0.545
ENSG00000179406	LINC00174	-2.26	0.544
ENSG00000133247	SUV420H2	-2.769	0.543
ENSG00000221944	TIGD1	-2.97	0.538
ENSG00000173457	PPP1R14B	-2.298	0.533
ENSG00000142230	SAE1	-2.618	0.529
ENSG00000218891	ZNF579	-2.746	0.528
ENSG00000127663	KDM4B	-3.329	0.527
ENSG00000055044	NOP58	-3.288	0.527
ENSG00000196591	HDAC2	-3.01	0.526
ENSG00000119772	DNMT3A	-2.691	0.526
ENSG00000110900	TSPAN11	-2.281	0.525
ENSG00000130255	RPL36	-2.715	0.525
ENSG00000122824	NUDT10	-2.82	0.524
ENSG00000163738	MTHFD2L	-2.966	0.524
ENSG00000116670	MAD2L2	-2.301	0.522
ENSG00000121417	ZNF211	-2.879	0.521
ENSG00000138092	CENPO	-3.192	0.521
ENSG00000148459	PDSS1	-2.617	0.521
ENSG00000132436	FIGNL1	-2.561	0.52
ENSG00000116001	TIA1	-3.831	0.517
ENSG00000130748	TMEM160	-2.374	0.516
ENSG00000132646	PCNA	-2.26	0.515
ENSG00000143799	PARP1	-2.949	0.514
ENSG00000108578	BLMH	-4.776	0.513
ENSG00000233016	SNHG7	-2.879	0.512
ENSG00000109685	WHSC1	-2.633	0.509
ENSG00000182054	IDH2	-3.993	0.507
ENSG00000147874	HAUS6	-3.212	0.505
ENSG00000125871	MGME1	-2.72	0.503
ENSG00000185619	PCGF3	-3.686	0.502
ENSG00000171960	PPIH	-2.658	0.502
ENSG00000114993	RTKN	-2.375	0.5
ENSG00000132780	NASP	-2.474	0.5
ENSG00000116157	GPX7	-2.546	0.499
ENSG00000182004	SNRPE	-3.482	0.498
ENSG00000165802	NSMF	-2.403	0.495
ENSG00000105202	FBL	-2.906	0.495
ENSG00000168256	NKIRAS2	-3.028	0.494
ENSG00000142235	LMTK3	-2.398	0.493
ENSG00000162670	BRINP3	-2.328	0.493
ENSG00000126970	ZC4H2	-2.322	0.493
ENSG00000133026	MYH10	-2.573	0.492
ENSG00000125877	ITPA	-2.948	0.492
ENSG00000170899	GSTA4	-2.951	0.492
ENSG00000102302	FGD1	-2.929	0.491
ENSG00000114423	CBLB	-2.875	0.49
ENSG00000187601	MAGEH1	-3.431	0.489
ENSG00000131115	ZNF227	-2.846	0.488
ENSG00000003147	ICA1	-2.259	0.485
ENSG00000006042	TMEM98	-2.515	0.484
ENSG00000168614	NBPF9	-2.343	0.484
ENSG00000112941	PAPD7	-2.355	0.482
ENSG00000125743	SNRPD2	-3.743	0.482
ENSG00000011009	LYPLA2	-2.587	0.482
ENSG00000138050	THUMPD2	-2.497	0.48
ENSG00000198918	RPL39	-3.005	0.48
ENSG00000147155	EBP	-2.563	0.467
ENSG00000004487	KDM1A	-2.289	0.466
ENSG00000160360	GPSM1	-2.527	0.464
ENSG00000129197	RPAIN	-3.084	0.462
ENSG00000125846	ZNF133	-2.611	0.46
ENSG00000176022	B3GALT6	-2.512	0.459
ENSG00000104960	PTOV1	-2.807	0.458
ENSG00000175455	CCDC14	-2.616	0.458
ENSG00000163041	H3F3A	-2.894	0.455
ENSG00000000460	C1orf112	-2.332	0.455
ENSG00000147140	NONO	-3.385	0.454
ENSG00000111641	NOP2	-2.776	0.45
ENSG00000230733	AC092171.4	-2.312	0.45
ENSG00000136243	NUPL2	-2.293	0.448
ENSG00000134308	YWHAQ	-3.579	0.446
ENSG00000177051	FBXO46	-2.618	0.445
ENSG00000158850	B4GALT3	-2.398	0.445
ENSG00000167378	IRGQ	-2.867	0.445
ENSG00000173349	SFT2D3	-3.126	0.443
ENSG00000138668	HNRNPD	-2.689	0.44
ENSG00000121989	ACVR2A	-2.713	0.439
ENSG00000143748	NVL	-2.509	0.437
ENSG00000134815	DHX34	-2.971	0.437
ENSG00000147274	RBMX	-3.406	0.435
ENSG00000198625	MDM4	-2.562	0.434
ENSG00000094914	AAAS	-2.967	0.433
ENSG00000130725	UBE2M	-2.461	0.432
ENSG00000121481	RNF2	-2.39	0.432
ENSG00000180787	ZFP3	-2.316	0.43
ENSG00000123933	MXD4	-2.619	0.427
ENSG00000140350	ANP32A	-2.56	0.425
ENSG00000138074	SLC5A6	-2.779	0.424
ENSG00000106355	LSM5	-2.265	0.422
ENSG00000119203	CPSF3	-3.034	0.422
ENSG00000158773	USF1	-3.285	0.419
ENSG00000154309	DISP1	-2.324	0.419
ENSG00000114956	DGUOK	-2.59	0.418
ENSG00000122565	CBX3	-2.426	0.416
ENSG00000143294	PRCC	-3.051	0.416
ENSG00000125821	DTD1	-2.389	0.413
ENSG00000136908	DPM2	-2.396	0.412
ENSG00000042753	AP2S1	-2.437	0.41
ENSG00000169169	CPT1C	-2.362	0.409
ENSG00000143321	HDGF	-2.354	0.409
ENSG00000179222	MAGED1	-2.91	0.407
ENSG00000163468	CCT3	-2.634	0.407
ENSG00000155438	NIFK	-3.272	0.405
ENSG00000243943	ZNF512	-3.953	0.405
ENSG00000164548	TRA2A	-2.329	0.404
ENSG00000143379	SETDB1	-2.518	0.403
ENSG00000176444	CLK2	-2.402	0.401
ENSG00000143621	ILF2	-2.274	0.4
ENSG00000115484	CCT4	-2.989	0.397
ENSG00000152147	GEMIN6	-2.411	0.396
ENSG00000132323	ILKAP	-3.113	0.395
ENSG00000088832	FKBP1A	-2.564	0.394
ENSG00000041357	PSMA4	-2.442	0.391
ENSG00000116560	SFPQ	-2.758	0.389
ENSG00000104872	PIH1D1	-2.897	0.389
ENSG00000119333	WDR34	-2.306	0.388
ENSG00000159788	RGS12	-2.812	0.388
ENSG00000160633	SAFB	-3.38	0.387
ENSG00000025156	HSF2	-2.517	0.385
ENSG00000197329	PELI1	-2.313	0.382
ENSG00000163479	SSR2	-2.347	0.379
ENSG00000160688	FLAD1	-2.484	0.377
ENSG00000118961	C2orf43	-2.26	0.37
ENSG00000124193	SRSF6	-2.728	0.368
ENSG00000168487	BMP1	-2.275	0.36
ENSG00000072609	CHFR	-2.394	0.358
ENSG00000105568	PPP2R1A	-2.291	0.355
ENSG00000170035	UBE2E3	-2.463	0.352
ENSG00000129351	ILF3	-2.348	0.35
ENSG00000136699	SMPD4	-2.549	0.344
ENSG00000160679	CHTOP	-2.626	0.344
ENSG00000116062	MSH6	-2.327	0.341
ENSG00000115053	NCL	-2.546	0.336
ENSG00000163214	DHX57	-2.695	0.335
ENSG00000104859	CLASRP	-2.265	0.333
ENSG00000115241	PPM1G	-2.308	0.329
ENSG00000135624	CCT7	-2.369	0.324
ENSG00000136709	WDR33	-2.373	0.277
ENSG00000198730	CTR9	-2.451	-0.309
ENSG00000050393	MCUR1	-2.337	-0.315
ENSG00000149792	MRPL49	-2.264	-0.319
ENSG00000149182	ARFGAP2	-2.263	-0.32
ENSG00000106635	BCL7B	-2.3	-0.324
ENSG00000175224	ATG13	-2.663	-0.328
ENSG00000136560	TANK	-2.439	-0.329
ENSG00000140995	DEF8	-2.434	-0.33
ENSG00000160221	C21orf33	-2.593	-0.331
ENSG00000099968	BCL2L13	-2.62	-0.333
ENSG00000114316	USP4	-2.849	-0.338
ENSG00000134440	NARS	-2.276	-0.339
ENSG00000080371	RAB21	-2.403	-0.34
ENSG00000160310	PRMT2	-2.343	-0.346
ENSG00000112624	GLTSCR1L	-2.287	-0.346
ENSG00000112511	PHF1	-2.506	-0.347
ENSG00000157538	DSCR3	-2.635	-0.348
ENSG00000141380	SS18	-2.627	-0.35
ENSG00000187735	TCEA1	-2.592	-0.35
ENSG00000112146	FBXO9	-3.711	-0.35
ENSG00000112679	DUSP22	-2.316	-0.35
ENSG00000243335	KCTD7	-2.287	-0.351
ENSG00000154328	NEIL2	-2.405	-0.354
ENSG00000128585	MKLN1	-2.371	-0.357
ENSG00000196821	C6orf106	-3.596	-0.357
ENSG00000178951	ZBTB7A	-2.43	-0.357
ENSG00000204590	GNL1	-2.544	-0.36
ENSG00000122783	C7orf49	-2.449	-0.363
ENSG00000164081	TEX264	-2.531	-0.366
ENSG00000105701	FKBP8	-2.263	-0.369
ENSG00000183597	TANGO2	-2.26	-0.371
ENSG00000123444	KBTBD4	-2.8	-0.372
ENSG00000159461	AMFR	-2.587	-0.374
ENSG00000197063	MAFG	-2.338	-0.376
ENSG00000103479	RBL2	-2.383	-0.376
ENSG00000168036	CTNNB1	-2.645	-0.377
ENSG00000091157	WDR7	-2.899	-0.378
ENSG00000105186	ANKRD27	-2.489	-0.378
ENSG00000196937	FAM3C	-2.383	-0.378
ENSG00000155099	TMEM55A	-2.384	-0.38
ENSG00000153944	MSI2	-2.367	-0.38
ENSG00000149761	NUDT22	-2.291	-0.381
ENSG00000088682	COQ9	-2.554	-0.381
ENSG00000038274	MAT2B	-2.782	-0.381
ENSG00000082641	NFE2L1	-2.33	-0.383
ENSG00000110514	MADD	-2.886	-0.385
ENSG00000139531	SUOX	-2.387	-0.386
ENSG00000121680	PEX16	-2.334	-0.387
ENSG00000159256	MORC3	-2.363	-0.389
ENSG00000113013	HSPA9	-2.337	-0.389
ENSG00000136143	SUCLA2	-2.506	-0.39
ENSG00000088543	C3orf18	-2.653	-0.391
ENSG00000063854	HAGH	-2.537	-0.392
ENSG00000197885	NKIRAS1	-2.267	-0.393
ENSG00000164062	APEH	-2.832	-0.394
ENSG00000113163	COL4A3BP	-2.345	-0.394
ENSG00000068305	MEF2A	-2.686	-0.394
ENSG00000074603	DPP8	-2.95	-0.394
ENSG00000064652	SNX24	-2.259	-0.395
ENSG00000157224	CLDN12	-2.306	-0.397
ENSG00000170242	USP47	-2.966	-0.399
ENSG00000120690	ELF1	-2.287	-0.4
ENSG00000100614	PPM1A	-2.824	-0.4
ENSG00000173511	VEGFB	-2.444	-0.4
ENSG00000110536	PTPMT1	-2.863	-0.401
ENSG00000129353	SLC44A2	-2.555	-0.404
ENSG00000204370	SDHD	-2.361	-0.404
ENSG00000108946	PRKAR1A	-2.899	-0.407
ENSG00000120805	ARL1	-2.693	-0.408
ENSG00000188026	RILPL1	-2.957	-0.408
ENSG00000168724	DNAJC21	-3.032	-0.41
ENSG00000161217	PCYT1A	-2.353	-0.411
ENSG00000171603	CLSTN1	-2.496	-0.411
ENSG00000272325	NUDT3	-2.934	-0.412
ENSG00000111666	CHPT1	-2.28	-0.412
ENSG00000013288	MAN2B2	-2.305	-0.413
ENSG00000113328	CCNG1	-2.457	-0.413
ENSG00000119541	VPS4B	-3.107	-0.415
ENSG00000141458	NPC1	-2.924	-0.415
ENSG00000173757	STAT5B	-3.635	-0.415
ENSG00000143337	TOR1AIP1	-2.945	-0.417
ENSG00000103994	ZNF106	-2.827	-0.417
ENSG00000167778	SPRYD3	-2.666	-0.417
ENSG00000116044	NFE2L2	-3.445	-0.419
ENSG00000157869	RAB28	-2.454	-0.419
ENSG00000162604	TM2D1	-3.119	-0.419
ENSG00000166295	ANAPC16	-2.437	-0.42
ENSG00000163637	PRICKLE2	-2.304	-0.423
ENSG00000157379	DHRS1	-2.398	-0.423
ENSG00000143797	MBOAT2	-2.452	-0.423
ENSG00000023191	RNH1	-3.145	-0.423
ENSG00000119718	EIF2B2	-2.333	-0.423
ENSG00000198363	ASPH	-2.476	-0.424
ENSG00000163754	GYG1	-2.388	-0.425
ENSG00000101849	TBL1X	-2.946	-0.425
ENSG00000074695	LMAN1	-2.896	-0.425
ENSG00000141905	NFIC	-2.631	-0.426
ENSG00000054965	FAM168A	-2.663	-0.428
ENSG00000177189	RPS6KA3	-3.066	-0.428
ENSG00000054116	TRAPPC3	-2.529	-0.429
ENSG00000179295	PTPN11	-2.361	-0.431
ENSG00000008282	SYPL1	-2.84	-0.431
ENSG00000142188	TMEM50B	-2.83	-0.432
ENSG00000090861	AARS	-2.702	-0.433
ENSG00000124164	VAPB	-3.494	-0.434
ENSG00000142192	APP	-2.455	-0.435
ENSG00000129003	VPS13C	-2.338	-0.437
ENSG00000145022	TCTA	-2.753	-0.438
ENSG00000047249	ATP6V1H	-3.971	-0.439
ENSG00000005238	FAM214B	-2.533	-0.439
ENSG00000168610	STAT3	-3.227	-0.44
ENSG00000156299	TIAM1	-2.816	-0.44
ENSG00000135778	NTPCR	-2.513	-0.442
ENSG00000100532	CGRRF1	-2.265	-0.442
ENSG00000114850	SSR3	-2.958	-0.443
ENSG00000205758	CRYZL1	-2.499	-0.444
ENSG00000114383	TUSC2	-3.998	-0.445
ENSG00000071537	SEL1L	-2.67	-0.447
ENSG00000126777	KTN1	-2.401	-0.447
ENSG00000174132	FAM174A	-2.614	-0.448
ENSG00000126821	SGPP1	-2.904	-0.449
ENSG00000102181	CD99L2	-2.761	-0.449
ENSG00000182957	SPATA13	-2.85	-0.451
ENSG00000111817	DSE	-2.255	-0.453
ENSG00000115520	COQ10B	-2.628	-0.453
ENSG00000133104	SPG20	-2.687	-0.455
ENSG00000165678	GHITM	-3.354	-0.457
ENSG00000135720	DYNC1LI2	-2.35	-0.457
ENSG00000132879	FBXO44	-2.637	-0.457
ENSG00000177105	RHOG	-2.377	-0.458
ENSG00000079335	CDC14A	-2.414	-0.459
ENSG00000070778	PTPN21	-2.434	-0.46
ENSG00000213445	SIPA1	-2.452	-0.461
ENSG00000005882	PDK2	-3.193	-0.461
ENSG00000168792	ABHD15	-2.312	-0.462
ENSG00000065613	SLK	-3.047	-0.462
ENSG00000182551	ADI1	-2.428	-0.463
ENSG00000148948	LRRC4C	-2.353	-0.463
ENSG00000132326	PER2	-2.558	-0.465
ENSG00000162909	CAPN2	-2.322	-0.466
ENSG00000136925	TSTD2	-2.325	-0.466
ENSG00000113441	LNPEP	-2.43	-0.467
ENSG00000100664	EIF5	-3.411	-0.467
ENSG00000146966	DENND2A	-2.325	-0.468
ENSG00000159658	EFCAB14	-3.542	-0.469
ENSG00000164751	PEX2	-4.43	-0.469
ENSG00000164402	2019-09-08	-2.701	-0.469
ENSG00000172992	DCAKD	-3.11	-0.469
ENSG00000170385	SLC30A1	-3.6	-0.471
ENSG00000198961	PJA2	-2.965	-0.472
ENSG00000145685	LHFPL2	-2.43	-0.473
ENSG00000011405	PIK3C2A	-2.527	-0.474
ENSG00000121691	CAT	-2.344	-0.474
ENSG00000183283	DAZAP2	-3.675	-0.474
ENSG00000166971	AKTIP	-2.654	-0.475
ENSG00000119929	CUTC	-2.694	-0.476
ENSG00000213625	LEPROT	-3.485	-0.477
ENSG00000107554	DNMBP	-2.782	-0.477
ENSG00000211455	STK38L	-2.41	-0.477
ENSG00000010404	IDS	-2.422	-0.477
ENSG00000133789	SWAP70	-2.563	-0.478
ENSG00000102531	FNDC3A	-3.019	-0.478
ENSG00000177311	ZBTB38	-2.967	-0.479
ENSG00000164970	FAM219A	-3.053	-0.479
ENSG00000166471	TMEM41B	-3.256	-0.48
ENSG00000180398	MCFD2	-3.107	-0.48
ENSG00000072415	MPP5	-2.739	-0.48
ENSG00000124201	ZNFX1	-3.929	-0.48
ENSG00000225339	RP11-513I15.6	-3.189	-0.482
ENSG00000137502	RAB30	-2.372	-0.483
ENSG00000136448	NMT1	-3.557	-0.485
ENSG00000161533	ACOX1	-3.467	-0.486
ENSG00000196576	PLXNB2	-3.108	-0.487
ENSG00000084112	SSH1	-4.608	-0.489
ENSG00000116514	RNF19B	-3.397	-0.489
ENSG00000148218	ALAD	-2.414	-0.492
ENSG00000166548	TK2	-3.147	-0.492
ENSG00000219545	RPA3-AS1	-2.872	-0.493
ENSG00000168175	MAPK1IP1L	-2.816	-0.494
ENSG00000112425	EPM2A	-2.302	-0.495
ENSG00000240694	PNMA2	-2.632	-0.496
ENSG00000213672	NCKIPSD	-4.17	-0.496
ENSG00000258289	CHURC1	-2.51	-0.497
ENSG00000106683	LIMK1	-2.695	-0.497
ENSG00000132294	EFR3A	-3.49	-0.499
ENSG00000027075	PRKCH	-2.406	-0.499
ENSG00000163702	IL17RC	-2.466	-0.5
ENSG00000110080	ST3GAL4	-2.281	-0.504
ENSG00000175198	PCCA	-2.69	-0.505
ENSG00000133812	SBF2	-2.812	-0.507
ENSG00000144840	RABL3	-3.952	-0.507
ENSG00000171444	MCC	-2.612	-0.509
ENSG00000162302	RPS6KA4	-2.826	-0.51
ENSG00000146063	TRIM41	-2.912	-0.51
ENSG00000173276	ZBTB21	-3.555	-0.51
ENSG00000152484	USP12	-3.668	-0.51
ENSG00000177666	PNPLA2	-2.956	-0.511
ENSG00000132286	TIMM10B	-3.964	-0.512
ENSG00000177042	TMEM80	-3.333	-0.514
ENSG00000196072	BLOC1S2	-3.263	-0.515
ENSG00000150403	TMCO3	-3.352	-0.515
ENSG00000102882	MAPK3	-4.394	-0.515
ENSG00000091129	NRCAM	-2.654	-0.516
ENSG00000071242	RPS6KA2	-3.425	-0.516
ENSG00000125124	BBS2	-2.58	-0.517
ENSG00000185129	PURA	-3.24	-0.517
ENSG00000205220	PSMB10	-2.45	-0.518
ENSG00000186834	HEXIM1	-3.407	-0.519
ENSG00000034713	GABARAPL2	-2.754	-0.521
ENSG00000136156	ITM2B	-2.673	-0.522
ENSG00000117151	CTBS	-2.793	-0.522
ENSG00000120053	GOT1	-3.415	-0.522
ENSG00000126790	L3HYPDH	-2.528	-0.523
ENSG00000124126	PREX1	-2.546	-0.524
ENSG00000145349	CAMK2D	-2.341	-0.524
ENSG00000166068	SPRED1	-2.548	-0.525
ENSG00000181061	HIGD1A	-3.363	-0.526
ENSG00000170832	USP32	-3.623	-0.527
ENSG00000124333	VAMP7	-4.162	-0.527
ENSG00000171100	MTM1	-2.852	-0.527
ENSG00000130052	STARD8	-2.638	-0.528
ENSG00000135709	KIAA0513	-3.2	-0.528
ENSG00000114738	MAPKAPK3	-3.147	-0.53
ENSG00000182534	MXRA7	-2.942	-0.53
ENSG00000070961	ATP2B1	-2.718	-0.531
ENSG00000144893	MED12L	-2.514	-0.532
ENSG00000033327	GAB2	-4.135	-0.534
ENSG00000145012	LPP	-3.055	-0.534
ENSG00000142961	MOB3C	-2.984	-0.537
ENSG00000106610	STAG3L4	-3.048	-0.538
ENSG00000141232	TOB1	-2.962	-0.538
ENSG00000001561	ENPP4	-3.093	-0.538
ENSG00000143486	EIF2D	-4.296	-0.539
ENSG00000179832	MROH1	-2.394	-0.539
ENSG00000111961	SASH1	-2.783	-0.539
ENSG00000102189	EEA1	-2.579	-0.54
ENSG00000155287	SLC25A28	-3.372	-0.54
ENSG00000196116	TDRD7	-3.811	-0.54
ENSG00000141441	GAREM	-2.503	-0.542
ENSG00000136436	CALCOCO2	-3.905	-0.542
ENSG00000025434	NR1H3	-2.751	-0.543
ENSG00000028528	SNX1	-3.313	-0.543
ENSG00000081913	PHLPP1	-2.837	-0.544
ENSG00000116786	PLEKHM2	-2.951	-0.544
ENSG00000090581	GNPTG	-3.306	-0.545
ENSG00000100299	ARSA	-3.187	-0.545
ENSG00000185989	RASA3	-3.981	-0.545
ENSG00000077782	FGFR1	-2.331	-0.546
ENSG00000213463	SYNJ2BP	-2.65	-0.546
ENSG00000138434	SSFA2	-3.459	-0.547
ENSG00000132334	PTPRE	-2.383	-0.547
ENSG00000228794	LINC01128	-2.45	-0.549
ENSG00000068323	TFE3	-3.463	-0.549
ENSG00000174306	ZHX3	-3.009	-0.549
ENSG00000124098	FAM210B	-4.576	-0.55
ENSG00000163517	HDAC11	-2.76	-0.55
ENSG00000167995	BEST1	-2.368	-0.551
ENSG00000013563	DNASE1L1	-2.54	-0.554
ENSG00000180628	PCGF5	-2.539	-0.554
ENSG00000177303	CASKIN2	-2.294	-0.555
ENSG00000174516	PELI3	-2.823	-0.555
ENSG00000272909	CTD-2555O16.4	-2.262	-0.555
ENSG00000153071	DAB2	-3.252	-0.556
ENSG00000108861	DUSP3	-3.909	-0.557
ENSG00000242110	AMACR	-2.436	-0.557
ENSG00000082438	COBLL1	-3.368	-0.558
ENSG00000146859	TMEM140	-3.259	-0.559
ENSG00000074416	MGLL	-2.276	-0.56
ENSG00000135469	COQ10A	-3.835	-0.561
ENSG00000117242	PINK1-AS	-2.705	-0.563
ENSG00000225190	PLEKHM1	-4.761	-0.563
ENSG00000010818	HIVEP2	-3.511	-0.563
ENSG00000138279	ANXA7	-4.064	-0.563
ENSG00000183576	SETD3	-3.984	-0.564
ENSG00000113742	CPEB4	-3.392	-0.566
ENSG00000163931	TKT	-3.822	-0.566
ENSG00000165175	MID1IP1	-3.674	-0.566
ENSG00000111145	ELK3	-2.803	-0.569
ENSG00000163820	FYCO1	-3.369	-0.569
ENSG00000119661	DNAL1	-3.885	-0.57
ENSG00000222019	URAHP	-3.051	-0.571
ENSG00000164197	RNF180	-2.402	-0.571
ENSG00000089220	PEBP1	-3.277	-0.572
ENSG00000166562	SEC11C	-3.324	-0.572
ENSG00000128923	FAM63B	-4.531	-0.572
ENSG00000101350	KIF3B	-4.32	-0.572
ENSG00000078804	TP53INP2	-2.278	-0.573
ENSG00000196177	ACADSB	-2.76	-0.573
ENSG00000102032	RENBP	-2.266	-0.575
ENSG00000178607	ERN1	-3.337	-0.575
ENSG00000137076	TLN1	-4.096	-0.576
ENSG00000197077	KIAA1671	-3.283	-0.577
ENSG00000156515	HK1	-3.211	-0.577
ENSG00000189221	MAOA	-2.304	-0.577
ENSG00000151702	FLI1	-2.859	-0.579
ENSG00000136044	APPL2	-4.185	-0.582
ENSG00000165898	ISCA2	-3.14	-0.582
ENSG00000247121	CTD-2260A17.2	-2.586	-0.583
ENSG00000197746	PSAP	-3.185	-0.583
ENSG00000204267	TAP2	-2.75	-0.583
ENSG00000108439	PNPO	-3.493	-0.584
ENSG00000023909	GCLM	-2.848	-0.585
ENSG00000186951	PPARA	-3.506	-0.585
ENSG00000130766	SESN2	-2.625	-0.586
ENSG00000173821	RNF213	-2.565	-0.587
ENSG00000091409	ITGA6	-2.529	-0.588
ENSG00000132825	PPP1R3D	-2.723	-0.589
ENSG00000204592	HLA-E	-2.318	-0.592
ENSG00000248593	DSTNP2	-2.457	-0.592
ENSG00000102096	PIM2	-2.297	-0.593
ENSG00000107960	OBFC1	-2.969	-0.593
ENSG00000173905	GOLIM4	-2.393	-0.593
ENSG00000111670	GNPTAB	-2.931	-0.594
ENSG00000129657	SEC14L1	-3.071	-0.594
ENSG00000167363	FN3K	-2.666	-0.594
ENSG00000162407	PPAP2B	-2.62	-0.594
ENSG00000103942	HOMER2	-2.361	-0.594
ENSG00000173706	HEG1	-3.737	-0.594
ENSG00000123094	RASSF8	-3.836	-0.595
ENSG00000197324	LRP10	-2.68	-0.595
ENSG00000185010	F8	-2.376	-0.596
ENSG00000198894	CIPC	-3.771	-0.596
ENSG00000109466	KLHL2	-4.069	-0.597
ENSG00000205730	ITPRIPL2	-3.179	-0.597
ENSG00000100321	SYNGR1	-4.486	-0.598
ENSG00000106780	MEGF9	-3.726	-0.599
ENSG00000141295	SCRN2	-4.423	-0.6
ENSG00000122359	ANXA11	-2.358	-0.6
ENSG00000171357	LURAP1	-2.707	-0.601
ENSG00000167996	FTH1	-2.923	-0.602
ENSG00000127870	RNF6	-4.482	-0.603
ENSG00000198431	TXNRD1	-4.939	-0.607
ENSG00000078902	TOLLIP	-6.029	-0.607
ENSG00000184524	CEND1	-2.35	-0.607
ENSG00000164574	GALNT10	-2.877	-0.609
ENSG00000114745	GORASP1	-3.98	-0.609
ENSG00000170542	SERPINB9	-2.606	-0.61
ENSG00000174032	SLC25A30	-3.445	-0.61
ENSG00000159314	ARHGAP27	-2.825	-0.61
ENSG00000134352	IL6ST	-4.083	-0.61
ENSG00000138172	CALHM2	-3.086	-0.611
ENSG00000214575	CPEB1	-2.294	-0.612
ENSG00000158828	PINK1	-3.12	-0.615
ENSG00000154229	PRKCA	-4.324	-0.617
ENSG00000111269	CREBL2	-3.516	-0.621
ENSG00000183741	CBX6	-5.806	-0.621
ENSG00000119537	KDSR	-5.997	-0.621
ENSG00000112851	ERBB2IP	-3.735	-0.622
ENSG00000108179	PPIF	-2.301	-0.623
ENSG00000041880	PARP3	-3.502	-0.623
ENSG00000159423	ALDH4A1	-2.495	-0.624
ENSG00000166750	SLFN5	-2.975	-0.625
ENSG00000115993	TRAK2	-3.034	-0.625
ENSG00000127220	ABHD8	-3.122	-0.625
ENSG00000154240	CEP112	-3.509	-0.625
ENSG00000160685	ZBTB7B	-3.751	-0.628
ENSG00000119986	AVPI1	-2.881	-0.628
ENSG00000143819	EPHX1	-3.162	-0.628
ENSG00000141013	GAS8	-4.782	-0.628
ENSG00000159228	CBR1	-3.277	-0.628
ENSG00000110002	VWA5A	-2.547	-0.629
ENSG00000128512	DOCK4	-3.447	-0.63
ENSG00000154237	LRRK1	-2.285	-0.632
ENSG00000028137	TNFRSF1B	-2.379	-0.632
ENSG00000186815	TPCN1	-2.593	-0.633
ENSG00000167323	STIM1	-4.089	-0.633
ENSG00000164010	ERMAP	-3.031	-0.634
ENSG00000069974	RAB27A	-3.024	-0.634
ENSG00000152078	TMEM56	-2.357	-0.634
ENSG00000133961	NUMB	-4.667	-0.634
ENSG00000138448	ITGAV	-3.393	-0.634
ENSG00000173598	NUDT4	-2.429	-0.639
ENSG00000009307	CSDE1	-2.918	-0.64
ENSG00000130779	CLIP1	-4.181	-0.64
ENSG00000147526	TACC1	-4.963	-0.642
ENSG00000261008	AC004158.2	-2.619	-0.642
ENSG00000196329	GIMAP5	-2.802	-0.643
ENSG00000136144	RCBTB1	-3.575	-0.645
ENSG00000175482	POLD4	-3.216	-0.645
ENSG00000181026	AEN	-2.711	-0.646
ENSG00000105088	OLFM2	-2.495	-0.646
ENSG00000154122	ANKH	-5.814	-0.647
ENSG00000135919	SERPINE2	-2.602	-0.648
ENSG00000125945	ZNF436	-3.51	-0.649
ENSG00000235863	B3GALT4	-2.279	-0.649
ENSG00000151414	NEK7	-3.226	-0.649
ENSG00000135926	TMBIM1	-2.78	-0.65
ENSG00000151117	TMEM86A	-2.637	-0.652
ENSG00000127124	HIVEP3	-2.996	-0.652
ENSG00000166888	STAT6	-3.078	-0.654
ENSG00000102024	PLS3	-2.649	-0.655
ENSG00000129116	PALLD	-2.562	-0.659
ENSG00000184208	C22orf46	-3.405	-0.659
ENSG00000154217	PITPNC1	-3.913	-0.66
ENSG00000102879	CORO1A	-2.362	-0.66
ENSG00000168394	TAP1	-2.494	-0.661
ENSG00000127328	RAB3IP	-3.786	-0.662
ENSG00000224505	AC002117.1	-3.013	-0.663
ENSG00000083799	CYLD	-4.903	-0.665
ENSG00000102908	NFAT5	-3.4	-0.666
ENSG00000136003	ISCU	-4.658	-0.666
ENSG00000110315	RNF141	-3.662	-0.668
ENSG00000160307	S100B	-2.611	-0.669
ENSG00000240370	RPL13P5	-3.022	-0.669
ENSG00000118777	ABCG2	-3.483	-0.67
ENSG00000198712	MT-CO2	-2.567	-0.672
ENSG00000100711	ZFYVE21	-3.003	-0.672
ENSG00000163513	TGFBR2	-2.952	-0.672
ENSG00000124782	RREB1	-2.398	-0.673
ENSG00000132024	CC2D1A	-3.14	-0.674
ENSG00000188613	NANOS1	-2.417	-0.675
ENSG00000167601	AXL	-3.056	-0.675
ENSG00000125122	LRRC29	-3.135	-0.676
ENSG00000198938	MT-CO3	-2.474	-0.676
ENSG00000197555	SIPA1L1	-3.709	-0.677
ENSG00000150938	CRIM1	-3.558	-0.677
ENSG00000107864	CPEB3	-3.443	-0.678
ENSG00000228253	MT-ATP8	-2.307	-0.679
ENSG00000106077	ABHD11	-5.032	-0.679
ENSG00000152642	GPD1L	-2.76	-0.68
ENSG00000174080	CTSF	-3.243	-0.68
ENSG00000133561	GIMAP6	-3.27	-0.681
ENSG00000136842	TMOD1	-2.634	-0.681
ENSG00000137720	C11orf1	-3.134	-0.681
ENSG00000197256	KANK2	-4.126	-0.682
ENSG00000067715	SYT1	-2.417	-0.682
ENSG00000268927	FLJ00418	-3.239	-0.682
ENSG00000145780	FEM1C	-4.137	-0.683
ENSG00000136478	TEX2	-5.374	-0.684
ENSG00000148660	CAMK2G	-2.468	-0.685
ENSG00000260461	RP11-541N10.3	-2.76	-0.686
ENSG00000186577	C6orf1	-3.403	-0.687
ENSG00000155816	FMN2	-4.149	-0.687
ENSG00000165312	OTUD1	-3.533	-0.688
ENSG00000139679	LPAR6	-2.425	-0.688
ENSG00000100605	ITPK1	-3.689	-0.69
ENSG00000144040	SFXN5	-2.33	-0.691
ENSG00000185088	RPS27L	-3.588	-0.692
ENSG00000023171	GRAMD1B	-3.824	-0.693
ENSG00000255284	AP006621.5	-2.768	-0.693
ENSG00000099204	ABLIM1	-3.406	-0.696
ENSG00000148219	ASTN2	-3.879	-0.696
ENSG00000172349	IL16	-2.529	-0.7
ENSG00000132970	WASF3	-2.794	-0.7
ENSG00000271755	RP1-153G14.4	-2.415	-0.701
ENSG00000137936	BCAR3	-2.875	-0.702
ENSG00000105227	PRX	-2.472	-0.702
ENSG00000131781	FMO5	-2.943	-0.705
ENSG00000157103	SLC6A1	-2.29	-0.705
ENSG00000260898	ADPGK-AS1	-3.316	-0.705
ENSG00000111275	ALDH2	-2.44	-0.705
ENSG00000225194	LINC00092	-2.421	-0.707
ENSG00000165424	ZCCHC24	-3.645	-0.708
ENSG00000130517	PGPEP1	-5.131	-0.709
ENSG00000132481	TRIM47	-2.659	-0.709
ENSG00000159761	C16orf86	-3.044	-0.712
ENSG00000184922	FMNL1	-2.389	-0.713
ENSG00000249087	C1orf213	-3.597	-0.713
ENSG00000133985	TTC9	-3.461	-0.715
ENSG00000133943	C14orf159	-3.215	-0.715
ENSG00000254894	NAV2-AS1	-3.338	-0.716
ENSG00000185634	SHC4	-2.397	-0.716
ENSG00000204525	HLA-C	-2.396	-0.717
ENSG00000095066	HOOK2	-3.766	-0.717
ENSG00000259607	CTD-2647L4.5	-2.595	-0.717
ENSG00000136830	FAM129B	-3.116	-0.718
ENSG00000162241	SLC25A45	-2.349	-0.719
ENSG00000262967	RP11-294J22.6	-2.921	-0.719
ENSG00000119636	CCDC176	-3.239	-0.72
ENSG00000101336	HCK	-2.362	-0.721
ENSG00000260966	RP11-690D19.3	-2.532	-0.721
ENSG00000135472	FAIM2	-3.461	-0.723
ENSG00000197892	KIF13B	-5.466	-0.725
ENSG00000262211	CTD-2031P19.5	-2.312	-0.725
ENSG00000132613	MTSS1L	-3.714	-0.726
ENSG00000071967	CYBRD1	-2.469	-0.729
ENSG00000115956	PLEK	-2.461	-0.731
ENSG00000225177	RP11-390P2.4	-2.781	-0.732
ENSG00000016391	CHDH	-4.16	-0.734
ENSG00000064225	ST3GAL6	-3.657	-0.734
ENSG00000159200	RCAN1	-2.407	-0.734
ENSG00000137834	SMAD6	-2.547	-0.734
ENSG00000179627	ZBTB42	-2.468	-0.736
ENSG00000145623	OSMR	-2.531	-0.737
ENSG00000132031	MATN3	-2.498	-0.738
ENSG00000234518	PTGES3P1	-2.561	-0.738
ENSG00000138639	ARHGAP24	-2.358	-0.738
ENSG00000166411	IDH3A	-6.282	-0.739
ENSG00000243749	ZMYM6NB	-3.5	-0.739
ENSG00000166833	NAV2	-4.887	-0.74
ENSG00000104518	GSDMD	-2.446	-0.741
ENSG00000118242	MREG	-2.355	-0.742
ENSG00000267801	RP11-552F3.9	-3.323	-0.742
ENSG00000248527	MTATP6P1	-2.844	-0.743
ENSG00000184602	SNN	-5.602	-0.744
ENSG00000260916	CCPG1	-5.547	-0.744
ENSG00000188641	DPYD	-2.692	-0.745
ENSG00000182541	LIMK2	-3.006	-0.746
ENSG00000174125	TLR1	-2.562	-0.746
ENSG00000189171	S100A13	-2.603	-0.747
ENSG00000152583	SPARCL1	-2.416	-0.747
ENSG00000198959	TGM2	-2.605	-0.748
ENSG00000164741	DLC1	-2.754	-0.749
ENSG00000139410	SDSL	-2.92	-0.75
ENSG00000160712	IL6R	-3.015	-0.75
ENSG00000093072	CECR1	-2.292	-0.752
ENSG00000182700	IGIP	-2.635	-0.752
ENSG00000140678	ITGAX	-2.263	-0.752
ENSG00000254614	AP003068.23	-2.481	-0.754
ENSG00000186088	GSAP	-3.691	-0.754
ENSG00000264982	RP11-344B2.2	-2.407	-0.756
ENSG00000114166	KAT2B	-4.207	-0.757
ENSG00000267390	RP11-635N19.1	-3.894	-0.757
ENSG00000105835	NAMPT	-2.326	-0.758
ENSG00000184232	OAF	-2.321	-0.758
ENSG00000139192	TAPBPL	-3.225	-0.759
ENSG00000203709	C1orf132	-2.589	-0.76
ENSG00000230212	AP000688.14	-4.492	-0.76
ENSG00000151012	SLC7A11	-2.501	-0.763
ENSG00000198963	RORB	-2.326	-0.763
ENSG00000149177	PTPRJ	-2.561	-0.764
ENSG00000158560	DYNC1I1	-2.848	-0.765
ENSG00000204642	HLA-F	-2.863	-0.765
ENSG00000075142	SRI	-7.144	-0.766
ENSG00000174738	NR1D2	-4.872	-0.766
ENSG00000178075	GRAMD1C	-3.288	-0.766
ENSG00000155158	TTC39B	-3.908	-0.766
ENSG00000165025	SYK	-2.63	-0.767
ENSG00000241839	PLEKHO2	-5.768	-0.771
ENSG00000011465	DCN	-2.607	-0.771
ENSG00000006534	ALDH3B1	-2.557	-0.772
ENSG00000184588	PDE4B	-4.059	-0.772
ENSG00000112149	CD83	-2.574	-0.774
ENSG00000114790	ARHGEF26	-4.231	-0.775
ENSG00000131724	IL13RA1	-3.049	-0.776
ENSG00000225864	HCG4P11	-2.727	-0.777
ENSG00000144290	SLC4A10	-2.571	-0.777
ENSG00000197208	SLC22A4	-2.47	-0.777
ENSG00000234745	HLA-B	-2.722	-0.778
ENSG00000204681	GABBR1	-2.856	-0.778
ENSG00000048392	RRM2B	-6.29	-0.779
ENSG00000105516	DBP	-3.222	-0.781
ENSG00000050438	SLC4A8	-4.892	-0.781
ENSG00000198899	MT-ATP6	-3.296	-0.781
ENSG00000139132	FGD4	-2.954	-0.782
ENSG00000148411	NACC2	-4.283	-0.783
ENSG00000168477	TNXB	-4.447	-0.784
ENSG00000111058	ACSS3	-2.404	-0.787
ENSG00000145390	USP53	-3.036	-0.787
ENSG00000113319	RASGRF2	-2.775	-0.788
ENSG00000157110	RBPMS	-2.312	-0.788
ENSG00000108448	TRIM16L	-2.729	-0.791
ENSG00000111321	LTBR	-2.627	-0.791
ENSG00000177685	EFCAB4A	-3.181	-0.792
ENSG00000127528	KLF2	-2.261	-0.793
ENSG00000182310	SPACA6P	-2.771	-0.794
ENSG00000186517	ARHGAP30	-2.886	-0.794
ENSG00000065923	SLC9A7	-2.393	-0.798
ENSG00000171115	GIMAP8	-3.608	-0.798
ENSG00000204161	C10orf128	-2.648	-0.799
ENSG00000243056	EIF4EBP3	-2.693	-0.8
ENSG00000186594	MIR22HG	-2.788	-0.801
ENSG00000010319	SEMA3G	-2.365	-0.802
ENSG00000151789	ZNF385D	-2.618	-0.803
ENSG00000111679	PTPN6	-3.163	-0.803
ENSG00000047849	MAP4	-4.449	-0.805
ENSG00000161010	C5orf45	-4.151	-0.807
ENSG00000197471	SPN	-2.901	-0.808
ENSG00000184988	TMEM106A	-3.152	-0.808
ENSG00000110422	HIPK3	-8.984	-0.809
ENSG00000235750	KIAA0040	-3.406	-0.81
ENSG00000136048	DRAM1	-4.086	-0.812
ENSG00000054598	FOXC1	-3.118	-0.812
ENSG00000101307	SIRPB1	-2.898	-0.813
ENSG00000106351	AGFG2	-3.934	-0.814
ENSG00000154945	ANKRD40	-5.958	-0.814
ENSG00000165168	CYBB	-2.817	-0.814
ENSG00000185811	IKZF1	-2.559	-0.814
ENSG00000158467	AHCYL2	-6.214	-0.815
ENSG00000176533	GNG7	-3.668	-0.815
ENSG00000178685	PARP10	-3.047	-0.815
ENSG00000101096	NFATC2	-2.733	-0.817
ENSG00000184792	OSBP2	-5.486	-0.819
ENSG00000177807	KCNJ10	-3.259	-0.82
ENSG00000101194	SLC17A9	-2.477	-0.82
ENSG00000100504	PYGL	-2.869	-0.821
ENSG00000198727	MT-CYB	-3.004	-0.821
ENSG00000066248	NGEF	-2.429	-0.822
ENSG00000247774	PCED1B-AS1	-2.477	-0.824
ENSG00000110324	IL10RA	-2.945	-0.826
ENSG00000092929	UNC13D	-4.183	-0.826
ENSG00000080573	COL5A3	-2.954	-0.826
ENSG00000138685	FGF2	-6.466	-0.827
ENSG00000170525	PFKFB3	-4.682	-0.828
ENSG00000184226	PCDH9	-4.584	-0.829
ENSG00000213402	PTPRCAP	-2.858	-0.83
ENSG00000100368	CSF2RB	-2.63	-0.83
ENSG00000019991	HGF	-3.001	-0.832
ENSG00000123096	SSPN	-2.338	-0.833
ENSG00000221963	APOL6	-3.275	-0.834
ENSG00000172794	RAB37	-2.922	-0.835
ENSG00000185950	IRS2	-4.027	-0.839
ENSG00000085063	CD59	-5.031	-0.839
ENSG00000242574	HLA-DMB	-2.335	-0.84
ENSG00000164929	BAALC	-4.5	-0.84
ENSG00000262001	DLGAP1-AS2	-2.643	-0.841
ENSG00000250722	SEPP1	-2.549	-0.842
ENSG00000173535	TNFRSF10C	-2.566	-0.842
ENSG00000108771	DHX58	-2.668	-0.843
ENSG00000171860	C3AR1	-2.8	-0.843
ENSG00000119535	CSF3R	-2.55	-0.844
ENSG00000198053	SIRPA	-4.452	-0.845
ENSG00000167191	GPRC5B	-5.66	-0.846
ENSG00000174628	IQCK	-3.752	-0.846
ENSG00000133794	ARNTL	-2.85	-0.846
ENSG00000197442	MAP3K5	-3.807	-0.846
ENSG00000196664	TLR7	-2.522	-0.848
ENSG00000167701	GPT	-2.819	-0.848
ENSG00000166340	TPP1	-4.778	-0.849
ENSG00000165434	PGM2L1	-3.113	-0.852
ENSG00000134215	VAV3	-2.384	-0.855
ENSG00000214106	PAXIP1-AS2	-3.13	-0.857
ENSG00000104324	CPQ	-2.767	-0.857
ENSG00000169896	ITGAM	-2.815	-0.857
ENSG00000102362	SYTL4	-2.828	-0.858
ENSG00000069020	MAST4	-4.768	-0.859
ENSG00000123384	LRP1	-5.764	-0.86
ENSG00000128335	APOL2	-4.229	-0.862
ENSG00000136514	RTP4	-2.327	-0.862
ENSG00000107902	LHPP	-3.781	-0.862
ENSG00000125637	PSD4	-3.605	-0.863
ENSG00000117643	MAN1C1	-2.894	-0.864
ENSG00000172667	ZMAT3	-5.752	-0.864
ENSG00000174640	SLCO2A1	-2.635	-0.865
ENSG00000204228	HSD17B8	-3.631	-0.865
ENSG00000003249	DBNDD1	-3.704	-0.867
ENSG00000132471	WBP2	-6.729	-0.868
ENSG00000101605	MYOM1	-2.462	-0.869
ENSG00000150995	ITPR1	-2.974	-0.869
ENSG00000114779	ABHD14B	-5.514	-0.872
ENSG00000170915	PAQR8	-4.041	-0.873
ENSG00000197142	ACSL5	-4.461	-0.873
ENSG00000198948	MFAP3L	-5.35	-0.873
ENSG00000128815	WDFY4	-2.891	-0.873
ENSG00000112796	ENPP5	-2.819	-0.875
ENSG00000068079	IFI35	-2.574	-0.876
ENSG00000205089	CCNI2	-3.774	-0.877
ENSG00000127329	PTPRB	-4.195	-0.877
ENSG00000112139	MDGA1	-5.061	-0.877
ENSG00000166501	PRKCB	-2.657	-0.878
ENSG00000160145	KALRN	-3.373	-0.881
ENSG00000253851	RP11-318M2.3	-5.118	-0.883
ENSG00000235823	LINC00263	-4.307	-0.883
ENSG00000210082	MT-RNR2	-3.378	-0.884
ENSG00000169508	GPR183	-2.381	-0.885
ENSG00000134516	DOCK2	-3.037	-0.886
ENSG00000183578	TNFAIP8L3	-2.961	-0.887
ENSG00000106772	PRUNE2	-4.396	-0.888
ENSG00000142178	SIK1	-3.595	-0.889
ENSG00000160211	G6PD	-5.651	-0.89
ENSG00000128849	CGNL1	-3.89	-0.89
ENSG00000127824	TUBA4A	-2.769	-0.89
ENSG00000139318	DUSP6	-3.571	-0.891
ENSG00000177182	CLVS1	-2.991	-0.892
ENSG00000175463	TBC1D10C	-2.5	-0.893
ENSG00000137727	ARHGAP20	-3.791	-0.894
ENSG00000132329	RAMP1	-3.054	-0.894
ENSG00000130304	SLC27A1	-5.774	-0.894
ENSG00000232656	IDI2-AS1	-2.853	-0.895
ENSG00000102524	TNFSF13B	-2.334	-0.895
ENSG00000120306	CYSTM1	-3.732	-0.896
ENSG00000170962	PDGFD	-2.439	-0.896
ENSG00000213760	ATP6V1G2	-4.49	-0.896
ENSG00000081237	PTPRC	-3.246	-0.898
ENSG00000129244	ATP1B2	-3.424	-0.902
ENSG00000163346	PBXIP1	-3.951	-0.903
ENSG00000151090	THRB	-4.553	-0.903
ENSG00000173846	PLK3	-4.887	-0.903
ENSG00000046889	PREX2	-4.821	-0.905
ENSG00000137331	IER3	-2.516	-0.907
ENSG00000250479	CHCHD10	-3.843	-0.907
ENSG00000272511	RP11-180N14.1	-2.866	-0.909
ENSG00000198286	CARD11	-3.127	-0.91
ENSG00000182902	SLC25A18	-2.476	-0.911
ENSG00000140836	ZFHX3	-5.689	-0.912
ENSG00000090013	BLVRB	-5.107	-0.912
ENSG00000231721	LINC-PINT	-4.883	-0.912
ENSG00000212907	MT-ND4L	-4.153	-0.914
ENSG00000131979	GCH1	-3.171	-0.915
ENSG00000177337	DLGAP1-AS1	-3.528	-0.916
ENSG00000188643	S100A16	-2.923	-0.916
ENSG00000107099	DOCK8	-3.4	-0.917
ENSG00000101400	SNTA1	-2.989	-0.917
ENSG00000144959	NCEH1	-5.588	-0.919
ENSG00000198855	FICD	-6.225	-0.919
ENSG00000198888	MT-ND1	-3.116	-0.92
ENSG00000166949	SMAD3	-6.866	-0.922
ENSG00000125730	C3	-2.583	-0.922
ENSG00000186470	BTN3A2	-3.78	-0.924
ENSG00000174099	MSRB3	-5.267	-0.924
ENSG00000177301	KCNA2	-2.779	-0.925
ENSG00000123095	BHLHE41	-3.317	-0.926
ENSG00000165912	PACSIN3	-4.591	-0.927
ENSG00000049246	PER3	-5.928	-0.927
ENSG00000174963	ZIC4	-2.353	-0.928
ENSG00000140105	WARS	-5.517	-0.929
ENSG00000167074	TEF	-8.908	-0.93
ENSG00000136250	AOAH	-2.824	-0.93
ENSG00000175556	LONRF3	-3.472	-0.931
ENSG00000012779	ALOX5	-2.768	-0.932
ENSG00000136653	RASSF5	-4.119	-0.932
ENSG00000188549	C15orf52	-3.489	-0.935
ENSG00000108187	PBLD	-4.857	-0.935
ENSG00000129250	KIF1C	-4.566	-0.935
ENSG00000185022	MAFF	-2.879	-0.935
ENSG00000143127	ITGA10	-2.582	-0.936
ENSG00000197321	SVIL	-4.695	-0.936
ENSG00000120049	KCNIP2	-2.514	-0.938
ENSG00000146005	PSD2	-2.706	-0.939
ENSG00000197629	MPEG1	-3.076	-0.939
ENSG00000125347	IRF1	-4.574	-0.94
ENSG00000116016	EPAS1	-4.279	-0.94
ENSG00000135750	KCNK1	-2.371	-0.94
ENSG00000198886	MT-ND4	-4.157	-0.942
ENSG00000196482	ESRRG	-2.67	-0.942
ENSG00000182557	SPNS3	-2.301	-0.943
ENSG00000164398	ACSL6	-3.556	-0.946
ENSG00000133246	PRAM1	-2.497	-0.946
ENSG00000105699	LSR	-3.29	-0.947
ENSG00000149489	ROM1	-3.941	-0.948
ENSG00000087253	LPCAT2	-3.017	-0.948
ENSG00000187775	DNAH17	-2.478	-0.948
ENSG00000198804	MT-CO1	-4.034	-0.948
ENSG00000117115	PADI2	-2.45	-0.95
ENSG00000110675	ELMOD1	-2.831	-0.95
ENSG00000173227	SYT12	-2.483	-0.953
ENSG00000198695	MT-ND6	-3.046	-0.955
ENSG00000198879	SFMBT2	-3.653	-0.955
ENSG00000135842	FAM129A	-4.88	-0.956
ENSG00000134569	LRP4	-4.263	-0.957
ENSG00000119711	ALDH6A1	-5.198	-0.958
ENSG00000168306	ACOX2	-2.84	-0.958
ENSG00000100889	PCK2	-5.91	-0.959
ENSG00000271581	XXbac-BPG248L24.12	-3.493	-0.961
ENSG00000111341	MGP	-2.419	-0.961
ENSG00000179583	CIITA	-5.139	-0.965
ENSG00000109107	ALDOC	-2.449	-0.968
ENSG00000260336	RP11-395B7.7	-3.963	-0.968
ENSG00000006282	SPATA20	-4.327	-0.971
ENSG00000162711	NLRP3	-3.113	-0.974
ENSG00000145020	AMT	-3.511	-0.974
ENSG00000132530	XAF1	-2.783	-0.977
ENSG00000272990	RP11-305K5.1	-2.463	-0.977
ENSG00000088992	TESC	-2.917	-0.978
ENSG00000197405	C5AR1	-2.354	-0.979
ENSG00000203797	DDO	-4.12	-0.982
ENSG00000136826	KLF4	-2.401	-0.984
ENSG00000169302	STK32A	-6.132	-0.985
ENSG00000272841	RP3-428L16.2	-2.521	-0.987
ENSG00000006747	SCIN	-2.933	-0.988
ENSG00000168575	SLC20A2	-5.231	-0.988
ENSG00000173208	ABCD2	-4.081	-0.99
ENSG00000198624	CCDC69	-4.092	-0.99
ENSG00000247675	LRP4-AS1	-3.621	-0.991
ENSG00000124813	RUNX2	-2.716	-0.993
ENSG00000167613	LAIR1	-3.486	-0.995
ENSG00000180447	GAS1	-2.757	-0.995
ENSG00000085563	ABCB1	-5.017	-0.998
ENSG00000125148	MT2A	-2.553	-1
ENSG00000173281	PPP1R3B	-4.716	-1.003
ENSG00000073331	ALPK1	-2.712	-1.003
ENSG00000204287	HLA-DRA	-2.359	-1.007
ENSG00000049323	LTBP1	-2.781	-1.009
ENSG00000103888	KIAA1199	-3.312	-1.009
ENSG00000166033	HTRA1	-6.415	-1.009
ENSG00000123358	NR4A1	-2.331	-1.012
ENSG00000134070	IRAK2	-3.351	-1.013
ENSG00000139211	AMIGO2	-2.83	-1.013
ENSG00000063180	CA11	-4.444	-1.013
ENSG00000127418	FGFRL1	-3.275	-1.015
ENSG00000171951	SCG2	-2.35	-1.021
ENSG00000147576	ADHFE1	-5.124	-1.021
ENSG00000095303	PTGS1	-3.746	-1.023
ENSG00000158186	MRAS	-8.728	-1.024
ENSG00000196639	HRH1	-3.901	-1.026
ENSG00000140067	FAM181A	-2.829	-1.026
ENSG00000163694	RBM47	-3.835	-1.026
ENSG00000026508	CD44	-2.347	-1.027
ENSG00000129473	BCL2L2	-6.491	-1.027
ENSG00000171476	HOPX	-2.42	-1.027
ENSG00000163536	SERPINI1	-2.594	-1.027
ENSG00000095637	SORBS1	-4.042	-1.029
ENSG00000085831	TTC39A	-3.118	-1.03
ENSG00000211459	MT-RNR1	-4.104	-1.035
ENSG00000090530	LEPREL1	-3.778	-1.037
ENSG00000197558	SSPO	-3.61	-1.038
ENSG00000105499	PLA2G4C	-6.258	-1.038
ENSG00000161642	ZNF385A	-4.299	-1.039
ENSG00000185477	GPRIN3	-4.515	-1.04
ENSG00000155511	GRIA1	-2.317	-1.041
ENSG00000163874	ZC3H12A	-4.319	-1.041
ENSG00000161011	SQSTM1	-5.801	-1.042
ENSG00000162614	NEXN	-3.445	-1.044
ENSG00000137642	SORL1	-5.142	-1.045
ENSG00000172243	CLEC7A	-2.971	-1.046
ENSG00000170271	FAXDC2	-7.284	-1.047
ENSG00000244509	APOBEC3C	-3.695	-1.049
ENSG00000179144	GIMAP7	-3.771	-1.049
ENSG00000079691	LRRC16A	-3.329	-1.049
ENSG00000165023	DIRAS2	-2.596	-1.052
ENSG00000149218	ENDOD1	-6.267	-1.052
ENSG00000135547	HEY2	-3.374	-1.055
ENSG00000197444	OGDHL	-2.684	-1.055
ENSG00000109610	SOD3	-2.622	-1.059
ENSG00000163624	CDS1	-3.183	-1.071
ENSG00000101955	SRPX	-3.581	-1.073
ENSG00000163485	ADORA1	-5.052	-1.076
ENSG00000144802	NFKBIZ	-4.533	-1.076
ENSG00000136297	MMD2	-3.084	-1.077
ENSG00000143786	CNIH3	-4.785	-1.077
ENSG00000131386	GALNT15	-2.546	-1.078
ENSG00000132274	TRIM22	-3.663	-1.078
ENSG00000166900	STX3	-6.718	-1.088
ENSG00000080493	SLC4A4	-3.833	-1.089
ENSG00000267121	CTD-2020K17.1	-3.414	-1.09
ENSG00000021300	PLEKHB1	-6.593	-1.093
ENSG00000146411	SLC2A12	-4.819	-1.095
ENSG00000126368	NR1D1	-4.421	-1.097
ENSG00000116717	GADD45A	-2.566	-1.102
ENSG00000026103	FAS	-4.237	-1.104
ENSG00000136158	SPRY2	-5.627	-1.106
ENSG00000214491	SEC14L6	-2.865	-1.107
ENSG00000108924	HLF	-5.719	-1.108
ENSG00000147459	DOCK5	-3.708	-1.11
ENSG00000012171	SEMA3B	-5.003	-1.114
ENSG00000148180	GSN	-5.913	-1.117
ENSG00000198868	MIR4461	-2.438	-1.119
ENSG00000196139	AKR1C3	-2.605	-1.119
ENSG00000230729	RP11-296L22.8	-4.743	-1.121
ENSG00000162390	ACOT11	-4.442	-1.122
ENSG00000185215	TNFAIP2	-4.234	-1.122
ENSG00000198786	MT-ND5	-4.717	-1.125
ENSG00000134716	CYP2J2	-3.299	-1.126
ENSG00000168710	AHCYL1	-5.336	-1.126
ENSG00000013364	MVP	-4.066	-1.127
ENSG00000099957	P2RX6	-4.413	-1.128
ENSG00000106034	CPED1	-4.128	-1.132
ENSG00000164181	ELOVL7	-4.078	-1.132
ENSG00000117600	LPPR4	-5.509	-1.137
ENSG00000167107	ACSF2	-3.364	-1.137
ENSG00000180155	LYNX1	-5.514	-1.139
ENSG00000270607	RP11-359E10.1	-2.602	-1.141
ENSG00000185432	METTL7A	-3.937	-1.142
ENSG00000168062	BATF2	-3.431	-1.145
ENSG00000140368	PSTPIP1	-3.798	-1.146
ENSG00000174307	PHLDA3	-4.597	-1.146
ENSG00000183484	GPR132	-4.098	-1.152
ENSG00000161955	TNFSF13	-4.807	-1.155
ENSG00000165795	NDRG2	-4.432	-1.157
ENSG00000159388	BTG2	-4.751	-1.157
ENSG00000136546	SCN7A	-2.724	-1.161
ENSG00000181513	ACBD4	-7.245	-1.162
ENSG00000124205	EDN3	-2.492	-1.162
ENSG00000159263	SIM2	-3.134	-1.162
ENSG00000168140	VASN	-2.886	-1.166
ENSG00000166816	LDHD	-4.875	-1.167
ENSG00000223865	HLA-DPB1	-3.224	-1.167
ENSG00000263013	RP11-876N24.5	-4.831	-1.171
ENSG00000169871	TRIM56	-4.507	-1.172
ENSG00000168913	ENHO	-5.165	-1.173
ENSG00000133135	RNF128	-3.045	-1.173
ENSG00000072952	MRVI1	-3.602	-1.176
ENSG00000117525	F3	-4.365	-1.176
ENSG00000111885	MAN1A1	-5.797	-1.176
ENSG00000163431	LMOD1	-4.062	-1.177
ENSG00000008394	MGST1	-3.729	-1.178
ENSG00000154451	GBP5	-2.675	-1.178
ENSG00000130720	FIBCD1	-2.888	-1.181
ENSG00000180801	ARSJ	-2.661	-1.184
ENSG00000153234	NR4A2	-3.412	-1.186
ENSG00000120915	EPHX2	-5.457	-1.188
ENSG00000206337	HCP5	-3.969	-1.19
ENSG00000171631	P2RY6	-3.705	-1.19
ENSG00000188404	SELL	-3.885	-1.191
ENSG00000120885	CLU	-4.273	-1.191
ENSG00000153902	LGI4	-2.921	-1.193
ENSG00000164309	CMYA5	-3.802	-1.194
ENSG00000131401	NAPSB	-3.015	-1.199
ENSG00000105697	HAMP	-2.719	-1.202
ENSG00000173210	ABLIM3	-5.136	-1.202
ENSG00000050165	DKK3	-8.23	-1.203
ENSG00000121858	TNFSF10	-4.319	-1.203
ENSG00000067177	PHKA1	-8.952	-1.205
ENSG00000187678	SPRY4	-3.641	-1.205
ENSG00000156219	ART3	-2.402	-1.207
ENSG00000185133	INPP5J	-4.762	-1.207
ENSG00000205403	CFI	-2.742	-1.21
ENSG00000100342	APOL1	-5.249	-1.212
ENSG00000164877	MICALL2	-5.053	-1.213
ENSG00000119927	GPAM	-6.144	-1.214
ENSG00000168309	FAM107A	-2.725	-1.217
ENSG00000163235	TGFA	-2.614	-1.218
ENSG00000145242	EPHA5	-2.347	-1.219
ENSG00000160888	IER2	-3.838	-1.22
ENSG00000168959	GRM5	-2.825	-1.222
ENSG00000170345	FOS	-2.553	-1.226
ENSG00000090382	LYZ	-2.642	-1.226
ENSG00000107242	PIP5K1B	-3.993	-1.228
ENSG00000112096	SOD2	-3.651	-1.228
ENSG00000143546	S100A8	-3.008	-1.229
ENSG00000103522	IL21R	-2.495	-1.229
ENSG00000108551	RASD1	-2.304	-1.234
ENSG00000245532	NEAT1	-5.243	-1.234
ENSG00000002933	TMEM176A	-4.116	-1.235
ENSG00000168405	CMAHP	-4.203	-1.236
ENSG00000160606	TLCD1	-3.158	-1.239
ENSG00000156265	MAP3K7CL	-3.97	-1.246
ENSG00000271303	SRXN1	-7.393	-1.247
ENSG00000100003	SEC14L2	-4.791	-1.255
ENSG00000105711	SCN1B	-6.106	-1.255
ENSG00000142910	TINAGL1	-4.672	-1.261
ENSG00000256148	RP11-809N8.5	-3.881	-1.268
ENSG00000106565	TMEM176B	-5.139	-1.274
ENSG00000119938	PPP1R3C	-6.762	-1.277
ENSG00000255197	RP11-750H9.5	-4.08	-1.28
ENSG00000162654	GBP4	-5.577	-1.284
ENSG00000167604	NFKBID	-5.364	-1.288
ENSG00000117228	GBP1	-4.297	-1.288
ENSG00000184557	SOCS3	-3.002	-1.289
ENSG00000125246	CLYBL	-5.834	-1.29
ENSG00000113578	FGF1	-3.871	-1.293
ENSG00000135821	GLUL	-6.395	-1.296
ENSG00000156510	HKDC1	-3.182	-1.296
ENSG00000149575	SCN2B	-3.836	-1.297
ENSG00000103740	ACSBG1	-8.027	-1.3
ENSG00000135363	LMO2	-5.933	-1.3
ENSG00000154493	C10orf90	-5.46	-1.303
ENSG00000119698	PPP4R4	-2.757	-1.307
ENSG00000164188	RANBP3L	-3.295	-1.307
ENSG00000181019	NQO1	-7.829	-1.309
ENSG00000115594	IL1R1	-2.913	-1.311
ENSG00000110848	CD69	-3.127	-1.319
ENSG00000182326	C1S	-2.781	-1.32
ENSG00000231389	HLA-DPA1	-4.028	-1.327
ENSG00000144908	ALDH1L1	-4.155	-1.329
ENSG00000161513	FDXR	-6.524	-1.329
ENSG00000172348	RCAN2	-5.4	-1.341
ENSG00000072657	TRHDE	-2.772	-1.354
ENSG00000150687	PRSS23	-4.917	-1.359
ENSG00000120217	CD274	-5.281	-1.36
ENSG00000267598	CTC-250I14.6	-4.346	-1.363
ENSG00000225630	MTND2P28	-3.923	-1.364
ENSG00000120738	EGR1	-2.883	-1.365
ENSG00000141639	MAPK4	-7.565	-1.374
ENSG00000152377	SPOCK1	-5.434	-1.38
ENSG00000184925	LCN12	-2.881	-1.38
ENSG00000054356	PTPRN	-2.35	-1.384
ENSG00000134817	APLNR	-2.484	-1.387
ENSG00000237807	RP11-400K9.4	-2.878	-1.391
ENSG00000204291	COL15A1	-4.022	-1.396
ENSG00000204252	HLA-DOA	-4.423	-1.399
ENSG00000006075	CCL3	-2.365	-1.4
ENSG00000099985	OSM	-2.549	-1.403
ENSG00000176399	DMRTA1	-3.667	-1.405
ENSG00000089356	FXYD3	-4.24	-1.412
ENSG00000134769	DTNA	-7.137	-1.413
ENSG00000108387	2019-09-04	-6.957	-1.414
ENSG00000155265	GOLGA7B	-3.997	-1.427
ENSG00000171094	ALK	-4.847	-1.434
ENSG00000184347	SLIT3	-5.666	-1.435
ENSG00000265150	RN7SL2	-3.336	-1.439
ENSG00000183454	GRIN2A	-2.825	-1.444
ENSG00000129277	CCL4	-2.57	-1.458
ENSG00000100307	CBX7	-10.059	-1.459
ENSG00000108231	LGI1	-3.576	-1.46
ENSG00000204767	FAM196B	-3.532	-1.465
ENSG00000258486	RN7SL1	-3.537	-1.466
ENSG00000128016	ZFP36	-4.645	-1.471
ENSG00000151136	BTBD11	-2.635	-1.473
ENSG00000128284	APOL3	-7.261	-1.481
ENSG00000265168	RP11-192H23.5	-4.029	-1.486
ENSG00000122877	EGR2	-3.465	-1.487
ENSG00000133392	MYH11	-5.125	-1.489
ENSG00000086159	AQP6	-4.999	-1.49
ENSG00000196878	LAMB3	-4.132	-1.491
ENSG00000168398	BDKRB2	-3.278	-1.493
ENSG00000089472	HEPH	-3.761	-1.496
ENSG00000111262	KCNA1	-2.807	-1.496
ENSG00000148175	STOM	-6.789	-1.498
ENSG00000115112	TFCP2L1	-2.752	-1.502
ENSG00000159176	CSRP1	-5.449	-1.504
ENSG00000187912	CLEC17A	-2.914	-1.507
ENSG00000164220	F2RL2	-3.645	-1.527
ENSG00000169715	MT1E	-6.335	-1.527
ENSG00000043143	JADE2	-8.606	-1.532
ENSG00000171724	VAT1L	-5.611	-1.533
ENSG00000154274	C4orf19	-6.481	-1.533
ENSG00000215915	ATAD3C	-3.651	-1.537
ENSG00000162645	GBP2	-4.695	-1.558
ENSG00000108691	CCL2	-3.239	-1.568
ENSG00000087250	MT3	-5.567	-1.577
ENSG00000135094	SDS	-4.977	-1.584
ENSG00000068976	PYGM	-3.077	-1.585
ENSG00000131095	GFAP	-5.193	-1.588
ENSG00000172935	MRGPRF	-3.998	-1.594
ENSG00000224911	AC015936.3	-3.691	-1.594
ENSG00000171903	CYP4F11	-5.071	-1.602
ENSG00000259583	RP11-66B24.4	-3.628	-1.603
ENSG00000131771	PPP1R1B	-2.765	-1.611
ENSG00000060709	RIMBP2	-4.17	-1.614
ENSG00000179761	PIPOX	-5.524	-1.62
ENSG00000131080	EDA2R	-3.071	-1.622
ENSG00000101439	CST3	-6.424	-1.63
ENSG00000171223	JUNB	-5.427	-1.63
ENSG00000198838	RYR3	-3.971	-1.644
ENSG00000211448	DIO2	-4.418	-1.645
ENSG00000115008	IL1A	-4.956	-1.651
ENSG00000149090	PAMR1	-4.61	-1.654
ENSG00000175505	CLCF1	-3.232	-1.656
ENSG00000173918	C1QTNF1	-6.16	-1.664
ENSG00000170439	METTL7B	-2.853	-1.674
ENSG00000205021	CCL3L1	-2.282	-1.679
ENSG00000146648	EGFR	-3.681	-1.686
ENSG00000204540	PSORS1C1	-4.966	-1.695
ENSG00000120875	DUSP4	-3.197	-1.699
ENSG00000151623	NR3C2	-4.486	-1.707
ENSG00000167306	MYO5B	-3.344	-1.712
ENSG00000099860	GADD45B	-5.701	-1.713
ENSG00000169291	SHE	-9.196	-1.717
ENSG00000134020	PEBP4	-6.021	-1.744
ENSG00000153822	KCNJ16	-6.205	-1.751
ENSG00000138798	EGF	-5.23	-1.755
ENSG00000184307	ZDHHC23	-7.167	-1.758
ENSG00000183773	AIFM3	-3.705	-1.762
ENSG00000120457	KCNJ5	-6.047	-1.779
ENSG00000120156	TEK	-6.854	-1.793
ENSG00000111907	TPD52L1	-7.231	-1.825
ENSG00000083067	TRPM3	-5.334	-1.831
ENSG00000134668	SPOCD1	-2.601	-1.831
ENSG00000130876	SLC7A10	-3.476	-1.836
ENSG00000100767	PAPLN	-6.111	-1.872
ENSG00000228223	HCG11	-7.867	-1.899
ENSG00000198734	F5	-3.411	-1.903
ENSG00000110436	SLC1A2	-10.167	-1.909
ENSG00000132000	PODNL1	-4.917	-1.912
ENSG00000196136	SERPINA3	-4.16	-1.917
ENSG00000184254	ALDH1A3	-3.348	-1.922
ENSG00000106366	SERPINE1	-2.59	-1.928
ENSG00000064270	ATP2C2	-4.802	-1.929
ENSG00000125538	IL1B	-5.863	-1.933
ENSG00000118513	MYB	-3.651	-1.942
ENSG00000179388	EGR3	-4.149	-1.96
ENSG00000170075	GPR37L1	-7.595	-1.96
ENSG00000124762	CDKN1A	-8.877	-1.973
ENSG00000122641	INHBA	-5.469	-1.974
ENSG00000133067	LGR6	-2.886	-1.977
ENSG00000130513	GDF15	-4.963	-2.01
ENSG00000020577	SAMD4A	-13.354	-2.029
ENSG00000246022	ALDH1L1-AS2	-5.341	-2.049
ENSG00000186081	KRT5	-2.43	-2.081
ENSG00000160862	AZGP1	-4.672	-2.098
ENSG00000112414	GPR126	-5.553	-2.116
ENSG00000197992	CLEC9A	-5.035	-2.154
ENSG00000140961	OSGIN1	-10.079	-2.175
ENSG00000104369	JPH1	-5.437	-2.175
ENSG00000171608	PIK3CD	-9.12	-2.2
ENSG00000204219	TCEA3	-7.642	-2.208
ENSG00000229391	HLA-DRB6	-2.78	-2.235
ENSG00000134042	MRO	-11.051	-2.26
ENSG00000106236	NPTX2	-2.896	-2.293
ENSG00000064886	CHI3L2	-5.259	-2.312
ENSG00000173805	HAP1	-5.71	-2.331
ENSG00000244694	PTCHD4	-7.554	-2.36
ENSG00000235590	GNAS-AS1	-4.867	-2.671
ENSG00000112936	C7	-8.167	-2.804
ENSG00000188039	NWD1	-9.944	-2.823
ENSG00000075035	WSCD2	-8.766	-2.859
ENSG00000185610	DBX2	-8.669	-3.133
ENSG00000132185	FCRLA	-7.134	-3.134
ENSG00000104327	CALB1	-9.249	-3.533
ENSG00000211893	IGHG2	-6.357	-3.904
ENSG00000211896	IGHG1	-6.735	-4.318
ENSG00000180347	CCDC129	-7.205	-4.39
ENSG00000164690	SHH	-9.057	-4.597
