# Supplementary material for: The integrated genomic and epigenomic landscape of brainstem glioma
Source: Nat Commun. 2020 Jun 17;11:3077. doi: 10.1038/s41467-020-16682-y (PMC7299931; doi:10.1038/s41467-020-16682-y)
Supplement: Supplementary file 7 — Supplementary Data 4 [file 41467_2020_16682_MOESM7_ESM.xlsx]

## Sheet: Supplementary Data 4
Supplementary Data 4 Results of enrichment analysis by DAVID, genes selected from Supplementary Data 3
Enriched in H3-Pons																														Enriched in H3-Medulla
Annotation Cluster 1	Enrichment Score: 25.934555285046077														Category	Term	Count	%	PValue	Genes	List Total	Pop Hits	Pop Total	Fold Enrichment	Bonferroni	Benjamini	FDR			Annotation Cluster 1	Enrichment Score: 4.6326523434051365														Category	Term	Count	%	PValue
Category	Term	Count	%	PValue	Genes	List Total	Pop Hits	Pop Total	Fold Enrichment	Bonferroni	Benjamini	FDR			UP_KEYWORDS	Cell cycle	86	14.0294	4.29531e-33	ENSG00000010292, ENSG00000164045, ENSG00000123485, ENSG00000105173, ENSG00000068903, ENSG00000105486, ENSG00000140525, ENSG00000094804, ENSG00000149636, ENSG00000122952, ENSG00000120539, ENSG00000156970, ENSG00000101224, ENSG00000152253, ENSG00000076382, ENSG00000164109, ENSG00000116670, ENSG00000170037, ENSG00000123374, ENSG00000058453, ENSG00000127586, ENSG00000164611, ENSG00000143294, ENSG0000…	582	650	20581	4.67874	1.49477e-30	1.49477e-30	5.8696e-30			Category	Term	Count	%	PValue	Genes	List Total	Pop Hits	Pop Total	Fold Enrichment	Bonferroni	Benjamini	FDR			UP_KEYWORDS	Phosphoprotein	522	50.5814	3.52372e-16
UP_KEYWORDS	Cell cycle	86	14.0294	4.29531e-33	ENSG00000010292, ENSG00000164045, ENSG00000123485, ENSG00000105173, ENSG00000068903, ENSG00000105486, ENSG00000140525, ENSG00000094804, ENSG00000149636, ENSG00000122952, ENSG00000120539, ENSG00000156970, ENSG00000101224, ENSG00000152253, ENSG00000076382, ENSG00000164109, ENSG00000116670, ENSG00000170037, ENSG00000123374, ENSG00000058453, ENSG00000127586, ENSG00000164611, ENSG00000143294, ENSG0000…	582	650	20581	4.67874	1.49477e-30	1.49477e-30	5.8696e-30			UP_KEYWORDS	Mitosis	55	8.97227	3.76295e-31	ENSG00000010292, ENSG00000164045, ENSG00000068903, ENSG00000094804, ENSG00000149636, ENSG00000122952, ENSG00000120539, ENSG00000156970, ENSG00000101224, ENSG00000152253, ENSG00000076382, ENSG00000164109, ENSG00000116670, ENSG00000123374, ENSG00000164611, ENSG00000142945, ENSG00000112941, ENSG00000147874, ENSG00000134690, ENSG00000121152, ENSG00000128944, ENSG00000119969, ENSG00000105255, ENSG0000…	582	262	20581	7.42343	1.30951e-28	6.54753e-29	5.14212e-28			UP_KEYWORDS	Oxidoreductase	60	5.81395	5.81709e-08	ENSG00000196139, ENSG00000139531, ENSG00000144908, ENSG00000188641, ENSG00000160211, ENSG00000184254, ENSG00000182551, ENSG00000171903, ENSG00000159228, ENSG00000198727, ENSG00000271303, ENSG00000167996, ENSG00000134716, ENSG00000161513, ENSG00000152642, ENSG00000147576, ENSG00000119537, ENSG00000016391, ENSG00000171724, ENSG00000157379, ENSG00000174099, ENSG00000111275, ENSG00000108439, ENSG0000…	993	582	20581	2.13671	2.67001e-05	3.81434e-06	8.27604e-05			UP_KEYWORDS	Alternative splicing	626	60.6589	3.60944e-14
UP_KEYWORDS	Mitosis	55	8.97227	3.76295e-31	ENSG00000010292, ENSG00000164045, ENSG00000068903, ENSG00000094804, ENSG00000149636, ENSG00000122952, ENSG00000120539, ENSG00000156970, ENSG00000101224, ENSG00000152253, ENSG00000076382, ENSG00000164109, ENSG00000116670, ENSG00000123374, ENSG00000164611, ENSG00000142945, ENSG00000112941, ENSG00000147874, ENSG00000134690, ENSG00000121152, ENSG00000128944, ENSG00000119969, ENSG00000105255, ENSG0000…	582	262	20581	7.42343	1.30951e-28	6.54753e-29	5.14212e-28			UP_KEYWORDS	Cell division	64	10.4405	5.85761e-30	ENSG00000010292, ENSG00000164045, ENSG00000105173, ENSG00000068903, ENSG00000105486, ENSG00000094804, ENSG00000149636, ENSG00000122952, ENSG00000120539, ENSG00000156970, ENSG00000101224, ENSG00000152253, ENSG00000076382, ENSG00000164109, ENSG00000116670, ENSG00000170037, ENSG00000123374, ENSG00000164611, ENSG00000142945, ENSG00000112941, ENSG00000147874, ENSG00000134690, ENSG00000121152, ENSG0000…	582	388	20581	5.833	2.03845e-27	6.79482e-28	8.0045e-27			GOTERM_MF_DIRECT	GO:0016491~oxidoreductase activity	25	2.42248	0.000159405	ENSG00000139531, ENSG00000196139, ENSG00000185010, ENSG00000144908, ENSG00000048392, ENSG00000165168, ENSG00000184254, ENSG00000182551, ENSG00000179761, ENSG00000198431, ENSG00000198727, ENSG00000205758, ENSG00000159423, ENSG00000189221, ENSG00000161513, ENSG00000105186, ENSG00000089472, ENSG00000147576, ENSG00000119537, ENSG00000171724, ENSG00000157379, ENSG00000183773, ENSG00000111275, ENSG0000…	897	200	16881	2.35242	0.165248	0.0441508	0.255556			GOTERM_CC_DIRECT	GO:0070062~extracellular exosome	220	21.3178	8.65133e-11
UP_KEYWORDS	Cell division	64	10.4405	5.85761e-30	ENSG00000010292, ENSG00000164045, ENSG00000105173, ENSG00000068903, ENSG00000105486, ENSG00000094804, ENSG00000149636, ENSG00000122952, ENSG00000120539, ENSG00000156970, ENSG00000101224, ENSG00000152253, ENSG00000076382, ENSG00000164109, ENSG00000116670, ENSG00000170037, ENSG00000123374, ENSG00000164611, ENSG00000142945, ENSG00000112941, ENSG00000147874, ENSG00000134690, ENSG00000121152, ENSG0000…	582	388	20581	5.833	2.03845e-27	6.79482e-28	8.0045e-27			GOTERM_BP_DIRECT	GO:0051301~cell division	55	8.97227	8.04857e-23	ENSG00000010292, ENSG00000164045, ENSG00000105173, ENSG00000068903, ENSG00000105486, ENSG00000094804, ENSG00000149636, ENSG00000122952, ENSG00000120539, ENSG00000156970, ENSG00000101224, ENSG00000152253, ENSG00000076382, ENSG00000164109, ENSG00000116670, ENSG00000123374, ENSG00000164611, ENSG00000142945, ENSG00000112941, ENSG00000147874, ENSG00000134690, ENSG00000121152, ENSG00000128944, ENSG0000…	524	350	16792	5.03577	1.65961e-19	1.65961e-19	1.38874e-19			GOTERM_BP_DIRECT	GO:0055114~oxidation-reduction process	50	4.84496	0.00136406	ENSG00000196139, ENSG00000185010, ENSG00000144908, ENSG00000188641, ENSG00000160211, ENSG00000184254, ENSG00000182551, ENSG00000171903, ENSG00000159228, ENSG00000271303, ENSG00000167996, ENSG00000170271, ENSG00000134716, ENSG00000161513, ENSG00000147576, ENSG00000152642, ENSG00000016391, ENSG00000119537, ENSG00000171724, ENSG00000157379, ENSG00000174099, ENSG00000108439, ENSG00000095303, ENSG0000…	891	592	16792	1.59174	0.992106	0.205906	2.47266			UP_KEYWORDS	Membrane	453	43.8953	8.43054e-10
GOTERM_BP_DIRECT	GO:0051301~cell division	55	8.97227	8.04857e-23	ENSG00000010292, ENSG00000164045, ENSG00000105173, ENSG00000068903, ENSG00000105486, ENSG00000094804, ENSG00000149636, ENSG00000122952, ENSG00000120539, ENSG00000156970, ENSG00000101224, ENSG00000152253, ENSG00000076382, ENSG00000164109, ENSG00000116670, ENSG00000123374, ENSG00000164611, ENSG00000142945, ENSG00000112941, ENSG00000147874, ENSG00000134690, ENSG00000121152, ENSG00000128944, ENSG0000…	524	350	16792	5.03577	1.65961e-19	1.65961e-19	1.38874e-19			UP_KEYWORDS	Nucleus	251	40.9462	4.42514e-21	ENSG00000183496, ENSG00000147155, ENSG00000171617, ENSG00000090889, ENSG00000176890, ENSG00000126970, ENSG00000106355, ENSG00000145908, ENSG00000121417, ENSG00000122952, ENSG00000134317, ENSG00000156970, ENSG00000130726, ENSG00000160679, ENSG00000204060, ENSG00000173894, ENSG00000123374, ENSG00000121211, ENSG00000254726, ENSG00000224287, ENSG00000131747, ENSG00000127586, ENSG00000197472, ENSG0000…	582	5244	20581	1.6926	1.53995e-18	3.84987e-19	6.04701e-18																		UP_KEYWORDS	Leber hereditary optic neuropathy	9	0.872093	1.1699e-09
GOTERM_BP_DIRECT	GO:0007067~mitotic nuclear division	39	6.36215	2.7878e-16	ENSG00000203760, ENSG00000164045, ENSG00000168078, ENSG00000129195, ENSG00000072609, ENSG00000066279, ENSG00000068903, ENSG00000174442, ENSG00000111665, ENSG00000094804, ENSG00000170312, ENSG00000143228, ENSG00000089685, ENSG00000120539, ENSG00000156970, ENSG00000138160, ENSG00000101224, ENSG00000152253, ENSG00000133101, ENSG00000129810, ENSG00000178999, ENSG00000166851, ENSG00000116670, ENSG0000…	524	248	16792	5.03946	6.86784e-13	3.43392e-13	5.77316e-13			UP_KEYWORDS	Chromosome	50	8.15661	3.57471e-18	ENSG00000203760, ENSG00000010292, ENSG00000138778, ENSG00000163041, ENSG00000109685, ENSG00000090889, ENSG00000123485, ENSG00000151725, ENSG00000138092, ENSG00000068903, ENSG00000174442, ENSG00000152455, ENSG00000149636, ENSG00000143228, ENSG00000089685, ENSG00000122952, ENSG00000156970, ENSG00000105568, ENSG00000177602, ENSG00000115163, ENSG00000164104, ENSG00000152253, ENSG00000137804, ENSG0000…	582	400	20581	4.42032	1.244e-15	2.488e-16	4.88489e-15			Annotation Cluster 2	Enrichment Score: 3.6251058737939172														GOTERM_CC_DIRECT	GO:0005829~cytosol	243	23.5465	3.72694e-09
															UP_KEYWORDS	Centromere	30	4.89396	1.32327e-17	ENSG00000203760, ENSG00000138778, ENSG00000123485, ENSG00000151725, ENSG00000138092, ENSG00000174442, ENSG00000149636, ENSG00000152455, ENSG00000143228, ENSG00000122952, ENSG00000089685, ENSG00000156970, ENSG00000105568, ENSG00000115163, ENSG00000152253, ENSG00000076382, ENSG00000153044, ENSG00000164109, ENSG00000178999, ENSG00000166851, ENSG00000129810, ENSG00000166582, ENSG00000169679, ENSG0000…	582	137	20581	7.74362	4.60497e-15	7.67495e-16	1.80826e-14			Category	Term	Count	%	PValue	Genes	List Total	Pop Hits	Pop Total	Fold Enrichment	Bonferroni	Benjamini	FDR			UP_KEYWORDS	Polymorphism	665	64.438	1.4448e-08
Annotation Cluster 2	Enrichment Score: 12.544545581249439														GOTERM_BP_DIRECT	GO:0007067~mitotic nuclear division	39	6.36215	2.7878e-16	ENSG00000203760, ENSG00000164045, ENSG00000168078, ENSG00000129195, ENSG00000072609, ENSG00000066279, ENSG00000068903, ENSG00000174442, ENSG00000111665, ENSG00000094804, ENSG00000170312, ENSG00000143228, ENSG00000089685, ENSG00000120539, ENSG00000156970, ENSG00000138160, ENSG00000101224, ENSG00000152253, ENSG00000133101, ENSG00000129810, ENSG00000178999, ENSG00000166851, ENSG00000116670, ENSG0000…	524	248	16792	5.03946	6.86784e-13	3.43392e-13	5.77316e-13			UP_SEQ_FEATURE	active site:Phosphocysteine intermediate	16	1.55039	1.74465e-05	ENSG00000111679, ENSG00000132334, ENSG00000070778, ENSG00000179295, ENSG00000081237, ENSG00000079335, ENSG00000171100, ENSG00000112679, ENSG00000054356, ENSG00000149177, ENSG00000110536, ENSG00000084112, ENSG00000139318, ENSG00000127329, ENSG00000108861, ENSG00000120875	987	86	20063	3.78181	0.0467124	0.0158197	0.0310962			UP_KEYWORDS	Cytoplasm	306	29.6512	3.29902e-08
Category	Term	Count	%	PValue	Genes	List Total	Pop Hits	Pop Total	Fold Enrichment	Bonferroni	Benjamini	FDR			UP_KEYWORDS	Kinetochore	24	3.91517	3.89915e-15	ENSG00000203760, ENSG00000138778, ENSG00000169679, ENSG00000151725, ENSG00000080986, ENSG00000138092, ENSG00000174442, ENSG00000100162, ENSG00000142945, ENSG00000143228, ENSG00000149636, ENSG00000089685, ENSG00000122952, ENSG00000156970, ENSG00000128944, ENSG00000115163, ENSG00000165480, ENSG00000152253, ENSG00000153044, ENSG00000076382, ENSG00000164109, ENSG00000129810, ENSG00000166851, ENSG0000…	582	99	20581	8.57274	1.35225e-12	1.93179e-13	5.30687e-12			UP_SEQ_FEATURE	domain:Tyrosine-protein phosphatase	13	1.25969	4.86411e-05	ENSG00000149177, ENSG00000110536, ENSG00000111679, ENSG00000084112, ENSG00000112425, ENSG00000070778, ENSG00000179295, ENSG00000139318, ENSG00000127329, ENSG00000112679, ENSG00000108861, ENSG00000120875, ENSG00000054356	987	63	20063	4.19451	0.124865	0.0327945	0.086674			UP_KEYWORDS	Oxidoreductase	60	5.81395	5.81709e-08
UP_KEYWORDS	Chromosome	50	8.15661	3.57471e-18	ENSG00000203760, ENSG00000010292, ENSG00000138778, ENSG00000163041, ENSG00000109685, ENSG00000090889, ENSG00000123485, ENSG00000151725, ENSG00000138092, ENSG00000068903, ENSG00000174442, ENSG00000152455, ENSG00000149636, ENSG00000143228, ENSG00000089685, ENSG00000122952, ENSG00000156970, ENSG00000105568, ENSG00000177602, ENSG00000115163, ENSG00000164104, ENSG00000152253, ENSG00000137804, ENSG0000…	582	400	20581	4.42032	1.244e-15	2.488e-16	4.88489e-15			GOTERM_CC_DIRECT	GO:0005654~nucleoplasm	150	24.4698	3.0186e-13	ENSG00000171617, ENSG00000090889, ENSG00000176890, ENSG00000106355, ENSG00000125743, ENSG00000176444, ENSG00000140525, ENSG00000124193, ENSG00000134317, ENSG00000142230, ENSG00000124191, ENSG00000130726, ENSG00000174371, ENSG00000160679, ENSG00000173894, ENSG00000123374, ENSG00000178295, ENSG00000131747, ENSG00000127586, ENSG00000117139, ENSG00000196591, ENSG00000112941, ENSG00000121481, ENSG0000…	550	2784	18224	1.78527	1.20144e-10	1.20144e-10	4.20741e-10			GOTERM_MF_DIRECT	GO:0004725~protein tyrosine phosphatase activity	17	1.64729	7.03295e-05	ENSG00000111679, ENSG00000132334, ENSG00000070778, ENSG00000179295, ENSG00000081237, ENSG00000079335, ENSG00000171100, ENSG00000112679, ENSG00000054356, ENSG00000149177, ENSG00000110536, ENSG00000084112, ENSG00000112425, ENSG00000139318, ENSG00000127329, ENSG00000108861, ENSG00000120875	897	100	16881	3.1993	0.0765939	0.0262124	0.112827			UP_KEYWORDS	Disease mutation	180	17.4419	8.81809e-08
UP_KEYWORDS	Centromere	30	4.89396	1.32327e-17	ENSG00000203760, ENSG00000138778, ENSG00000123485, ENSG00000151725, ENSG00000138092, ENSG00000174442, ENSG00000149636, ENSG00000152455, ENSG00000143228, ENSG00000122952, ENSG00000089685, ENSG00000156970, ENSG00000105568, ENSG00000115163, ENSG00000152253, ENSG00000076382, ENSG00000153044, ENSG00000164109, ENSG00000178999, ENSG00000166851, ENSG00000129810, ENSG00000166582, ENSG00000169679, ENSG0000…	582	137	20581	7.74362	4.60497e-15	7.67495e-16	1.80826e-14			GOTERM_CC_DIRECT	GO:0005634~nucleus	242	39.478	6.4709e-13	ENSG00000183496, ENSG00000171617, ENSG00000176890, ENSG00000126970, ENSG00000168078, ENSG00000197329, ENSG00000106355, ENSG00000071539, ENSG00000145908, ENSG00000121417, ENSG00000122952, ENSG00000134317, ENSG00000130726, ENSG00000204060, ENSG00000173894, ENSG00000123374, ENSG00000121211, ENSG00000254726, ENSG00000131747, ENSG00000197472, ENSG00000117139, ENSG00000196591, ENSG00000134815, ENSG0000…	550	5415	18224	1.48081	2.57521e-10	1.28761e-10	9.01834e-10			UP_KEYWORDS	Protein phosphatase	18	1.74419	0.000226557	ENSG00000111679, ENSG00000132334, ENSG00000070778, ENSG00000179295, ENSG00000081237, ENSG00000079335, ENSG00000171100, ENSG00000112679, ENSG00000149177, ENSG00000110536, ENSG00000084112, ENSG00000112425, ENSG00000081913, ENSG00000139318, ENSG00000127329, ENSG00000108861, ENSG00000100614, ENSG00000120875	993	133	20581	2.80503	0.0987758	0.0054588	0.321842			UP_SEQ_FEATURE	sequence variant	687	66.5698	2.22742e-07
UP_KEYWORDS	Kinetochore	24	3.91517	3.89915e-15	ENSG00000203760, ENSG00000138778, ENSG00000169679, ENSG00000151725, ENSG00000080986, ENSG00000138092, ENSG00000174442, ENSG00000100162, ENSG00000142945, ENSG00000143228, ENSG00000149636, ENSG00000089685, ENSG00000122952, ENSG00000156970, ENSG00000128944, ENSG00000115163, ENSG00000165480, ENSG00000152253, ENSG00000153044, ENSG00000076382, ENSG00000164109, ENSG00000129810, ENSG00000166851, ENSG0000…	582	99	20581	8.57274	1.35225e-12	1.93179e-13	5.30687e-12			GOTERM_BP_DIRECT	GO:0007062~sister chromatid cohesion	23	3.75204	6.73422e-13	ENSG00000138778, ENSG00000169679, ENSG00000151725, ENSG00000080986, ENSG00000138092, ENSG00000174442, ENSG00000100162, ENSG00000142945, ENSG00000117399, ENSG00000143228, ENSG00000149636, ENSG00000089685, ENSG00000122952, ENSG00000112941, ENSG00000134690, ENSG00000156970, ENSG00000115163, ENSG00000152253, ENSG00000153044, ENSG00000164109, ENSG00000129810, ENSG00000166851, ENSG00000178999	524	103	16792	7.15586	1.38868e-09	4.62892e-10	1.16203e-09			GOTERM_BP_DIRECT	GO:0006470~protein dephosphorylation	18	1.74419	0.000352171	ENSG00000111679, ENSG00000132334, ENSG00000070778, ENSG00000162407, ENSG00000081237, ENSG00000171100, ENSG00000107902, ENSG00000148660, ENSG00000112679, ENSG00000119938, ENSG00000173281, ENSG00000144959, ENSG00000084112, ENSG00000112425, ENSG00000132825, ENSG00000081913, ENSG00000127329, ENSG00000100614	891	126	16792	2.69232	0.713315	0.117448	0.644003			GOTERM_BP_DIRECT	GO:0007165~signal transduction	102	9.88372	4.40976e-07
GOTERM_BP_DIRECT	GO:0007062~sister chromatid cohesion	23	3.75204	6.73422e-13	ENSG00000138778, ENSG00000169679, ENSG00000151725, ENSG00000080986, ENSG00000138092, ENSG00000174442, ENSG00000100162, ENSG00000142945, ENSG00000117399, ENSG00000143228, ENSG00000149636, ENSG00000089685, ENSG00000122952, ENSG00000112941, ENSG00000134690, ENSG00000156970, ENSG00000115163, ENSG00000152253, ENSG00000153044, ENSG00000164109, ENSG00000129810, ENSG00000166851, ENSG00000178999	524	103	16792	7.15586	1.38868e-09	4.62892e-10	1.16203e-09			GOTERM_CC_DIRECT	GO:0000777~condensed chromosome kinetochore	21	3.42577	9.78378e-13	ENSG00000203760, ENSG00000138778, ENSG00000123485, ENSG00000169679, ENSG00000151725, ENSG00000080986, ENSG00000138092, ENSG00000174442, ENSG00000100162, ENSG00000142945, ENSG00000143228, ENSG00000089685, ENSG00000122952, ENSG00000156970, ENSG00000128944, ENSG00000152253, ENSG00000153044, ENSG00000076382, ENSG00000129810, ENSG00000164109, ENSG00000166582	550	87	18224	7.99799	3.89375e-10	1.29792e-10	1.36359e-09			GOTERM_BP_DIRECT	GO:0035335~peptidyl-tyrosine dephosphorylation	15	1.45349	0.000708831	ENSG00000111679, ENSG00000132334, ENSG00000179295, ENSG00000070778, ENSG00000081237, ENSG00000079335, ENSG00000171100, ENSG00000112679, ENSG00000149177, ENSG00000110536, ENSG00000084112, ENSG00000139318, ENSG00000127329, ENSG00000108861, ENSG00000120875	891	99	16792	2.85549	0.919146	0.164438	1.29222			GOTERM_BP_DIRECT	GO:0060333~interferon-gamma-mediated signaling pathway	17	1.64729	6.94959e-07
GOTERM_CC_DIRECT	GO:0000777~condensed chromosome kinetochore	21	3.42577	9.78378e-13	ENSG00000203760, ENSG00000138778, ENSG00000123485, ENSG00000169679, ENSG00000151725, ENSG00000080986, ENSG00000138092, ENSG00000174442, ENSG00000100162, ENSG00000142945, ENSG00000143228, ENSG00000089685, ENSG00000122952, ENSG00000156970, ENSG00000128944, ENSG00000152253, ENSG00000153044, ENSG00000076382, ENSG00000129810, ENSG00000164109, ENSG00000166582	550	87	18224	7.99799	3.89375e-10	1.29792e-10	1.36359e-09			UP_KEYWORDS	Phosphoprotein	317	51.7129	1.10225e-12	ENSG00000183496, ENSG00000176890, ENSG00000170579, ENSG00000090889, ENSG00000168078, ENSG00000160688, ENSG00000197329, ENSG00000197140, ENSG00000203685, ENSG00000136699, ENSG00000141505, ENSG00000134317, ENSG00000112394, ENSG00000156970, ENSG00000107438, ENSG00000130726, ENSG00000160679, ENSG00000204060, ENSG00000121210, ENSG00000173894, ENSG00000123374, ENSG00000254726, ENSG00000163468, ENSG0000…	582	8246	20581	1.35944	3.83576e-10	4.7947e-11	1.50621e-09			GOTERM_MF_DIRECT	GO:0008138~protein tyrosine/serine/threonine phosphatase activity	7	0.678295	0.012472	ENSG00000110536, ENSG00000084112, ENSG00000112425, ENSG00000139318, ENSG00000079335, ENSG00000112679, ENSG00000108861	897	37	16881	3.56043	0.999999	0.491925	18.2454			UP_SEQ_FEATURE	domain:Ig-like C1-type	11	1.06589	1.88285e-06
GOTERM_CC_DIRECT	GO:0000775~chromosome, centromeric region	16	2.61011	8.67688e-11	ENSG00000203760, ENSG00000138778, ENSG00000123485, ENSG00000080986, ENSG00000122565, ENSG00000142945, ENSG00000152455, ENSG00000143228, ENSG00000089685, ENSG00000134690, ENSG00000105568, ENSG00000115163, ENSG00000119772, ENSG00000129810, ENSG00000119969, ENSG00000104147	550	57	18224	9.30093	3.45339e-08	8.63349e-09	1.20937e-07			UP_KEYWORDS	Ubl conjugation	97	15.8238	4.13751e-11	ENSG00000142731, ENSG00000168209, ENSG00000164045, ENSG00000163041, ENSG00000105976, ENSG00000171617, ENSG00000105173, ENSG00000197329, ENSG00000114423, ENSG00000123136, ENSG00000068903, ENSG00000140525, ENSG00000088305, ENSG00000143799, ENSG00000111641, ENSG00000156970, ENSG00000130726, ENSG00000160633, ENSG00000099284, ENSG00000065328, ENSG00000163468, ENSG00000131747, ENSG00000100814, ENSG0000…	582	1705	20581	2.01183	1.43985e-08	1.59984e-09	5.65397e-08																		GOTERM_BP_DIRECT	GO:0006954~inflammatory response	44	4.26357	2.13444e-06
GOTERM_CC_DIRECT	GO:0000776~kinetochore	18	2.93638	2.33503e-10	ENSG00000203760, ENSG00000138778, ENSG00000169679, ENSG00000080986, ENSG00000112742, ENSG00000174442, ENSG00000142945, ENSG00000122952, ENSG00000156970, ENSG00000128944, ENSG00000165480, ENSG00000153044, ENSG00000076382, ENSG00000129810, ENSG00000166851, ENSG00000178999, ENSG00000164109, ENSG00000166582	550	81	18224	7.36323	9.29344e-08	1.85869e-08	3.25454e-07			GOTERM_CC_DIRECT	GO:0000775~chromosome, centromeric region	16	2.61011	8.67688e-11	ENSG00000203760, ENSG00000138778, ENSG00000123485, ENSG00000080986, ENSG00000122565, ENSG00000142945, ENSG00000152455, ENSG00000143228, ENSG00000089685, ENSG00000134690, ENSG00000105568, ENSG00000115163, ENSG00000119772, ENSG00000129810, ENSG00000119969, ENSG00000104147	550	57	18224	9.30093	3.45339e-08	8.63349e-09	1.20937e-07			Annotation Cluster 3	Enrichment Score: 2.761108670794788														GOTERM_MF_DIRECT	GO:0042803~protein homodimerization activity	69	6.68605	4.13168e-06
GOTERM_BP_DIRECT	GO:0007059~chromosome segregation	15	2.44698	1.78783e-08	ENSG00000203760, ENSG00000149636, ENSG00000143228, ENSG00000138778, ENSG00000131747, ENSG00000138160, ENSG00000123485, ENSG00000105568, ENSG00000128944, ENSG00000080986, ENSG00000152253, ENSG00000165480, ENSG00000076382, ENSG00000129810, ENSG00000104147	524	68	16792	7.06893	3.68644e-05	6.14416e-06	3.08481e-05			GOTERM_CC_DIRECT	GO:0000776~kinetochore	18	2.93638	2.33503e-10	ENSG00000203760, ENSG00000138778, ENSG00000169679, ENSG00000080986, ENSG00000112742, ENSG00000174442, ENSG00000142945, ENSG00000122952, ENSG00000156970, ENSG00000128944, ENSG00000165480, ENSG00000153044, ENSG00000076382, ENSG00000129810, ENSG00000166851, ENSG00000178999, ENSG00000164109, ENSG00000166582	550	81	18224	7.36323	9.29344e-08	1.85869e-08	3.25454e-07			Category	Term	Count	%	PValue	Genes	List Total	Pop Hits	Pop Total	Fold Enrichment	Bonferroni	Benjamini	FDR			GOTERM_CC_DIRECT	GO:0012507~ER to Golgi transport vesicle membrane	13	1.25969	1.06225e-05
															GOTERM_BP_DIRECT	GO:0006260~DNA replication	24	3.91517	4.99829e-10	ENSG00000164045, ENSG00000127586, ENSG00000062822, ENSG00000105486, ENSG00000132780, ENSG00000094804, ENSG00000175643, ENSG00000170312, ENSG00000140534, ENSG00000177084, ENSG00000158402, ENSG00000138346, ENSG00000125821, ENSG00000076003, ENSG00000131153, ENSG00000174371, ENSG00000091651, ENSG00000166803, ENSG00000159335, ENSG00000132646, ENSG00000006634, ENSG00000166508, ENSG00000065328, ENSG0000…	524	155	16792	4.96193	1.03065e-06	2.57662e-07	8.62429e-07			UP_KEYWORDS	Guanine-nucleotide releasing factor	21	2.03488	3.25303e-05	ENSG00000066248, ENSG00000125637, ENSG00000147459, ENSG00000113319, ENSG00000107099, ENSG00000134215, ENSG00000105186, ENSG00000133812, ENSG00000160145, ENSG00000139132, ENSG00000137936, ENSG00000182957, ENSG00000127328, ENSG00000134516, ENSG00000146966, ENSG00000110514, ENSG00000046889, ENSG00000114790, ENSG00000128512, ENSG00000124126, ENSG00000156299	993	149	20581	2.92113	0.0148207	0.00149205	0.0462713			GOTERM_MF_DIRECT	GO:0005515~protein binding	528	51.1628	1.65963e-05
Annotation Cluster 3	Enrichment Score: 4.967124513715867														UP_KEYWORDS	DNA-binding	104	16.9657	4.27569e-09	ENSG00000185869, ENSG00000090889, ENSG00000145908, ENSG00000177599, ENSG00000140525, ENSG00000121417, ENSG00000134317, ENSG00000124191, ENSG00000174371, ENSG00000204060, ENSG00000125846, ENSG00000173894, ENSG00000121211, ENSG00000131747, ENSG00000152784, ENSG00000127586, ENSG00000112941, ENSG00000141510, ENSG00000172748, ENSG00000138668, ENSG00000140451, ENSG00000065978, ENSG00000147140, ENSG0000…	582	2050	20581	1.794	1.48794e-06	1.48794e-07	5.84279e-06			GOTERM_MF_DIRECT	GO:0030676~Rac guanyl-nucleotide exchange factor activity	6	0.581395	0.000557799	ENSG00000182957, ENSG00000134516, ENSG00000134215, ENSG00000046889, ENSG00000156299, ENSG00000160145	897	14	16881	8.06546	0.468559	0.0863511	0.891579			UP_SEQ_FEATURE	active site:Phosphocysteine intermediate	16	1.55039	1.74465e-05
Category	Term	Count	%	PValue	Genes	List Total	Pop Hits	Pop Total	Fold Enrichment	Bonferroni	Benjamini	FDR			UP_KEYWORDS	DNA replication	17	2.77325	7.9345e-09	ENSG00000127586, ENSG00000062822, ENSG00000105486, ENSG00000132780, ENSG00000094804, ENSG00000175643, ENSG00000101003, ENSG00000177084, ENSG00000138346, ENSG00000125821, ENSG00000076003, ENSG00000131153, ENSG00000091651, ENSG00000132646, ENSG00000006634, ENSG00000166508, ENSG00000065328	582	94	20581	6.39535	2.7612e-06	2.51019e-07	1.08426e-05			GOTERM_BP_DIRECT	GO:0035023~regulation of Rho protein signal transduction	12	1.16279	0.00353554	ENSG00000139132, ENSG00000066248, ENSG00000182957, ENSG00000113319, ENSG00000164741, ENSG00000107554, ENSG00000134215, ENSG00000046889, ENSG00000156299, ENSG00000124126, ENSG00000114790, ENSG00000160145	891	81	16792	2.79204	0.999997	0.333191	6.29004			GOTERM_CC_DIRECT	GO:0005737~cytoplasm	328	31.7829	2.51729e-05
GOTERM_BP_DIRECT	GO:0006281~DNA repair	23	3.75204	4.57171e-06	ENSG00000111247, ENSG00000116062, ENSG00000178295, ENSG00000077152, ENSG00000111206, ENSG00000051180, ENSG00000129197, ENSG00000062822, ENSG00000164611, ENSG00000105486, ENSG00000140525, ENSG00000170312, ENSG00000140534, ENSG00000143799, ENSG00000177084, ENSG00000144554, ENSG00000106268, ENSG00000130726, ENSG00000122547, ENSG00000174371, ENSG00000140451, ENSG00000147140, ENSG00000123374	524	235	16792	3.1364	0.0093826	0.000942245	0.00788797			GOTERM_BP_DIRECT	GO:0000082~G1/S transition of mitotic cell cycle	18	2.93638	1.56403e-08	ENSG00000164045, ENSG00000105173, ENSG00000176890, ENSG00000206557, ENSG00000094804, ENSG00000183856, ENSG00000170312, ENSG00000177084, ENSG00000100526, ENSG00000076003, ENSG00000091651, ENSG00000145604, ENSG00000132646, ENSG00000133101, ENSG00000006634, ENSG00000166508, ENSG00000065328, ENSG00000123374	524	102	16792	5.65514	3.22499e-05	6.45006e-06	2.69866e-05			UP_SEQ_FEATURE	domain:DH	10	0.968992	0.00586942	ENSG00000139132, ENSG00000066248, ENSG00000182957, ENSG00000113319, ENSG00000107554, ENSG00000134215, ENSG00000046889, ENSG00000156299, ENSG00000124126, ENSG00000114790	987	68	20063	2.9893	1	0.51987	9.96204			UP_KEYWORDS	MELAS syndrome	5	0.484496	2.5801e-05
UP_KEYWORDS	DNA repair	24	3.91517	1.08444e-05	ENSG00000111247, ENSG00000116062, ENSG00000109674, ENSG00000188486, ENSG00000178295, ENSG00000077152, ENSG00000111206, ENSG00000051180, ENSG00000164611, ENSG00000105486, ENSG00000140525, ENSG00000140534, ENSG00000143799, ENSG00000177084, ENSG00000138346, ENSG00000144554, ENSG00000116560, ENSG00000174371, ENSG00000125871, ENSG00000166803, ENSG00000140451, ENSG00000132646, ENSG00000147140, ENSG0000…	582	293	20581	2.89659	0.00376677	0.00023584	0.014818			GOTERM_BP_DIRECT	GO:0007059~chromosome segregation	15	2.44698	1.78783e-08	ENSG00000203760, ENSG00000149636, ENSG00000143228, ENSG00000138778, ENSG00000131747, ENSG00000138160, ENSG00000123485, ENSG00000105568, ENSG00000128944, ENSG00000080986, ENSG00000152253, ENSG00000165480, ENSG00000076382, ENSG00000129810, ENSG00000104147	524	68	16792	7.06893	3.68644e-05	6.14416e-06	3.08481e-05			GOTERM_MF_DIRECT	GO:0005089~Rho guanyl-nucleotide exchange factor activity	11	1.06589	0.00734913	ENSG00000139132, ENSG00000066248, ENSG00000182957, ENSG00000113319, ENSG00000107554, ENSG00000134215, ENSG00000046889, ENSG00000156299, ENSG00000124126, ENSG00000114790, ENSG00000160145	897	77	16881	2.68849	0.999765	0.388357	11.1657			UP_KEYWORDS	Guanine-nucleotide releasing factor	21	2.03488	3.25303e-05
UP_KEYWORDS	DNA damage	26	4.24144	2.53128e-05	ENSG00000105486, ENSG00000140525, ENSG00000143799, ENSG00000138346, ENSG00000144554, ENSG00000174371, ENSG00000132646, ENSG00000116670, ENSG00000065328, ENSG00000123374, ENSG00000111247, ENSG00000116062, ENSG00000109674, ENSG00000178295, ENSG00000188486, ENSG00000111206, ENSG00000077152, ENSG00000051180, ENSG00000164611, ENSG00000140534, ENSG00000177084, ENSG00000116560, ENSG00000166803, ENSG0000…	582	352	20581	2.61201	0.00877029	0.000489268	0.0345848			GOTERM_CC_DIRECT	GO:0005819~spindle	19	3.09951	2.27491e-08	ENSG00000112742, ENSG00000068903, ENSG00000122565, ENSG00000117399, ENSG00000089685, ENSG00000147874, ENSG00000137343, ENSG00000138160, ENSG00000177602, ENSG00000112984, ENSG00000137804, ENSG00000137807, ENSG00000166851, ENSG00000178999, ENSG00000198901, ENSG00000116670, ENSG00000087586, ENSG00000072832, ENSG00000133026	550	121	18224	5.20295	9.05408e-06	1.50902e-06	3.17074e-05			GOTERM_MF_DIRECT	GO:0005085~guanyl-nucleotide exchange factor activity	14	1.35659	0.00980155	ENSG00000066248, ENSG00000147459, ENSG00000119718, ENSG00000107099, ENSG00000113319, ENSG00000134215, ENSG00000105186, ENSG00000160145, ENSG00000139132, ENSG00000137936, ENSG00000182957, ENSG00000134516, ENSG00000128512, ENSG00000156299	897	118	16881	2.23281	0.999986	0.427646	14.6237			GOTERM_CC_DIRECT	GO:0005886~plasma membrane	266	25.7752	3.57272e-05
															UP_KEYWORDS	Microtubule	28	4.5677	3.07949e-08	ENSG00000105877, ENSG00000138778, ENSG00000161800, ENSG00000090889, ENSG00000066735, ENSG00000068903, ENSG00000151849, ENSG00000089685, ENSG00000138160, ENSG00000136108, ENSG00000137804, ENSG00000137807, ENSG00000076382, ENSG00000116852, ENSG00000078018, ENSG00000076826, ENSG00000004478, ENSG00000142945, ENSG00000147874, ENSG00000075218, ENSG00000128944, ENSG00000077279, ENSG00000112984, ENSG0000…	582	280	20581	3.53625	1.07166e-05	8.93052e-07	4.20817e-05																		UP_KEYWORDS	Amyloidosis	9	0.872093	3.71331e-05
Annotation Cluster 4	Enrichment Score: 3.328275109647622														GOTERM_BP_DIRECT	GO:0000070~mitotic sister chromatid segregation	10	1.63132	3.3718e-08	ENSG00000149636, ENSG00000122952, ENSG00000135476, ENSG00000128944, ENSG00000080986, ENSG00000115163, ENSG00000137804, ENSG00000076382, ENSG00000166851, ENSG00000164109	524	25	16792	12.8183	6.95241e-05	9.93231e-06	5.81787e-05			Annotation Cluster 4	Enrichment Score: 2.6660604332390885														UP_KEYWORDS	Calcium	70	6.78295	4.17188e-05
Category	Term	Count	%	PValue	Genes	List Total	Pop Hits	Pop Total	Fold Enrichment	Bonferroni	Benjamini	FDR			GOTERM_BP_DIRECT	GO:0000086~G2/M transition of mitotic cell cycle	20	3.26264	4.98583e-08	ENSG00000142731, ENSG00000164045, ENSG00000111206, ENSG00000134057, ENSG00000151849, ENSG00000170312, ENSG00000132688, ENSG00000089685, ENSG00000147874, ENSG00000158402, ENSG00000120539, ENSG00000105568, ENSG00000072571, ENSG00000101224, ENSG00000145604, ENSG00000174799, ENSG00000166851, ENSG00000087586, ENSG00000123374, ENSG00000157456	524	137	16792	4.67822	0.000102803	1.28509e-05	8.6028e-05			Category	Term	Count	%	PValue	Genes	List Total	Pop Hits	Pop Total	Fold Enrichment	Bonferroni	Benjamini	FDR			UP_KEYWORDS	Immunity	46	4.45736	4.45778e-05
UP_KEYWORDS	DNA-binding	104	16.9657	4.27569e-09	ENSG00000185869, ENSG00000090889, ENSG00000145908, ENSG00000177599, ENSG00000140525, ENSG00000121417, ENSG00000134317, ENSG00000124191, ENSG00000174371, ENSG00000204060, ENSG00000125846, ENSG00000173894, ENSG00000121211, ENSG00000131747, ENSG00000152784, ENSG00000127586, ENSG00000112941, ENSG00000141510, ENSG00000172748, ENSG00000138668, ENSG00000140451, ENSG00000065978, ENSG00000147140, ENSG0000…	582	2050	20581	1.794	1.48794e-06	1.48794e-07	5.84279e-06			UP_KEYWORDS	Cytoskeleton	66	10.7667	5.04222e-08	ENSG00000142731, ENSG00000105877, ENSG00000171617, ENSG00000090889, ENSG00000068903, ENSG00000158164, ENSG00000120539, ENSG00000156970, ENSG00000107438, ENSG00000101224, ENSG00000174799, ENSG00000076382, ENSG00000164109, ENSG00000116670, ENSG00000170037, ENSG00000072832, ENSG00000123374, ENSG00000058453, ENSG00000004478, ENSG00000078018, ENSG00000112290, ENSG00000152503, ENSG00000142945, ENSG0000…	582	1138	20581	2.0509	1.75468e-05	1.34976e-06	6.89026e-05			UP_KEYWORDS	Membrane	453	43.8953	8.43054e-10	ENSG00000185010, ENSG00000071537, ENSG00000067177, ENSG00000080493, ENSG00000091129, ENSG00000170385, ENSG00000198712, ENSG00000197142, ENSG00000101336, ENSG00000126777, ENSG00000088543, ENSG00000170075, ENSG00000113441, ENSG00000204267, ENSG00000204525, ENSG00000166971, ENSG00000150938, ENSG00000204161, ENSG00000167996, ENSG00000198727, ENSG00000111321, ENSG00000167995, ENSG00000120306, ENSG0000…	993	7494	20581	1.25286	3.86962e-07	1.28987e-07	1.19942e-06			UP_SEQ_FEATURE	domain:Tyrosine-protein phosphatase	13	1.25969	4.86411e-05
UP_KEYWORDS	Transcription regulation	94	15.3344	0.000358008	ENSG00000148444, ENSG00000185869, ENSG00000109685, ENSG00000140350, ENSG00000151725, ENSG00000145908, ENSG00000143867, ENSG00000177599, ENSG00000068903, ENSG00000121417, ENSG00000177732, ENSG00000143799, ENSG00000134317, ENSG00000124191, ENSG00000213988, ENSG00000185686, ENSG00000171163, ENSG00000130726, ENSG00000160679, ENSG00000164104, ENSG00000249459, ENSG00000104872, ENSG00000160633, ENSG0000…	582	2332	20581	1.42542	0.117158	0.00564804	0.488115			GOTERM_BP_DIRECT	GO:0000281~mitotic cytokinesis	10	1.63132	1.47878e-07	ENSG00000161800, ENSG00000090889, ENSG00000136108, ENSG00000138180, ENSG00000115163, ENSG00000112984, ENSG00000137804, ENSG00000137807, ENSG00000166851, ENSG00000133026	524	29	16792	11.0503	0.000304878	3.388e-05	0.000255156			UP_KEYWORDS	Transmembrane helix	315	30.5233	0.00123826	ENSG00000197324, ENSG00000071537, ENSG00000185010, ENSG00000080493, ENSG00000091129, ENSG00000170385, ENSG00000100532, ENSG00000198712, ENSG00000197142, ENSG00000126777, ENSG00000088543, ENSG00000170075, ENSG00000113441, ENSG00000204267, ENSG00000204525, ENSG00000150938, ENSG00000106772, ENSG00000204161, ENSG00000205730, ENSG00000167996, ENSG00000111321, ENSG00000198727, ENSG00000167995, ENSG0000…	993	5634	20581	1.15881	0.433748	0.0201064	1.74734			GOTERM_CC_DIRECT	GO:0016020~membrane	155	15.0194	4.98645e-05
UP_KEYWORDS	Transcription	96	15.6607	0.000368493	ENSG00000148444, ENSG00000185869, ENSG00000109685, ENSG00000140350, ENSG00000151725, ENSG00000145908, ENSG00000143867, ENSG00000177599, ENSG00000068903, ENSG00000121417, ENSG00000177732, ENSG00000143799, ENSG00000134317, ENSG00000124191, ENSG00000213988, ENSG00000185686, ENSG00000171163, ENSG00000130726, ENSG00000160679, ENSG00000164104, ENSG00000249459, ENSG00000104872, ENSG00000160633, ENSG0000…	582	2398	20581	1.41568	0.120375	0.00556097	0.502378			GOTERM_MF_DIRECT	GO:0003682~chromatin binding	34	5.54649	1.65125e-07	ENSG00000010292, ENSG00000147274, ENSG00000109685, ENSG00000004487, ENSG00000163623, ENSG00000068903, ENSG00000170312, ENSG00000088305, ENSG00000130726, ENSG00000174371, ENSG00000132646, ENSG00000115163, ENSG00000160633, ENSG00000173894, ENSG00000116062, ENSG00000131747, ENSG00000077152, ENSG00000051180, ENSG00000062822, ENSG00000143379, ENSG00000196591, ENSG00000123975, ENSG00000105419, ENSG0000…	520	391	16881	2.82291	0.000122185	0.000122185	0.000250871			UP_KEYWORDS	Transmembrane	315	30.5233	0.00156981	ENSG00000197324, ENSG00000071537, ENSG00000185010, ENSG00000080493, ENSG00000091129, ENSG00000170385, ENSG00000100532, ENSG00000198712, ENSG00000197142, ENSG00000126777, ENSG00000088543, ENSG00000170075, ENSG00000113441, ENSG00000204267, ENSG00000204525, ENSG00000150938, ENSG00000106772, ENSG00000204161, ENSG00000205730, ENSG00000167996, ENSG00000111321, ENSG00000198727, ENSG00000167995, ENSG0000…	993	5651	20581	1.15532	0.513786	0.0237503	2.21034			GOTERM_BP_DIRECT	GO:0045893~positive regulation of transcription, DNA-templated	50	4.84496	5.34199e-05
GOTERM_MF_DIRECT	GO:0003700~transcription factor activity, sequence-specific DNA binding	42	6.85155	0.0211601	ENSG00000185869, ENSG00000186026, ENSG00000145908, ENSG00000131115, ENSG00000004487, ENSG00000130751, ENSG00000163623, ENSG00000143578, ENSG00000121417, ENSG00000131196, ENSG00000178662, ENSG00000213988, ENSG00000213967, ENSG00000130726, ENSG00000124766, ENSG00000249459, ENSG00000164104, ENSG00000006468, ENSG00000125846, ENSG00000197961, ENSG00000196458, ENSG00000111206, ENSG00000171649, ENSG0000…	520	961	16881	1.4188	1	0.584906	27.7423			GOTERM_CC_DIRECT	GO:0005876~spindle microtubule	11	1.79445	5.59535e-07	ENSG00000170312, ENSG00000089685, ENSG00000138160, ENSG00000090889, ENSG00000137804, ENSG00000165480, ENSG00000076382, ENSG00000198901, ENSG00000178999, ENSG00000166851, ENSG00000087586	550	44	18224	8.28364	0.00022267	3.18131e-05	0.000779871			UP_SEQ_FEATURE	transmembrane region	281	27.2287	0.010562	ENSG00000071537, ENSG00000197324, ENSG00000080493, ENSG00000091129, ENSG00000170385, ENSG00000198712, ENSG00000197142, ENSG00000126777, ENSG00000088543, ENSG00000170075, ENSG00000113441, ENSG00000204267, ENSG00000204525, ENSG00000150938, ENSG00000204161, ENSG00000205730, ENSG00000198727, ENSG00000111321, ENSG00000167995, ENSG00000197471, ENSG00000204370, ENSG00000133067, ENSG00000081237, ENSG0000…	987	5056	20063	1.12974	1	0.633576	17.2448			UP_KEYWORDS	Cell junction	57	5.52326	5.37854e-05
GOTERM_BP_DIRECT	GO:0006351~transcription, DNA-templated	77	12.5612	0.0234789	ENSG00000148444, ENSG00000185869, ENSG00000109685, ENSG00000140350, ENSG00000151725, ENSG00000145908, ENSG00000143867, ENSG00000177599, ENSG00000068903, ENSG00000121417, ENSG00000124191, ENSG00000213988, ENSG00000185686, ENSG00000171163, ENSG00000164104, ENSG00000249459, ENSG00000104872, ENSG00000160633, ENSG00000143621, ENSG00000204060, ENSG00000116670, ENSG00000125846, ENSG00000173894, ENSG0000…	524	1955	16792	1.26216	1	0.558031	33.6316			GOTERM_CC_DIRECT	GO:0051233~spindle midzone	8	1.30506	7.97025e-07	ENSG00000161800, ENSG00000134690, ENSG00000156970, ENSG00000178999, ENSG00000166851, ENSG00000166582, ENSG00000087586, ENSG00000094804	550	19	18224	13.9514	0.000317166	3.96512e-05	0.00111088			UP_SEQ_FEATURE	topological domain:Cytoplasmic	192	18.6047	0.0398817	ENSG00000071537, ENSG00000197324, ENSG00000080493, ENSG00000091129, ENSG00000064225, ENSG00000138448, ENSG00000170385, ENSG00000197142, ENSG00000126777, ENSG00000144290, ENSG00000102524, ENSG00000170075, ENSG00000113441, ENSG00000139192, ENSG00000204525, ENSG00000204267, ENSG00000102181, ENSG00000115594, ENSG00000150938, ENSG00000163702, ENSG00000204161, ENSG00000111885, ENSG00000163513, ENSG0000…	987	3456	20063	1.12929	1	0.839497	51.5923			UP_KEYWORDS	Lipoprotein	68	6.58915	5.51725e-05
GOTERM_BP_DIRECT	GO:0006355~regulation of transcription, DNA-templated	60	9.78793	0.038267	ENSG00000148444, ENSG00000185869, ENSG00000140350, ENSG00000135747, ENSG00000151725, ENSG00000145908, ENSG00000177599, ENSG00000121417, ENSG00000213988, ENSG00000124191, ENSG00000107438, ENSG00000171163, ENSG00000160679, ENSG00000164104, ENSG00000249459, ENSG00000125846, ENSG00000196458, ENSG00000152784, ENSG00000197472, ENSG00000130684, ENSG00000105419, ENSG00000029993, ENSG00000164611, ENSG0000…	524	1504	16792	1.27842	1	0.677994	48.9949			GOTERM_CC_DIRECT	GO:0030496~midbody	17	2.77325	1.70226e-06	ENSG00000138778, ENSG00000161800, ENSG00000090889, ENSG00000138180, ENSG00000066279, ENSG00000068903, ENSG00000170312, ENSG00000089685, ENSG00000134690, ENSG00000112984, ENSG00000137807, ENSG00000076382, ENSG00000166851, ENSG00000178999, ENSG00000198901, ENSG00000087586, ENSG00000133026	550	129	18224	4.36657	0.000677269	7.52747e-05	0.00237256			GOTERM_CC_DIRECT	GO:0005887~integral component of plasma membrane	89	8.62403	0.0415687	ENSG00000156219, ENSG00000171094, ENSG00000080493, ENSG00000091129, ENSG00000138448, ENSG00000162407, ENSG00000026103, ENSG00000234745, ENSG00000171860, ENSG00000151012, ENSG00000126777, ENSG00000121858, ENSG00000132329, ENSG00000196664, ENSG00000144290, ENSG00000113441, ENSG00000163235, ENSG00000204525, ENSG00000188404, ENSG00000130876, ENSG00000050438, ENSG00000115594, ENSG00000163702, ENSG0000…	946	1415	18224	1.21167	1	0.423575	46.0297			GOTERM_MF_DIRECT	GO:0004725~protein tyrosine phosphatase activity	17	1.64729	7.03295e-05
															UP_KEYWORDS	Methylation	56	9.1354	1.8821e-06	ENSG00000168243, ENSG00000163041, ENSG00000143867, ENSG00000115241, ENSG00000105202, ENSG00000154914, ENSG00000138207, ENSG00000142235, ENSG00000160679, ENSG00000165238, ENSG00000160633, ENSG00000143621, ENSG00000173894, ENSG00000072832, ENSG00000133026, ENSG00000134594, ENSG00000062822, ENSG00000164032, ENSG00000004478, ENSG00000112290, ENSG00000160360, ENSG00000136709, ENSG00000004777, ENSG0000…	582	1001	20581	1.97832	0.000654756	4.67825e-05	0.00257188			GOTERM_CC_DIRECT	GO:0016021~integral component of membrane	289	28.0039	0.0723759	ENSG00000071537, ENSG00000185010, ENSG00000197324, ENSG00000080493, ENSG00000091129, ENSG00000170385, ENSG00000100532, ENSG00000198712, ENSG00000197142, ENSG00000126777, ENSG00000088543, ENSG00000170075, ENSG00000204267, ENSG00000204525, ENSG00000150938, ENSG00000106772, ENSG00000204161, ENSG00000205730, ENSG00000198727, ENSG00000167996, ENSG00000167995, ENSG00000120306, ENSG00000197471, ENSG0000…	946	5163	18224	1.07832	1	0.529576	66.4226			UP_SEQ_FEATURE	region of interest:Alpha-1	7	0.678295	7.26223e-05
Annotation Cluster 5	Enrichment Score: 2.8480465847222245														GOTERM_CC_DIRECT	GO:0005813~centrosome	33	5.38336	2.18359e-06	ENSG00000142731, ENSG00000135476, ENSG00000153790, ENSG00000151466, ENSG00000068903, ENSG00000134057, ENSG00000151849, ENSG00000120647, ENSG00000170312, ENSG00000120539, ENSG00000136108, ENSG00000177602, ENSG00000101224, ENSG00000132646, ENSG00000174799, ENSG00000137807, ENSG00000166851, ENSG00000129810, ENSG00000123374, ENSG00000157456, ENSG00000170037, ENSG00000213186, ENSG00000178295, ENSG0000…	550	426	18224	2.56676	0.00086869	8.6903e-05	0.00304341			UP_SEQ_FEATURE	topological domain:Extracellular	146	14.1473	0.226008	ENSG00000197324, ENSG00000091129, ENSG00000080493, ENSG00000138448, ENSG00000170385, ENSG00000170075, ENSG00000102524, ENSG00000144290, ENSG00000113441, ENSG00000204525, ENSG00000102181, ENSG00000115594, ENSG00000150938, ENSG00000163702, ENSG00000204161, ENSG00000163513, ENSG00000205730, ENSG00000072657, ENSG00000111321, ENSG00000167995, ENSG00000168398, ENSG00000197471, ENSG00000099957, ENSG0000…	987	2787	20063	1.06487	1	0.997531	98.9611			UP_SEQ_FEATURE	region of interest:Alpha-2	7	0.678295	7.26223e-05
Category	Term	Count	%	PValue	Genes	List Total	Pop Hits	Pop Total	Fold Enrichment	Bonferroni	Benjamini	FDR			GOTERM_CC_DIRECT	GO:0072686~mitotic spindle	10	1.63132	2.8357e-06	ENSG00000170312, ENSG00000135476, ENSG00000161800, ENSG00000137343, ENSG00000128944, ENSG00000068903, ENSG00000137807, ENSG00000076382, ENSG00000164109, ENSG00000087586	550	41	18224	8.0816	0.00112797	0.000102596	0.00395229																		UP_KEYWORDS	Lysosome	29	2.81008	7.58966e-05
UP_KEYWORDS	Microtubule	28	4.5677	3.07949e-08	ENSG00000105877, ENSG00000138778, ENSG00000161800, ENSG00000090889, ENSG00000066735, ENSG00000068903, ENSG00000151849, ENSG00000089685, ENSG00000138160, ENSG00000136108, ENSG00000137804, ENSG00000137807, ENSG00000076382, ENSG00000116852, ENSG00000078018, ENSG00000076826, ENSG00000004478, ENSG00000142945, ENSG00000147874, ENSG00000075218, ENSG00000128944, ENSG00000077279, ENSG00000112984, ENSG0000…	582	280	20581	3.53625	1.07166e-05	8.93052e-07	4.20817e-05			GOTERM_CC_DIRECT	GO:0005874~microtubule	27	4.40457	2.9092e-06	ENSG00000105877, ENSG00000138778, ENSG00000161800, ENSG00000090889, ENSG00000066735, ENSG00000068903, ENSG00000151849, ENSG00000135624, ENSG00000089685, ENSG00000137343, ENSG00000138160, ENSG00000137804, ENSG00000137807, ENSG00000120694, ENSG00000163468, ENSG00000116852, ENSG00000078018, ENSG00000076826, ENSG00000004478, ENSG00000142945, ENSG00000147874, ENSG00000115484, ENSG00000077279, ENSG0000…	550	311	18224	2.87663	0.00115719	9.6484e-05	0.00405474			Annotation Cluster 5	Enrichment Score: 2.6165586254755318														UP_KEYWORDS	Mitogen	10	0.968992	9.58138e-05
GOTERM_CC_DIRECT	GO:0005874~microtubule	27	4.40457	2.9092e-06	ENSG00000105877, ENSG00000138778, ENSG00000161800, ENSG00000090889, ENSG00000066735, ENSG00000068903, ENSG00000151849, ENSG00000135624, ENSG00000089685, ENSG00000137343, ENSG00000138160, ENSG00000137804, ENSG00000137807, ENSG00000120694, ENSG00000163468, ENSG00000116852, ENSG00000078018, ENSG00000076826, ENSG00000004478, ENSG00000142945, ENSG00000147874, ENSG00000115484, ENSG00000077279, ENSG0000…	550	311	18224	2.87663	0.00115719	9.6484e-05	0.00405474			GOTERM_MF_DIRECT	GO:0005515~protein binding	322	52.5285	3.04464e-06	ENSG00000171617, ENSG00000170579, ENSG00000090889, ENSG00000126970, ENSG00000168078, ENSG00000160688, ENSG00000197329, ENSG00000106355, ENSG00000071539, ENSG00000145908, ENSG00000137726, ENSG00000141505, ENSG00000122952, ENSG00000170899, ENSG00000156970, ENSG00000130726, ENSG00000160679, ENSG00000109255, ENSG00000204060, ENSG00000173894, ENSG00000123374, ENSG00000163468, ENSG00000146477, ENSG0000…	520	8785	16881	1.1899	0.0022505	0.00112589	0.00462555			Category	Term	Count	%	PValue	Genes	List Total	Pop Hits	Pop Total	Fold Enrichment	Bonferroni	Benjamini	FDR			GOTERM_CC_DIRECT	GO:0005764~lysosome	27	2.61628	0.000120392
GOTERM_BP_DIRECT	GO:0007018~microtubule-based movement	11	1.79445	0.000203598	ENSG00000138778, ENSG00000161800, ENSG00000138160, ENSG00000090889, ENSG00000042753, ENSG00000116852, ENSG00000066735, ENSG00000112984, ENSG00000115423, ENSG00000137807, ENSG00000142945	524	81	16792	4.3519	0.342863	0.0230557	0.350718			UP_KEYWORDS	Isopeptide bond	60	9.78793	4.19202e-06	ENSG00000163006, ENSG00000123136, ENSG00000105486, ENSG00000140525, ENSG00000143799, ENSG00000111641, ENSG00000130726, ENSG00000160633, ENSG00000099284, ENSG00000065328, ENSG00000163468, ENSG00000131747, ENSG00000130684, ENSG00000117139, ENSG00000164032, ENSG00000004478, ENSG00000196591, ENSG00000136709, ENSG00000115053, ENSG00000134253, ENSG00000121481, ENSG00000127152, ENSG00000141510, ENSG0000…	582	1132	20581	1.87434	0.00145776	9.72504e-05	0.0057283			UP_KEYWORDS	Flavoprotein	16	1.55039	0.000783716	ENSG00000198431, ENSG00000203797, ENSG00000108439, ENSG00000189221, ENSG00000161513, ENSG00000188641, ENSG00000196177, ENSG00000161533, ENSG00000016391, ENSG00000165168, ENSG00000181019, ENSG00000168306, ENSG00000183773, ENSG00000166816, ENSG00000131781, ENSG00000179761	993	122	20581	2.71817	0.302231	0.0142916	1.10924			GOTERM_BP_DIRECT	GO:0051781~positive regulation of cell division	11	1.06589	0.000143582
UP_SEQ_FEATURE	domain:Kinesin-motor	8	1.30506	0.000241123	ENSG00000138778, ENSG00000138160, ENSG00000090889, ENSG00000116852, ENSG00000066735, ENSG00000112984, ENSG00000137807, ENSG00000142945	579	44	20063	6.3002	0.319467	0.175056	0.402875			GOTERM_BP_DIRECT	GO:0006281~DNA repair	23	3.75204	4.57171e-06	ENSG00000111247, ENSG00000116062, ENSG00000178295, ENSG00000077152, ENSG00000111206, ENSG00000051180, ENSG00000129197, ENSG00000062822, ENSG00000164611, ENSG00000105486, ENSG00000140525, ENSG00000170312, ENSG00000140534, ENSG00000143799, ENSG00000177084, ENSG00000144554, ENSG00000106268, ENSG00000130726, ENSG00000122547, ENSG00000174371, ENSG00000140451, ENSG00000147140, ENSG00000123374	524	235	16792	3.1364	0.0093826	0.000942245	0.00788797			UP_KEYWORDS	FAD	15	1.45349	0.000821469	ENSG00000198431, ENSG00000203797, ENSG00000189221, ENSG00000161513, ENSG00000188641, ENSG00000196177, ENSG00000161533, ENSG00000016391, ENSG00000165168, ENSG00000181019, ENSG00000168306, ENSG00000183773, ENSG00000166816, ENSG00000131781, ENSG00000179761	993	110	20581	2.82628	0.314227	0.0138736	1.16238			GOTERM_MF_DIRECT	GO:0016491~oxidoreductase activity	25	2.42248	0.000159405
GOTERM_MF_DIRECT	GO:0003777~microtubule motor activity	10	1.63132	0.000764232	ENSG00000105877, ENSG00000138778, ENSG00000138160, ENSG00000090889, ENSG00000116852, ENSG00000066735, ENSG00000112984, ENSG00000115423, ENSG00000137807, ENSG00000142945	520	80	16881	4.05793	0.432065	0.0899824	1.1548			GOTERM_CC_DIRECT	GO:0000922~spindle pole	15	2.44698	4.98116e-06	ENSG00000134057, ENSG00000117399, ENSG00000094804, ENSG00000149636, ENSG00000138160, ENSG00000128944, ENSG00000136108, ENSG00000101224, ENSG00000125898, ENSG00000076382, ENSG00000164109, ENSG00000129810, ENSG00000013810, ENSG00000166851, ENSG00000198901	550	109	18224	4.5598	0.00198054	0.000152489	0.00694246			UP_SEQ_FEATURE	nucleotide phosphate-binding region:FAD	11	1.06589	0.000823559	ENSG00000198431, ENSG00000016391, ENSG00000165168, ENSG00000203797, ENSG00000181019, ENSG00000161513, ENSG00000183773, ENSG00000188641, ENSG00000196177, ENSG00000131781, ENSG00000179761	987	62	20063	3.60645	0.895559	0.202212	1.45798			UP_KEYWORDS	Metal-binding	220	21.3178	0.000173635
GOTERM_CC_DIRECT	GO:0005871~kinesin complex	8	1.30506	0.001005	ENSG00000138778, ENSG00000138160, ENSG00000090889, ENSG00000116852, ENSG00000066735, ENSG00000112984, ENSG00000137807, ENSG00000142945	550	53	18224	5.00144	0.329808	0.0172491	1.39169			GOTERM_BP_DIRECT	GO:0007051~spindle organization	7	1.14192	5.44367e-06	ENSG00000138160, ENSG00000128944, ENSG00000066279, ENSG00000112742, ENSG00000076382, ENSG00000178999, ENSG00000087586	524	16	16792	14.02	0.0111621	0.00101992	0.00939236			GOTERM_MF_DIRECT	GO:0050660~flavin adenine dinucleotide binding	10	0.968992	0.00640557	ENSG00000198431, ENSG00000016391, ENSG00000165168, ENSG00000168306, ENSG00000183773, ENSG00000188641, ENSG00000166816, ENSG00000196177, ENSG00000131781, ENSG00000161533	897	64	16881	2.94053	0.999311	0.384543	9.80057			GOTERM_BP_DIRECT	GO:0019221~cytokine-mediated signaling pathway	19	1.84109	0.000189484
GOTERM_BP_DIRECT	GO:0051256~mitotic spindle midzone assembly	4	0.652529	0.00149655	ENSG00000161800, ENSG00000090889, ENSG00000137807, ENSG00000178999	524	8	16792	16.0229	0.954416	0.108079	2.55105			GOTERM_BP_DIRECT	GO:0031145~anaphase-promoting complex-dependent catabolic process	13	2.12072	5.63179e-06	ENSG00000108106, ENSG00000134057, ENSG00000164611, ENSG00000117399, ENSG00000170312, ENSG00000041357, ENSG00000156970, ENSG00000145604, ENSG00000164109, ENSG00000166851, ENSG00000178999, ENSG00000175063, ENSG00000087586	524	79	16792	5.27336	0.0115456	0.000967264	0.00971693			UP_SEQ_FEATURE	binding site:FAD	5	0.484496	0.0243335	ENSG00000203797, ENSG00000181019, ENSG00000161513, ENSG00000183773, ENSG00000161533	987	23	20063	4.41897	1	0.769713	35.5412			UP_SEQ_FEATURE	region of interest:Connecting peptide	9	0.872093	0.000191552
UP_KEYWORDS	Motor protein	11	1.79445	0.00501591	ENSG00000105877, ENSG00000138778, ENSG00000138160, ENSG00000090889, ENSG00000116852, ENSG00000066735, ENSG00000112984, ENSG00000115423, ENSG00000137807, ENSG00000142945, ENSG00000133026	582	135	20581	2.88139	0.826214	0.0516467	6.64078			GOTERM_BP_DIRECT	GO:0051726~regulation of cell cycle	16	2.61011	7.24118e-06	ENSG00000132436, ENSG00000164045, ENSG00000111206, ENSG00000105173, ENSG00000068903, ENSG00000134057, ENSG00000152503, ENSG00000158402, ENSG00000120539, ENSG00000130222, ENSG00000007968, ENSG00000145604, ENSG00000166803, ENSG00000183814, ENSG00000166851, ENSG00000157456	524	124	16792	4.13494	0.0148205	0.00114791	0.0124936																		UP_SEQ_FEATURE	mutagenesis site	144	13.9535	0.000221181
GOTERM_MF_DIRECT	GO:0008017~microtubule binding	14	2.28385	0.0123117	ENSG00000138778, ENSG00000089685, ENSG00000161800, ENSG00000138160, ENSG00000090889, ENSG00000116852, ENSG00000066735, ENSG00000078018, ENSG00000112984, ENSG00000077279, ENSG00000137804, ENSG00000137807, ENSG00000198901, ENSG00000166851	520	208	16881	2.18504	0.999896	0.480453	17.1559			UP_KEYWORDS	DNA repair	24	3.91517	1.08444e-05	ENSG00000111247, ENSG00000116062, ENSG00000109674, ENSG00000188486, ENSG00000178295, ENSG00000077152, ENSG00000111206, ENSG00000051180, ENSG00000164611, ENSG00000105486, ENSG00000140525, ENSG00000140534, ENSG00000143799, ENSG00000177084, ENSG00000138346, ENSG00000144554, ENSG00000116560, ENSG00000174371, ENSG00000125871, ENSG00000166803, ENSG00000140451, ENSG00000132646, ENSG00000147140, ENSG0000…	582	293	20581	2.89659	0.00376677	0.00023584	0.014818			Annotation Cluster 6	Enrichment Score: 2.60560611647964														UP_KEYWORDS	Protein phosphatase	18	1.74419	0.000226557
GOTERM_BP_DIRECT	GO:0019886~antigen processing and presentation of exogenous peptide antigen via MHC class II	8	1.30506	0.024672	ENSG00000138778, ENSG00000161800, ENSG00000138160, ENSG00000090889, ENSG00000042753, ENSG00000066735, ENSG00000137807, ENSG00000142945	524	92	16792	2.78659	1	0.564315	35.0169			GOTERM_BP_DIRECT	GO:0008283~cell proliferation	29	4.73083	1.21454e-05	ENSG00000168209, ENSG00000164045, ENSG00000163041, ENSG00000105976, ENSG00000176890, ENSG00000004487, ENSG00000170312, ENSG00000143321, ENSG00000156970, ENSG00000145604, ENSG00000183763, ENSG00000132646, ENSG00000166508, ENSG00000178999, ENSG00000166851, ENSG00000013810, ENSG00000141736, ENSG00000065328, ENSG00000133026, ENSG00000169679, ENSG00000123975, ENSG00000132780, ENSG00000142945, ENSG0000…	524	366	16792	2.53915	0.0247329	0.00178725	0.0209542			Category	Term	Count	%	PValue	Genes	List Total	Pop Hits	Pop Total	Fold Enrichment	Bonferroni	Benjamini	FDR			GOTERM_BP_DIRECT	GO:0031668~cellular response to extracellular stimulus	7	0.678295	0.000233364
GOTERM_BP_DIRECT	GO:0006890~retrograde vesicle-mediated transport, Golgi to ER	7	1.14192	0.0425982	ENSG00000138778, ENSG00000161800, ENSG00000138160, ENSG00000090889, ENSG00000066735, ENSG00000137807, ENSG00000142945	524	82	16792	2.73562	1	0.693057	52.8164			UP_KEYWORDS	Repressor	37	6.03589	1.46255e-05	ENSG00000147274, ENSG00000140350, ENSG00000151725, ENSG00000145908, ENSG00000004487, ENSG00000163623, ENSG00000122565, ENSG00000131196, ENSG00000124193, ENSG00000088305, ENSG00000152455, ENSG00000185619, ENSG00000089685, ENSG00000143321, ENSG00000215612, ENSG00000185686, ENSG00000130726, ENSG00000160633, ENSG00000173894, ENSG00000125846, ENSG00000171649, ENSG00000024526, ENSG00000117139, ENSG0000…	582	592	20581	2.21016	0.00507677	0.000299349	0.019984			GOTERM_CC_DIRECT	GO:0012507~ER to Golgi transport vesicle membrane	13	1.25969	1.06225e-05	ENSG00000204287, ENSG00000204592, ENSG00000155511, ENSG00000085063, ENSG00000074695, ENSG00000234745, ENSG00000163235, ENSG00000223865, ENSG00000204525, ENSG00000143786, ENSG00000180398, ENSG00000231389, ENSG00000204642	946	52	18224	4.81607	0.00563525	0.00188196	0.0154291			GOTERM_CC_DIRECT	GO:0030027~lamellipodium	21	2.03488	0.000236903
GOTERM_MF_DIRECT	GO:0016887~ATPase activity	11	1.79445	0.0566382	ENSG00000116062, ENSG00000105877, ENSG00000138778, ENSG00000138346, ENSG00000116852, ENSG00000066735, ENSG00000112984, ENSG00000115423, ENSG00000123136, ENSG00000137807, ENSG00000142945	520	183	16881	1.95136	1	0.740322	58.7624			GOTERM_BP_DIRECT	GO:0006977~DNA damage response, signal transduction by p53 class mediator resulting in cell cycle arrest	11	1.79445	1.97651e-05	ENSG00000170312, ENSG00000158402, ENSG00000075218, ENSG00000141510, ENSG00000198625, ENSG00000124766, ENSG00000132646, ENSG00000134057, ENSG00000151849, ENSG00000087586, ENSG00000123374	524	62	16792	5.68555	0.0399367	0.00271338	0.0340982			GOTERM_BP_DIRECT	GO:0048208~COPII vesicle coating	10	0.968992	0.0046005	ENSG00000163235, ENSG00000185010, ENSG00000143786, ENSG00000054116, ENSG00000085063, ENSG00000180398, ENSG00000155511, ENSG00000074695, ENSG00000198734, ENSG00000114745	891	61	16792	3.08955	1	0.357279	8.11015			UP_SEQ_FEATURE	splice variant	435	42.1512	0.000259331
UP_SEQ_FEATURE	region of interest:Globular	3	0.489396	0.0761877	ENSG00000090889, ENSG00000112984, ENSG00000142945	579	16	20063	6.49709	1	0.975764	73.4618			UP_SEQ_FEATURE	nucleotide phosphate-binding region:ATP	53	8.646	2.45223e-05	ENSG00000142731, ENSG00000105877, ENSG00000105976, ENSG00000090889, ENSG00000168078, ENSG00000071539, ENSG00000176444, ENSG00000105204, ENSG00000123136, ENSG00000094804, ENSG00000138346, ENSG00000120539, ENSG00000156970, ENSG00000142235, ENSG00000165238, ENSG00000133026, ENSG00000123374, ENSG00000131747, ENSG00000127586, ENSG00000134853, ENSG00000134815, ENSG00000112742, ENSG00000142945, ENSG0000…	579	994	20063	1.8476	0.038382	0.038382	0.0410424			GOTERM_CC_DIRECT	GO:0033116~endoplasmic reticulum-Golgi intermediate compartment membrane	9	0.872093	0.0171597	ENSG00000163235, ENSG00000185010, ENSG00000143786, ENSG00000085063, ENSG00000180398, ENSG00000155511, ENSG00000074695, ENSG00000198734, ENSG00000114745	946	64	18224	2.70904	0.9999	0.308109	22.2308			GOTERM_BP_DIRECT	GO:0042102~positive regulation of T cell proliferation	12	1.16279	0.000274257
GOTERM_MF_DIRECT	GO:0008574~ATP-dependent microtubule motor activity, plus-end-directed	3	0.489396	0.0946987	ENSG00000138160, ENSG00000090889, ENSG00000066735	520	17	16881	5.72885	1	0.848582	77.9419			UP_KEYWORDS	DNA damage	26	4.24144	2.53128e-05	ENSG00000105486, ENSG00000140525, ENSG00000143799, ENSG00000138346, ENSG00000144554, ENSG00000174371, ENSG00000132646, ENSG00000116670, ENSG00000065328, ENSG00000123374, ENSG00000111247, ENSG00000116062, ENSG00000109674, ENSG00000178295, ENSG00000188486, ENSG00000111206, ENSG00000077152, ENSG00000051180, ENSG00000164611, ENSG00000140534, ENSG00000177084, ENSG00000116560, ENSG00000166803, ENSG0000…	582	352	20581	2.61201	0.00877029	0.000489268	0.0345848			GOTERM_BP_DIRECT	GO:0006888~ER to Golgi vesicle-mediated transport	15	1.45349	0.0450853	ENSG00000163235, ENSG00000185010, ENSG00000143786, ENSG00000054116, ENSG00000085063, ENSG00000180398, ENSG00000155511, ENSG00000135720, ENSG00000074695, ENSG00000158560, ENSG00000149182, ENSG00000198734, ENSG00000114745, ENSG00000124164, ENSG00000124333	891	160	16792	1.76684	1	0.744267	57.0958			UP_SEQ_FEATURE	zinc finger region:NR C4-type	10	0.968992	0.000288702
															GOTERM_CC_DIRECT	GO:0000779~condensed chromosome, centromeric region	5	0.815661	2.65243e-05	ENSG00000010292, ENSG00000138778, ENSG00000122565, ENSG00000178999, ENSG00000129810	550	7	18224	23.6675	0.0105013	0.000753773	0.0369629																		UP_SEQ_FEATURE	DNA-binding region:Nuclear receptor	10	0.968992	0.000288702
Annotation Cluster 6	Enrichment Score: 2.691564151345335														GOTERM_CC_DIRECT	GO:0005737~cytoplasm	201	32.7896	3.76313e-05	ENSG00000171617, ENSG00000090889, ENSG00000176890, ENSG00000126970, ENSG00000160688, ENSG00000134317, ENSG00000122952, ENSG00000156970, ENSG00000107438, ENSG00000204060, ENSG00000121210, ENSG00000123374, ENSG00000163468, ENSG00000131747, ENSG00000198720, ENSG00000127586, ENSG00000164488, ENSG00000117139, ENSG00000196591, ENSG00000106268, ENSG00000141510, ENSG00000138379, ENSG00000159788, ENSG0000…	550	5222	18224	1.27538	0.014866	0.000998005	0.0524374			Annotation Cluster 7	Enrichment Score: 2.495603783391801														UP_KEYWORDS	Cell projection	57	5.52326	0.00029898
Category	Term	Count	%	PValue	Genes	List Total	Pop Hits	Pop Total	Fold Enrichment	Bonferroni	Benjamini	FDR			GOTERM_BP_DIRECT	GO:0007093~mitotic cell cycle checkpoint	8	1.30506	4.67006e-05	ENSG00000122952, ENSG00000156970, ENSG00000169679, ENSG00000072609, ENSG00000112742, ENSG00000174442, ENSG00000164109, ENSG00000143294	524	32	16792	8.01145	0.0918075	0.00600061	0.080549			Category	Term	Count	%	PValue	Genes	List Total	Pop Hits	Pop Total	Fold Enrichment	Bonferroni	Benjamini	FDR			GOTERM_BP_DIRECT	GO:0001666~response to hypoxia	22	2.13178	0.000310065
GOTERM_BP_DIRECT	GO:0031145~anaphase-promoting complex-dependent catabolic process	13	2.12072	5.63179e-06	ENSG00000108106, ENSG00000134057, ENSG00000164611, ENSG00000117399, ENSG00000170312, ENSG00000041357, ENSG00000156970, ENSG00000145604, ENSG00000164109, ENSG00000166851, ENSG00000178999, ENSG00000175063, ENSG00000087586	524	79	16792	5.27336	0.0115456	0.000967264	0.00971693			UP_KEYWORDS	Acetylation	134	21.8597	4.86487e-05	ENSG00000147155, ENSG00000168078, ENSG00000160688, ENSG00000106355, ENSG00000125743, ENSG00000071539, ENSG00000146386, ENSG00000124193, ENSG00000142230, ENSG00000170899, ENSG00000156970, ENSG00000107438, ENSG00000130726, ENSG00000174371, ENSG00000160679, ENSG00000123374, ENSG00000121211, ENSG00000163468, ENSG00000131747, ENSG00000198720, ENSG00000117139, ENSG00000196591, ENSG00000182054, ENSG0000…	582	3424	20581	1.38393	0.0167876	0.000890664	0.0664586			UP_SEQ_FEATURE	DNA-binding region:Nuclear receptor	10	0.968992	0.000288702	ENSG00000126368, ENSG00000196482, ENSG00000186951, ENSG00000123358, ENSG00000198963, ENSG00000151090, ENSG00000153234, ENSG00000151623, ENSG00000174738, ENSG00000025434	987	45	20063	4.51717	0.546942	0.0842122	0.513403			GOTERM_MF_DIRECT	GO:0001077~transcriptional activator activity, RNA polymerase II core promoter proximal region sequence-specific binding	27	2.61628	0.00034378
GOTERM_BP_DIRECT	GO:0051439~regulation of ubiquitin-protein ligase activity involved in mitotic cell cycle	6	0.978793	0.000607471	ENSG00000170312, ENSG00000134057, ENSG00000166851, ENSG00000117399, ENSG00000175063, ENSG00000123374	524	23	16792	8.35977	0.714349	0.0553624	1.043			GOTERM_BP_DIRECT	GO:0016925~protein sumoylation	14	2.28385	7.19792e-05	ENSG00000055044, ENSG00000131747, ENSG00000094914, ENSG00000142230, ENSG00000143799, ENSG00000089685, ENSG00000121481, ENSG00000134690, ENSG00000141510, ENSG00000130726, ENSG00000132646, ENSG00000136243, ENSG00000178999, ENSG00000173894	524	117	16792	3.83454	0.137937	0.00869297	0.124124			UP_SEQ_FEATURE	zinc finger region:NR C4-type	10	0.968992	0.000288702	ENSG00000126368, ENSG00000196482, ENSG00000186951, ENSG00000123358, ENSG00000198963, ENSG00000151090, ENSG00000153234, ENSG00000151623, ENSG00000174738, ENSG00000025434	987	45	20063	4.51717	0.546942	0.0842122	0.513403			GOTERM_BP_DIRECT	GO:0006470~protein dephosphorylation	18	1.74419	0.000352171
GOTERM_BP_DIRECT	GO:1904668~positive regulation of ubiquitin protein ligase activity	4	0.652529	0.00219308	ENSG00000108106, ENSG00000166851, ENSG00000117399, ENSG00000175063	524	9	16792	14.2426	0.989188	0.144532	3.71735			GOTERM_MF_DIRECT	GO:0003677~DNA binding	80	13.0506	7.2481e-05	ENSG00000185869, ENSG00000163041, ENSG00000090889, ENSG00000123485, ENSG00000145908, ENSG00000177599, ENSG00000105486, ENSG00000140525, ENSG00000177732, ENSG00000143799, ENSG00000124191, ENSG00000138346, ENSG00000130726, ENSG00000171163, ENSG00000122547, ENSG00000174371, ENSG00000164104, ENSG00000249459, ENSG00000143621, ENSG00000099284, ENSG00000125846, ENSG00000173894, ENSG00000196458, ENSG0000…	520	1674	16881	1.55142	0.0522248	0.0177204	0.110062			GOTERM_MF_DIRECT	GO:0003707~steroid hormone receptor activity	11	1.06589	0.000648487	ENSG00000126368, ENSG00000196482, ENSG00000186951, ENSG00000123358, ENSG00000170915, ENSG00000198963, ENSG00000151090, ENSG00000153234, ENSG00000151623, ENSG00000174738, ENSG00000025434	897	56	16881	3.69667	0.520482	0.0877779	1.03583			GOTERM_BP_DIRECT	GO:0045766~positive regulation of angiogenesis	17	1.64729	0.000366476
GOTERM_BP_DIRECT	GO:0042787~protein ubiquitination involved in ubiquitin-dependent protein catabolic process	13	2.12072	0.00304765	ENSG00000133874, ENSG00000072201, ENSG00000183655, ENSG00000134057, ENSG00000164611, ENSG00000117399, ENSG00000170312, ENSG00000156970, ENSG00000164109, ENSG00000166851, ENSG00000178999, ENSG00000175063, ENSG00000087586	524	153	16792	2.72285	0.998152	0.173638	5.13031			UP_KEYWORDS	ATP-binding	65	10.6036	7.824e-05	ENSG00000142731, ENSG00000105877, ENSG00000105976, ENSG00000090889, ENSG00000160688, ENSG00000168078, ENSG00000071539, ENSG00000176444, ENSG00000105204, ENSG00000123136, ENSG00000105486, ENSG00000094804, ENSG00000138346, ENSG00000120539, ENSG00000156970, ENSG00000165238, ENSG00000170035, ENSG00000142235, ENSG00000133026, ENSG00000123374, ENSG00000163468, ENSG00000131747, ENSG00000127586, ENSG0000…	582	1391	20581	1.65246	0.0268612	0.0013605	0.106863			GOTERM_BP_DIRECT	GO:0030522~intracellular receptor signaling pathway	9	0.872093	0.000712893	ENSG00000126368, ENSG00000186951, ENSG00000123358, ENSG00000198963, ENSG00000168610, ENSG00000151090, ENSG00000153234, ENSG00000174738, ENSG00000025434	891	38	16792	4.46358	0.920304	0.155183	1.29957			UP_KEYWORDS	Nucleotide-binding	118	11.4341	0.000404284
GOTERM_BP_DIRECT	GO:0051436~negative regulation of ubiquitin-protein ligase activity involved in mitotic cell cycle	8	1.30506	0.00650541	ENSG00000170312, ENSG00000041357, ENSG00000156970, ENSG00000134057, ENSG00000164109, ENSG00000117399, ENSG00000175063, ENSG00000123374	524	71	16792	3.61079	0.999999	0.291834	10.6505			GOTERM_CC_DIRECT	GO:0000942~condensed nuclear chromosome outer kinetochore	4	0.652529	0.000106333	ENSG00000169679, ENSG00000080986, ENSG00000134057, ENSG00000166851	550	4	18224	33.1345	0.0414398	0.00264168	0.148104			GOTERM_BP_DIRECT	GO:0043401~steroid hormone mediated signaling pathway	11	1.06589	0.000741324	ENSG00000126368, ENSG00000196482, ENSG00000186951, ENSG00000123358, ENSG00000170915, ENSG00000198963, ENSG00000151090, ENSG00000153234, ENSG00000151623, ENSG00000174738, ENSG00000025434	891	57	16792	3.63699	0.927954	0.143356	1.35107			UP_KEYWORDS	Mitochondrion	80	7.75194	0.000425563
GOTERM_BP_DIRECT	GO:0051437~positive regulation of ubiquitin-protein ligase activity involved in regulation of mitotic cell cycle transition	8	1.30506	0.00937086	ENSG00000170312, ENSG00000041357, ENSG00000156970, ENSG00000134057, ENSG00000166851, ENSG00000164109, ENSG00000117399, ENSG00000175063	524	76	16792	3.37324	1	0.356751	14.9943			GOTERM_CC_DIRECT	GO:0000780~condensed nuclear chromosome, centromeric region	5	0.815661	0.000148035	ENSG00000115163, ENSG00000133247, ENSG00000178999, ENSG00000129810, ENSG00000087586	550	10	18224	16.5673	0.0572199	0.00346001	0.206132			GOTERM_MF_DIRECT	GO:0004879~RNA polymerase II transcription factor activity, ligand-activated sequence-specific DNA binding	8	0.775194	0.00250314	ENSG00000126368, ENSG00000186951, ENSG00000123358, ENSG00000198963, ENSG00000168610, ENSG00000153234, ENSG00000174738, ENSG00000025434	897	36	16881	4.18209	0.941551	0.196221	3.943			GOTERM_CC_DIRECT	GO:0000139~Golgi membrane	51	4.94186	0.000459614
GOTERM_BP_DIRECT	GO:0043161~proteasome-mediated ubiquitin-dependent protein catabolic process	11	1.79445	0.103468	ENSG00000170312, ENSG00000133874, ENSG00000041357, ENSG00000075218, ENSG00000156970, ENSG00000141510, ENSG00000187566, ENSG00000068903, ENSG00000164109, ENSG00000117399, ENSG00000175063	524	203	16792	1.73647	1	0.868527	84.8103			GOTERM_CC_DIRECT	GO:0005814~centriole	13	2.12072	0.000154195	ENSG00000142731, ENSG00000131747, ENSG00000058453, ENSG00000151466, ENSG00000138180, ENSG00000068903, ENSG00000151849, ENSG00000089685, ENSG00000173110, ENSG00000119333, ENSG00000174799, ENSG00000170037, ENSG00000087586	550	113	18224	3.81194	0.0595289	0.00340388	0.214701			UP_SEQ_FEATURE	region of interest:Ligand-binding	6	0.581395	0.014528	ENSG00000186951, ENSG00000123358, ENSG00000198963, ENSG00000151090, ENSG00000153234, ENSG00000025434	987	30	20063	4.06545	1	0.652155	22.9627			GOTERM_MF_DIRECT	GO:0042605~peptide antigen binding	8	0.775194	0.00051402
															GOTERM_MF_DIRECT	GO:0003690~double-stranded DNA binding	11	1.79445	0.000183427	ENSG00000116062, ENSG00000111247, ENSG00000158773, ENSG00000109674, ENSG00000051180, ENSG00000141510, ENSG00000164104, ENSG00000160633, ENSG00000065978, ENSG00000029993, ENSG00000121211	520	81	16881	4.40862	0.126938	0.0333677	0.278314			GOTERM_BP_DIRECT	GO:0042752~regulation of circadian rhythm	6	0.581395	0.116387	ENSG00000126368, ENSG00000186951, ENSG00000198963, ENSG00000132326, ENSG00000174738, ENSG00000025434	891	49	16792	2.3077	1	0.913871	89.665			GOTERM_BP_DIRECT	GO:0070498~interleukin-1-mediated signaling pathway	6	0.581395	0.00055411
Annotation Cluster 7	Enrichment Score: 2.457038738679394														GOTERM_BP_DIRECT	GO:0007018~microtubule-based movement	11	1.79445	0.000203598	ENSG00000138778, ENSG00000161800, ENSG00000138160, ENSG00000090889, ENSG00000042753, ENSG00000116852, ENSG00000066735, ENSG00000112984, ENSG00000115423, ENSG00000137807, ENSG00000142945	524	81	16792	4.3519	0.342863	0.0230557	0.350718			GOTERM_BP_DIRECT	GO:0006367~transcription initiation from RNA polymerase II promoter	11	1.06589	0.286509	ENSG00000126368, ENSG00000196482, ENSG00000186951, ENSG00000123358, ENSG00000198963, ENSG00000151090, ENSG00000153234, ENSG00000151623, ENSG00000114166, ENSG00000174738, ENSG00000025434	891	152	16792	1.36387	1	0.990179	99.7955			GOTERM_MF_DIRECT	GO:0030676~Rac guanyl-nucleotide exchange factor activity	6	0.581395	0.000557799
Category	Term	Count	%	PValue	Genes	List Total	Pop Hits	Pop Total	Fold Enrichment	Bonferroni	Benjamini	FDR			UP_SEQ_FEATURE	domain:Kinesin-motor	8	1.30506	0.000241123	ENSG00000138778, ENSG00000138160, ENSG00000090889, ENSG00000116852, ENSG00000066735, ENSG00000112984, ENSG00000137807, ENSG00000142945	579	44	20063	6.3002	0.319467	0.175056	0.402875																		GOTERM_CC_DIRECT	GO:0005739~mitochondrion	97	9.39922	0.000558545
UP_KEYWORDS	Zinc-finger	73	11.9086	0.00124948	ENSG00000185869, ENSG00000183496, ENSG00000109685, ENSG00000126970, ENSG00000114423, ENSG00000145908, ENSG00000143867, ENSG00000177599, ENSG00000121417, ENSG00000088305, ENSG00000143799, ENSG00000213988, ENSG00000130726, ENSG00000171163, ENSG00000249459, ENSG00000065328, ENSG00000125846, ENSG00000254726, ENSG00000196458, ENSG00000152784, ENSG00000197472, ENSG00000130684, ENSG00000100814, ENSG0000…	582	1781	20581	1.44945	0.352793	0.0154188	1.69398			UP_KEYWORDS	Chromosome partition	8	1.30506	0.000246331	ENSG00000149636, ENSG00000089685, ENSG00000135476, ENSG00000105568, ENSG00000169679, ENSG00000164611, ENSG00000129810, ENSG00000142945	582	45	20581	6.28667	0.0821613	0.00407423	0.336089			Annotation Cluster 8	Enrichment Score: 2.487653356507458														GOTERM_BP_DIRECT	GO:0005977~glycogen metabolic process	8	0.775194	0.000641288
UP_KEYWORDS	Metal-binding	132	21.5334	0.00147368	ENSG00000185869, ENSG00000183496, ENSG00000126970, ENSG00000145908, ENSG00000143867, ENSG00000177599, ENSG00000182870, ENSG00000083444, ENSG00000121417, ENSG00000136699, ENSG00000141505, ENSG00000145451, ENSG00000107438, ENSG00000186684, ENSG00000130726, ENSG00000142235, ENSG00000174371, ENSG00000144199, ENSG00000125846, ENSG00000254726, ENSG00000123374, ENSG00000152784, ENSG00000178295, ENSG0000…	582	3640	20581	1.28238	0.401435	0.0175416	1.99512			GOTERM_CC_DIRECT	GO:0032133~chromosome passenger complex	4	0.652529	0.000259868	ENSG00000089685, ENSG00000134690, ENSG00000178999, ENSG00000087586	550	5	18224	26.5076	0.0982705	0.00542946	0.361592			Category	Term	Count	%	PValue	Genes	List Total	Pop Hits	Pop Total	Fold Enrichment	Bonferroni	Benjamini	FDR			UP_KEYWORDS	Activator	52	5.03876	0.000643266
UP_KEYWORDS	Zinc	89	14.5188	0.00338966	ENSG00000185869, ENSG00000164879, ENSG00000183496, ENSG00000109685, ENSG00000126970, ENSG00000114423, ENSG00000145908, ENSG00000143867, ENSG00000177599, ENSG00000068903, ENSG00000121417, ENSG00000088305, ENSG00000143799, ENSG00000213988, ENSG00000107438, ENSG00000130726, ENSG00000171163, ENSG00000249459, ENSG00000065328, ENSG00000125846, ENSG00000254726, ENSG00000196458, ENSG00000152784, ENSG0000…	582	2348	20581	1.3404	0.693214	0.037399	4.53389			GOTERM_BP_DIRECT	GO:0007094~mitotic spindle assembly checkpoint	6	0.978793	0.000302367	ENSG00000156970, ENSG00000169679, ENSG00000112742, ENSG00000166851, ENSG00000164109, ENSG00000116670	524	20	16792	9.61374	0.463975	0.032287	0.520438			UP_SEQ_FEATURE	short sequence motif:WSXWS motif	7	0.678295	0.00249105	ENSG00000134352, ENSG00000119535, ENSG00000160712, ENSG00000145623, ENSG00000100368, ENSG00000131724, ENSG00000103522	987	29	20063	4.90658	0.998929	0.347821	4.34878			GOTERM_MF_DIRECT	GO:0003707~steroid hormone receptor activity	11	1.06589	0.000648487
GOTERM_MF_DIRECT	GO:0046872~metal ion binding	80	13.0506	0.0237989	ENSG00000185869, ENSG00000126970, ENSG00000132323, ENSG00000145908, ENSG00000143867, ENSG00000177599, ENSG00000115241, ENSG00000182870, ENSG00000105486, ENSG00000121417, ENSG00000136699, ENSG00000088305, ENSG00000141505, ENSG00000138346, ENSG00000145451, ENSG00000171163, ENSG00000174371, ENSG00000142235, ENSG00000249459, ENSG00000144199, ENSG00000065328, ENSG00000125846, ENSG00000123374, ENSG0000…	520	2069	16881	1.25523	1	0.608634	30.6458			GOTERM_BP_DIRECT	GO:0034080~CENP-A containing nucleosome assembly	8	1.30506	0.000332513	ENSG00000203760, ENSG00000123485, ENSG00000151725, ENSG00000115163, ENSG00000138092, ENSG00000153044, ENSG00000100162, ENSG00000104147	524	43	16792	5.96201	0.49629	0.0337066	0.572186			GOTERM_MF_DIRECT	GO:0004896~cytokine receptor activity	8	0.775194	0.00250314	ENSG00000134352, ENSG00000119535, ENSG00000026508, ENSG00000160712, ENSG00000145623, ENSG00000100368, ENSG00000117525, ENSG00000131724	897	36	16881	4.18209	0.941551	0.196221	3.943			UP_KEYWORDS	Electron transport	15	1.45349	0.000682869
															UP_KEYWORDS	Transcription regulation	94	15.3344	0.000358008	ENSG00000148444, ENSG00000185869, ENSG00000109685, ENSG00000140350, ENSG00000151725, ENSG00000145908, ENSG00000143867, ENSG00000177599, ENSG00000068903, ENSG00000121417, ENSG00000177732, ENSG00000143799, ENSG00000134317, ENSG00000124191, ENSG00000213988, ENSG00000185686, ENSG00000171163, ENSG00000130726, ENSG00000160679, ENSG00000164104, ENSG00000249459, ENSG00000104872, ENSG00000160633, ENSG0000…	582	2332	20581	1.42542	0.117158	0.00564804	0.488115			UP_SEQ_FEATURE	short sequence motif:Box 1 motif	6	0.581395	0.00552298	ENSG00000134352, ENSG00000119535, ENSG00000145623, ENSG00000100368, ENSG00000131724, ENSG00000103522	987	24	20063	5.08181	1	0.514775	9.40107			GOTERM_BP_DIRECT	GO:0035335~peptidyl-tyrosine dephosphorylation	15	1.45349	0.000708831
Annotation Cluster 8	Enrichment Score: 2.2291607447343007														UP_KEYWORDS	Transcription	96	15.6607	0.000368493	ENSG00000148444, ENSG00000185869, ENSG00000109685, ENSG00000140350, ENSG00000151725, ENSG00000145908, ENSG00000143867, ENSG00000177599, ENSG00000068903, ENSG00000121417, ENSG00000177732, ENSG00000143799, ENSG00000134317, ENSG00000124191, ENSG00000213988, ENSG00000185686, ENSG00000171163, ENSG00000130726, ENSG00000160679, ENSG00000164104, ENSG00000249459, ENSG00000104872, ENSG00000160633, ENSG0000…	582	2398	20581	1.41568	0.120375	0.00556097	0.502378																		GOTERM_BP_DIRECT	GO:0030522~intracellular receptor signaling pathway	9	0.872093	0.000712893
Category	Term	Count	%	PValue	Genes	List Total	Pop Hits	Pop Total	Fold Enrichment	Bonferroni	Benjamini	FDR			UP_KEYWORDS	Cytoplasm	172	28.0587	0.000397357	ENSG00000168209, ENSG00000183496, ENSG00000171617, ENSG00000090889, ENSG00000176890, ENSG00000160688, ENSG00000126970, ENSG00000125743, ENSG00000181418, ENSG00000158164, ENSG00000170899, ENSG00000156970, ENSG00000107438, ENSG00000072571, ENSG00000204060, ENSG00000121210, ENSG00000254726, ENSG00000123374, ENSG00000163468, ENSG00000131747, ENSG00000058453, ENSG00000078018, ENSG00000196591, ENSG0000…	582	4816	20581	1.26295	0.129169	0.00574625	0.54163			Annotation Cluster 9	Enrichment Score: 2.403134076061882														GOTERM_BP_DIRECT	GO:0050900~leukocyte migration	17	1.64729	0.000713298
UP_SEQ_FEATURE	nucleotide phosphate-binding region:ATP	53	8.646	2.45223e-05	ENSG00000142731, ENSG00000105877, ENSG00000105976, ENSG00000090889, ENSG00000168078, ENSG00000071539, ENSG00000176444, ENSG00000105204, ENSG00000123136, ENSG00000094804, ENSG00000138346, ENSG00000120539, ENSG00000156970, ENSG00000142235, ENSG00000165238, ENSG00000133026, ENSG00000123374, ENSG00000131747, ENSG00000127586, ENSG00000134853, ENSG00000134815, ENSG00000112742, ENSG00000142945, ENSG0000…	579	994	20063	1.8476	0.038382	0.038382	0.0410424			GOTERM_BP_DIRECT	GO:0006270~DNA replication initiation	7	1.14192	0.000403145	ENSG00000177084, ENSG00000105173, ENSG00000076003, ENSG00000091651, ENSG00000166508, ENSG00000065328, ENSG00000094804	524	32	16792	7.01002	0.564583	0.0388194	0.693331			Category	Term	Count	%	PValue	Genes	List Total	Pop Hits	Pop Total	Fold Enrichment	Bonferroni	Benjamini	FDR			GOTERM_CC_DIRECT	GO:0009986~cell surface	47	4.55426	0.000717746
UP_KEYWORDS	ATP-binding	65	10.6036	7.824e-05	ENSG00000142731, ENSG00000105877, ENSG00000105976, ENSG00000090889, ENSG00000160688, ENSG00000168078, ENSG00000071539, ENSG00000176444, ENSG00000105204, ENSG00000123136, ENSG00000105486, ENSG00000094804, ENSG00000138346, ENSG00000120539, ENSG00000156970, ENSG00000165238, ENSG00000170035, ENSG00000142235, ENSG00000133026, ENSG00000123374, ENSG00000163468, ENSG00000131747, ENSG00000127586, ENSG0000…	582	1391	20581	1.65246	0.0268612	0.0013605	0.106863			GOTERM_MF_DIRECT	GO:0005524~ATP binding	70	11.4192	0.000413864	ENSG00000142731, ENSG00000105877, ENSG00000105976, ENSG00000090889, ENSG00000168078, ENSG00000160688, ENSG00000071539, ENSG00000176444, ENSG00000105204, ENSG00000123136, ENSG00000105486, ENSG00000094804, ENSG00000138346, ENSG00000120539, ENSG00000156970, ENSG00000165238, ENSG00000170035, ENSG00000142235, ENSG00000143621, ENSG00000133026, ENSG00000123374, ENSG00000163468, ENSG00000131747, ENSG0000…	520	1495	16881	1.52003	0.263851	0.0594257	0.626931			UP_KEYWORDS	Leber hereditary optic neuropathy	9	0.872093	1.1699e-09	ENSG00000198727, ENSG00000198804, ENSG00000198786, ENSG00000198695, ENSG00000212907, ENSG00000198888, ENSG00000198886, ENSG00000198938, ENSG00000198899	993	10	20581	18.6535	5.36985e-07	1.34246e-07	1.66443e-06			GOTERM_BP_DIRECT	GO:0043401~steroid hormone mediated signaling pathway	11	1.06589	0.000741324
GOTERM_MF_DIRECT	GO:0005524~ATP binding	70	11.4192	0.000413864	ENSG00000142731, ENSG00000105877, ENSG00000105976, ENSG00000090889, ENSG00000168078, ENSG00000160688, ENSG00000071539, ENSG00000176444, ENSG00000105204, ENSG00000123136, ENSG00000105486, ENSG00000094804, ENSG00000138346, ENSG00000120539, ENSG00000156970, ENSG00000165238, ENSG00000170035, ENSG00000142235, ENSG00000143621, ENSG00000133026, ENSG00000123374, ENSG00000163468, ENSG00000131747, ENSG0000…	520	1495	16881	1.52003	0.263851	0.0594257	0.626931			GOTERM_CC_DIRECT	GO:0005720~nuclear heterochromatin	6	0.978793	0.000419269	ENSG00000130726, ENSG00000164032, ENSG00000068903, ENSG00000122565, ENSG00000133247, ENSG00000119772	550	22	18224	9.03669	0.153719	0.00831047	0.582789			UP_KEYWORDS	MELAS syndrome	5	0.484496	2.5801e-05	ENSG00000198786, ENSG00000198695, ENSG00000198888, ENSG00000198886, ENSG00000198938	993	5	20581	20.7261	0.011773	0.001315	0.0367011			UP_KEYWORDS	Flavoprotein	16	1.55039	0.000783716
UP_KEYWORDS	Nucleotide-binding	74	12.0718	0.000903023	ENSG00000142731, ENSG00000105877, ENSG00000105976, ENSG00000090889, ENSG00000168078, ENSG00000160688, ENSG00000071539, ENSG00000176444, ENSG00000105204, ENSG00000123136, ENSG00000128045, ENSG00000105486, ENSG00000094804, ENSG00000138346, ENSG00000120539, ENSG00000156970, ENSG00000165238, ENSG00000170035, ENSG00000142235, ENSG00000133026, ENSG00000123374, ENSG00000163468, ENSG00000134594, ENSG0000…	582	1788	20581	1.46355	0.269769	0.0115767	1.22696			GOTERM_CC_DIRECT	GO:0000784~nuclear chromosome, telomeric region	13	2.12072	0.000567067	ENSG00000170312, ENSG00000143799, ENSG00000163041, ENSG00000138346, ENSG00000051180, ENSG00000062822, ENSG00000076003, ENSG00000004487, ENSG00000140451, ENSG00000132646, ENSG00000122565, ENSG00000166508, ENSG00000099284	550	130	18224	3.31345	0.202088	0.0106927	0.787479			UP_KEYWORDS	Electron transport	15	1.45349	0.000682869	ENSG00000198431, ENSG00000198727, ENSG00000198695, ENSG00000204370, ENSG00000198712, ENSG00000198888, ENSG00000198886, ENSG00000161513, ENSG00000212907, ENSG00000198786, ENSG00000165168, ENSG00000198804, ENSG00000181061, ENSG00000183773, ENSG00000071967	993	108	20581	2.87862	0.269148	0.0129794	0.96715			GOTERM_BP_DIRECT	GO:0060020~Bergmann glial cell differentiation	5	0.484496	0.000796925
UP_SEQ_FEATURE	domain:Protein kinase	25	4.0783	0.00629805	ENSG00000142731, ENSG00000105976, ENSG00000168078, ENSG00000169679, ENSG00000121989, ENSG00000134853, ENSG00000105204, ENSG00000176444, ENSG00000112742, ENSG00000154928, ENSG00000170312, ENSG00000182580, ENSG00000120539, ENSG00000156970, ENSG00000177602, ENSG00000077264, ENSG00000142235, ENSG00000165238, ENSG00000062524, ENSG00000164076, ENSG00000166851, ENSG00000178999, ENSG00000141736, ENSG0000…	579	478	20063	1.8123	0.999958	0.716469	10.0362			GOTERM_BP_DIRECT	GO:0000083~regulation of transcription involved in G1/S transition of mitotic cell cycle	6	0.978793	0.000607471	ENSG00000170312, ENSG00000105173, ENSG00000176890, ENSG00000132646, ENSG00000133101, ENSG00000094804	524	23	16792	8.35977	0.714349	0.0553624	1.043			GOTERM_CC_DIRECT	GO:0070469~respiratory chain	6	0.581395	0.00299481	ENSG00000198727, ENSG00000198804, ENSG00000198786, ENSG00000198695, ENSG00000198712, ENSG00000181061	946	20	18224	5.77928	0.797219	0.124508	4.26324			GOTERM_BP_DIRECT	GO:0002480~antigen processing and presentation of exogenous peptide antigen via MHC class I, TAP-independent	5	0.484496	0.000796925
UP_SEQ_FEATURE	binding site:ATP	27	4.40457	0.0117266	ENSG00000142731, ENSG00000105976, ENSG00000168078, ENSG00000121989, ENSG00000105204, ENSG00000176444, ENSG00000154928, ENSG00000105486, ENSG00000170312, ENSG00000120539, ENSG00000156970, ENSG00000177602, ENSG00000077264, ENSG00000142235, ENSG00000165238, ENSG00000178999, ENSG00000166851, ENSG00000141736, ENSG00000123374, ENSG00000131747, ENSG00000169679, ENSG00000134853, ENSG00000112742, ENSG0000…	579	558	20063	1.67667	1	0.765001	17.919			GOTERM_BP_DIRECT	GO:0051439~regulation of ubiquitin-protein ligase activity involved in mitotic cell cycle	6	0.978793	0.000607471	ENSG00000170312, ENSG00000134057, ENSG00000166851, ENSG00000117399, ENSG00000175063, ENSG00000123374	524	23	16792	8.35977	0.714349	0.0553624	1.043			UP_KEYWORDS	Respiratory chain	9	0.872093	0.0104677	ENSG00000198727, ENSG00000198804, ENSG00000198786, ENSG00000198695, ENSG00000212907, ENSG00000198712, ENSG00000198888, ENSG00000181061, ENSG00000198886	993	63	20581	2.96087	0.992013	0.0887013	13.9042			UP_KEYWORDS	NAD	20	1.93798	0.00080949
UP_KEYWORDS	Kinase	32	5.22023	0.0175339	ENSG00000142731, ENSG00000105976, ENSG00000168078, ENSG00000132323, ENSG00000121989, ENSG00000176444, ENSG00000105204, ENSG00000154928, ENSG00000114956, ENSG00000170312, ENSG00000120539, ENSG00000156970, ENSG00000129757, ENSG00000177602, ENSG00000077264, ENSG00000165238, ENSG00000142235, ENSG00000145604, ENSG00000178999, ENSG00000166851, ENSG00000141736, ENSG00000123374, ENSG00000169679, ENSG0000…	582	735	20581	1.53959	0.997879	0.146017	21.473			UP_KEYWORDS	Transferase	72	11.7455	0.000632428	ENSG00000142731, ENSG00000144057, ENSG00000105976, ENSG00000109685, ENSG00000176890, ENSG00000168078, ENSG00000160688, ENSG00000132323, ENSG00000176444, ENSG00000105204, ENSG00000182870, ENSG00000134864, ENSG00000105202, ENSG00000138050, ENSG00000088305, ENSG00000109743, ENSG00000143799, ENSG00000111641, ENSG00000120539, ENSG00000170899, ENSG00000156970, ENSG00000062282, ENSG00000165238, ENSG0000…	582	1708	20581	1.49069	0.197605	0.00876752	0.860769			UP_KEYWORDS	Ubiquinone	6	0.581395	0.0251615	ENSG00000198727, ENSG00000198786, ENSG00000198695, ENSG00000212907, ENSG00000198888, ENSG00000198886	993	35	20581	3.55304	0.999992	0.153884	30.4105			UP_KEYWORDS	FAD	15	1.45349	0.000821469
GOTERM_MF_DIRECT	GO:0004672~protein kinase activity	18	2.93638	0.0523202	ENSG00000105976, ENSG00000168078, ENSG00000169679, ENSG00000105204, ENSG00000176444, ENSG00000134853, ENSG00000170312, ENSG00000156970, ENSG00000177602, ENSG00000130726, ENSG00000142235, ENSG00000062524, ENSG00000164076, ENSG00000166851, ENSG00000178999, ENSG00000141736, ENSG00000087586, ENSG00000123374	520	359	16881	1.62769	1	0.734344	55.7997			UP_KEYWORDS	RNA-binding	35	5.70962	0.000661722	ENSG00000183496, ENSG00000147274, ENSG00000141499, ENSG00000116001, ENSG00000119203, ENSG00000106355, ENSG00000254535, ENSG00000129351, ENSG00000105202, ENSG00000123136, ENSG00000138050, ENSG00000130332, ENSG00000145216, ENSG00000178718, ENSG00000124193, ENSG00000162639, ENSG00000111641, ENSG00000164548, ENSG00000160679, ENSG00000160633, ENSG00000182004, ENSG00000254726, ENSG00000111247, ENSG0000…	582	665	20581	1.86119	0.205749	0.00882069	0.900472			GOTERM_BP_DIRECT	GO:0042773~ATP synthesis coupled electron transport	3	0.290698	0.0252093	ENSG00000198786, ENSG00000212907, ENSG00000198886	891	5	16792	11.3077	1	0.646886	37.3954			UP_SEQ_FEATURE	nucleotide phosphate-binding region:FAD	11	1.06589	0.000823559
UP_KEYWORDS	Serine/threonine-protein kinase	18	2.93638	0.0551634	ENSG00000142731, ENSG00000168078, ENSG00000169679, ENSG00000121989, ENSG00000105204, ENSG00000176444, ENSG00000112742, ENSG00000170312, ENSG00000120539, ENSG00000156970, ENSG00000177602, ENSG00000077264, ENSG00000142235, ENSG00000165238, ENSG00000166851, ENSG00000178999, ENSG00000087586, ENSG00000123374	582	393	20581	1.61966	1	0.326275	53.9482			GOTERM_BP_DIRECT	GO:0000731~DNA synthesis involved in DNA repair	7	1.14192	0.000667224	ENSG00000175643, ENSG00000111247, ENSG00000177084, ENSG00000138346, ENSG00000051180, ENSG00000062822, ENSG00000174371	524	35	16792	6.40916	0.747483	0.058083	1.14504			GOTERM_BP_DIRECT	GO:0006120~mitochondrial electron transport, NADH to ubiquinone	6	0.581395	0.116387	ENSG00000198786, ENSG00000198695, ENSG00000212907, ENSG00000198888, ENSG00000088682, ENSG00000198886	891	49	16792	2.3077	1	0.913871	89.665			UP_SEQ_FEATURE	domain:Fibronectin type-III 2	17	1.64729	0.000831465
GOTERM_MF_DIRECT	GO:0004674~protein serine/threonine kinase activity	18	2.93638	0.0739989	ENSG00000142731, ENSG00000168078, ENSG00000169679, ENSG00000121989, ENSG00000143867, ENSG00000105204, ENSG00000176444, ENSG00000112742, ENSG00000170312, ENSG00000120539, ENSG00000156970, ENSG00000077264, ENSG00000142235, ENSG00000165238, ENSG00000166851, ENSG00000178999, ENSG00000087586, ENSG00000123374	520	376	16881	1.5541	1	0.803179	68.9017			GOTERM_MF_DIRECT	GO:0003777~microtubule motor activity	10	1.63132	0.000764232	ENSG00000105877, ENSG00000138778, ENSG00000138160, ENSG00000090889, ENSG00000116852, ENSG00000066735, ENSG00000112984, ENSG00000115423, ENSG00000137807, ENSG00000142945	520	80	16881	4.05793	0.432065	0.0899824	1.1548			GOTERM_MF_DIRECT	GO:0008137~NADH dehydrogenase (ubiquinone) activity	5	0.484496	0.249753	ENSG00000198786, ENSG00000198695, ENSG00000212907, ENSG00000198888, ENSG00000198886	897	48	16881	1.96035	1	0.958905	99.0071			GOTERM_BP_DIRECT	GO:0030890~positive regulation of B cell proliferation	9	0.872093	0.000855771
GOTERM_BP_DIRECT	GO:0006468~protein phosphorylation	21	3.42577	0.0765753	ENSG00000142731, ENSG00000183496, ENSG00000105173, ENSG00000168078, ENSG00000169679, ENSG00000129351, ENSG00000105204, ENSG00000176444, ENSG00000114956, ENSG00000089685, ENSG00000156970, ENSG00000177602, ENSG00000101224, ENSG00000142235, ENSG00000165238, ENSG00000062524, ENSG00000164076, ENSG00000166851, ENSG00000178999, ENSG00000141736, ENSG00000087586	524	456	16792	1.47579	1	0.819344	74.7058			GOTERM_CC_DIRECT	GO:0000793~condensed chromosome	6	0.978793	0.000785081	ENSG00000010292, ENSG00000131747, ENSG00000144554, ENSG00000051180, ENSG00000164104, ENSG00000123374	550	25	18224	7.95229	0.268447	0.014108	1.0887			GOTERM_CC_DIRECT	GO:0005747~mitochondrial respiratory chain complex I	4	0.387597	0.470458	ENSG00000198786, ENSG00000212907, ENSG00000198888, ENSG00000198886	946	49	18224	1.57259	1	0.931727	99.9902			UP_SEQ_FEATURE	domain:Fibronectin type-III 1	17	1.64729	0.000902115
UP_SEQ_FEATURE	active site:Proton acceptor	26	4.24144	0.117121	ENSG00000142731, ENSG00000105976, ENSG00000168078, ENSG00000121989, ENSG00000176444, ENSG00000105204, ENSG00000068903, ENSG00000154928, ENSG00000170312, ENSG00000156970, ENSG00000120539, ENSG00000177602, ENSG00000077264, ENSG00000165238, ENSG00000142235, ENSG00000178999, ENSG00000166851, ENSG00000141736, ENSG00000123374, ENSG00000169679, ENSG00000134853, ENSG00000112742, ENSG00000169169, ENSG0000…	579	672	20063	1.34067	1	0.985447	87.5725			UP_KEYWORDS	Nucleotide-binding	74	12.0718	0.000903023	ENSG00000142731, ENSG00000105877, ENSG00000105976, ENSG00000090889, ENSG00000168078, ENSG00000160688, ENSG00000071539, ENSG00000176444, ENSG00000105204, ENSG00000123136, ENSG00000128045, ENSG00000105486, ENSG00000094804, ENSG00000138346, ENSG00000120539, ENSG00000156970, ENSG00000165238, ENSG00000170035, ENSG00000142235, ENSG00000133026, ENSG00000123374, ENSG00000163468, ENSG00000134594, ENSG0000…	582	1788	20581	1.46355	0.269769	0.0115767	1.22696			GOTERM_BP_DIRECT	GO:0032981~mitochondrial respiratory chain complex I assembly	4	0.387597	0.656065	ENSG00000198786, ENSG00000198695, ENSG00000198888, ENSG00000198886	891	63	16792	1.19659	1	0.999974	100			GOTERM_MF_DIRECT	GO:0003824~catalytic activity	22	2.13178	0.00103033
															GOTERM_BP_DIRECT	GO:0007076~mitotic chromosome condensation	5	0.815661	0.000965776	ENSG00000010292, ENSG00000112941, ENSG00000121152, ENSG00000109805, ENSG00000137804	524	15	16792	10.6819	0.863631	0.0796639	1.65338																		UP_SEQ_FEATURE	domain:PH	25	2.42248	0.00105331
Annotation Cluster 9	Enrichment Score: 2.1350251578943777														GOTERM_CC_DIRECT	GO:0005871~kinesin complex	8	1.30506	0.001005	ENSG00000138778, ENSG00000138160, ENSG00000090889, ENSG00000116852, ENSG00000066735, ENSG00000112984, ENSG00000137807, ENSG00000142945	550	53	18224	5.00144	0.329808	0.0172491	1.39169			Annotation Cluster 10	Enrichment Score: 2.3742799996095054														GOTERM_MF_DIRECT	GO:0008289~lipid binding	19	1.84109	0.00109173
Category	Term	Count	%	PValue	Genes	List Total	Pop Hits	Pop Total	Fold Enrichment	Bonferroni	Benjamini	FDR			UP_SEQ_FEATURE	short sequence motif:Nuclear localization signal	22	3.58891	0.00107227	ENSG00000174137, ENSG00000090889, ENSG00000169679, ENSG00000062822, ENSG00000166426, ENSG00000151725, ENSG00000142945, ENSG00000132780, ENSG00000131196, ENSG00000143799, ENSG00000152284, ENSG00000124191, ENSG00000143321, ENSG00000156970, ENSG00000182481, ENSG00000129757, ENSG00000025156, ENSG00000198625, ENSG00000113368, ENSG00000160633, ENSG00000137807, ENSG00000173894	579	344	20063	2.21606	0.819543	0.434901	1.77991			Category	Term	Count	%	PValue	Genes	List Total	Pop Hits	Pop Total	Fold Enrichment	Bonferroni	Benjamini	FDR			GOTERM_BP_DIRECT	GO:0043066~negative regulation of apoptotic process	41	3.97287	0.00122518
GOTERM_BP_DIRECT	GO:0051439~regulation of ubiquitin-protein ligase activity involved in mitotic cell cycle	6	0.978793	0.000607471	ENSG00000170312, ENSG00000134057, ENSG00000166851, ENSG00000117399, ENSG00000175063, ENSG00000123374	524	23	16792	8.35977	0.714349	0.0553624	1.043			UP_KEYWORDS	Zinc-finger	73	11.9086	0.00124948	ENSG00000185869, ENSG00000183496, ENSG00000109685, ENSG00000126970, ENSG00000114423, ENSG00000145908, ENSG00000143867, ENSG00000177599, ENSG00000121417, ENSG00000088305, ENSG00000143799, ENSG00000213988, ENSG00000130726, ENSG00000171163, ENSG00000249459, ENSG00000065328, ENSG00000125846, ENSG00000254726, ENSG00000196458, ENSG00000152784, ENSG00000197472, ENSG00000130684, ENSG00000100814, ENSG0000…	582	1781	20581	1.44945	0.352793	0.0154188	1.69398			UP_KEYWORDS	Immunity	46	4.45736	4.45778e-05	ENSG00000154451, ENSG00000204287, ENSG00000244509, ENSG00000197442, ENSG00000083799, ENSG00000101336, ENSG00000234745, ENSG00000161955, ENSG00000242574, ENSG00000102524, ENSG00000196664, ENSG00000161011, ENSG00000139192, ENSG00000125347, ENSG00000068323, ENSG00000204525, ENSG00000204267, ENSG00000167613, ENSG00000116514, ENSG00000231389, ENSG00000166501, ENSG00000112936, ENSG00000205403, ENSG0000…	993	500	20581	1.9068	0.0202537	0.00157274	0.0634026			UP_KEYWORDS	Transmembrane helix	315	30.5233	0.00123826
GOTERM_MF_DIRECT	GO:0035173~histone kinase activity	3	0.489396	0.00543226	ENSG00000170312, ENSG00000134057, ENSG00000123374	520	4	16881	24.3476	0.98224	0.331744	7.94244			GOTERM_BP_DIRECT	GO:0007099~centriole replication	5	0.815661	0.00125622	ENSG00000142731, ENSG00000174799, ENSG00000151849, ENSG00000170037, ENSG00000123374	524	16	16792	10.0143	0.925126	0.0984844	2.14555			UP_KEYWORDS	Innate immunity	23	2.22868	0.00793736	ENSG00000143546, ENSG00000108771, ENSG00000244509, ENSG00000197442, ENSG00000083799, ENSG00000140368, ENSG00000104518, ENSG00000171608, ENSG00000078902, ENSG00000101336, ENSG00000125730, ENSG00000196664, ENSG00000182326, ENSG00000162711, ENSG00000125347, ENSG00000167601, ENSG00000172243, ENSG00000169871, ENSG00000112936, ENSG00000174125, ENSG00000205403, ENSG00000129657, ENSG00000165025	993	261	20581	1.82644	0.97421	0.0764377	10.7185			UP_KEYWORDS	Glycogen metabolism	7	0.678295	0.00123884
GOTERM_BP_DIRECT	GO:0051436~negative regulation of ubiquitin-protein ligase activity involved in mitotic cell cycle	8	1.30506	0.00650541	ENSG00000170312, ENSG00000041357, ENSG00000156970, ENSG00000134057, ENSG00000164109, ENSG00000117399, ENSG00000175063, ENSG00000123374	524	71	16792	3.61079	0.999999	0.291834	10.6505			UP_SEQ_FEATURE	short sequence motif:Bipartite nuclear localization signal	6	0.978793	0.00130573	ENSG00000010292, ENSG00000143321, ENSG00000141510, ENSG00000129351, ENSG00000105204, ENSG00000174332	579	29	20063	7.1692	0.87573	0.406267	2.16347			GOTERM_BP_DIRECT	GO:0045087~innate immune response	28	2.71318	0.212993	ENSG00000244509, ENSG00000197442, ENSG00000083799, ENSG00000234745, ENSG00000196664, ENSG00000204525, ENSG00000160307, ENSG00000165168, ENSG00000142192, ENSG00000112146, ENSG00000205403, ENSG00000129657, ENSG00000165025, ENSG00000143546, ENSG00000101307, ENSG00000108771, ENSG00000204592, ENSG00000140368, ENSG00000171608, ENSG00000104518, ENSG00000078902, ENSG00000182326, ENSG00000162711, ENSG0000…	891	430	16792	1.2272	1	0.97552	98.7641			UP_SEQ_FEATURE	domain:PDZ	15	1.45349	0.00128985
GOTERM_BP_DIRECT	GO:0007077~mitotic nuclear envelope disassembly	6	0.978793	0.0114802	ENSG00000170312, ENSG00000094914, ENSG00000136243, ENSG00000134057, ENSG00000166851, ENSG00000157456	524	44	16792	4.36988	1	0.384857	18.064			GOTERM_BP_DIRECT	GO:0007346~regulation of mitotic cell cycle	7	1.14192	0.00138352	ENSG00000142230, ENSG00000089685, ENSG00000173207, ENSG00000129757, ENSG00000123975, ENSG00000177519, ENSG00000166851	524	40	16792	5.60802	0.942432	0.103986	2.36053																		UP_SEQ_FEATURE	domain:Leucine-zipper	15	1.45349	0.00128985
GOTERM_MF_DIRECT	GO:0004693~cyclin-dependent protein serine/threonine kinase activity	4	0.652529	0.0857319	ENSG00000170312, ENSG00000134057, ENSG00000157456, ENSG00000123374	520	34	16881	3.81923	1	0.825434	74.3788			UP_KEYWORDS	Metal-binding	132	21.5334	0.00147368	ENSG00000185869, ENSG00000183496, ENSG00000126970, ENSG00000145908, ENSG00000143867, ENSG00000177599, ENSG00000182870, ENSG00000083444, ENSG00000121417, ENSG00000136699, ENSG00000141505, ENSG00000145451, ENSG00000107438, ENSG00000186684, ENSG00000130726, ENSG00000142235, ENSG00000174371, ENSG00000144199, ENSG00000125846, ENSG00000254726, ENSG00000123374, ENSG00000152784, ENSG00000178295, ENSG0000…	582	3640	20581	1.28238	0.401435	0.0175416	1.99512			Annotation Cluster 11	Enrichment Score: 2.305507857194631														GOTERM_BP_DIRECT	GO:0055114~oxidation-reduction process	50	4.84496	0.00136406
															GOTERM_BP_DIRECT	GO:0051256~mitotic spindle midzone assembly	4	0.652529	0.00149655	ENSG00000161800, ENSG00000090889, ENSG00000137807, ENSG00000178999	524	8	16792	16.0229	0.954416	0.108079	2.55105			Category	Term	Count	%	PValue	Genes	List Total	Pop Hits	Pop Total	Fold Enrichment	Bonferroni	Benjamini	FDR			GOTERM_BP_DIRECT	GO:0050860~negative regulation of T cell receptor signaling pathway	6	0.581395	0.00149947
Annotation Cluster 10	Enrichment Score: 2.1073157118688903														GOTERM_CC_DIRECT	GO:0005829~cytosol	128	20.8809	0.0017892	ENSG00000168209, ENSG00000176890, ENSG00000090889, ENSG00000160688, ENSG00000106355, ENSG00000197329, ENSG00000125743, ENSG00000143867, ENSG00000142230, ENSG00000122952, ENSG00000170899, ENSG00000156970, ENSG00000072571, ENSG00000152253, ENSG00000123374, ENSG00000163468, ENSG00000198918, ENSG00000182054, ENSG00000152503, ENSG00000134690, ENSG00000141510, ENSG00000106268, ENSG00000102302, ENSG0000…	550	3315	18224	1.2794	0.509701	0.0292609	2.46511			GOTERM_BP_DIRECT	GO:0060333~interferon-gamma-mediated signaling pathway	17	1.64729	6.94959e-07	ENSG00000204287, ENSG00000204592, ENSG00000125148, ENSG00000148660, ENSG00000101336, ENSG00000145349, ENSG00000234745, ENSG00000162645, ENSG00000132274, ENSG00000223865, ENSG00000125347, ENSG00000204525, ENSG00000026508, ENSG00000117228, ENSG00000231389, ENSG00000179583, ENSG00000204642	891	71	16792	4.51248	0.00246198	0.00123175	0.00127472			GOTERM_MF_DIRECT	GO:0004029~aldehyde dehydrogenase (NAD) activity	6	0.581395	0.00150915
Category	Term	Count	%	PValue	Genes	List Total	Pop Hits	Pop Total	Fold Enrichment	Bonferroni	Benjamini	FDR			GOTERM_MF_DIRECT	GO:0061630~ubiquitin protein ligase activity	15	2.44698	0.00196239	ENSG00000133874, ENSG00000077152, ENSG00000100814, ENSG00000197329, ENSG00000187566, ENSG00000114423, ENSG00000108106, ENSG00000072609, ENSG00000206557, ENSG00000121481, ENSG00000130725, ENSG00000198625, ENSG00000145604, ENSG00000183763, ENSG00000175063	520	187	16881	2.60402	0.766271	0.187514	2.94025			UP_SEQ_FEATURE	domain:Ig-like C1-type	11	1.06589	1.88285e-06	ENSG00000139192, ENSG00000204287, ENSG00000223865, ENSG00000204525, ENSG00000204592, ENSG00000204252, ENSG00000231389, ENSG00000234745, ENSG00000242574, ENSG00000204642, ENSG00000160862	987	32	20063	6.98749	0.00514947	0.00257806	0.00335638			GOTERM_BP_DIRECT	GO:0000187~activation of MAPK activity	15	1.45349	0.00153491
GOTERM_BP_DIRECT	GO:0007076~mitotic chromosome condensation	5	0.815661	0.000965776	ENSG00000010292, ENSG00000112941, ENSG00000121152, ENSG00000109805, ENSG00000137804	524	15	16792	10.6819	0.863631	0.0796639	1.65338			UP_KEYWORDS	DNA recombination	9	1.46819	0.00202666	ENSG00000111247, ENSG00000188486, ENSG00000116560, ENSG00000051180, ENSG00000140451, ENSG00000164104, ENSG00000147140, ENSG00000105486, ENSG00000121211	582	81	20581	3.92917	0.506382	0.0232583	2.73419			GOTERM_CC_DIRECT	GO:0012507~ER to Golgi transport vesicle membrane	13	1.25969	1.06225e-05	ENSG00000204287, ENSG00000204592, ENSG00000155511, ENSG00000085063, ENSG00000074695, ENSG00000234745, ENSG00000163235, ENSG00000223865, ENSG00000204525, ENSG00000143786, ENSG00000180398, ENSG00000231389, ENSG00000204642	946	52	18224	4.81607	0.00563525	0.00188196	0.0154291			UP_KEYWORDS	Transmembrane	315	30.5233	0.00156981
GOTERM_CC_DIRECT	GO:0000796~condensin complex	3	0.489396	0.00852743	ENSG00000010292, ENSG00000121152, ENSG00000109805	550	5	18224	19.8807	0.966908	0.107399	11.2515			GOTERM_BP_DIRECT	GO:0007052~mitotic spindle organization	6	0.978793	0.00215005	ENSG00000138160, ENSG00000080986, ENSG00000112742, ENSG00000134057, ENSG00000152253, ENSG00000087586	524	30	16792	6.40916	0.988182	0.146582	3.64568			UP_SEQ_FEATURE	region of interest:Alpha-1	7	0.678295	7.26223e-05	ENSG00000204287, ENSG00000204525, ENSG00000204592, ENSG00000204252, ENSG00000231389, ENSG00000234745, ENSG00000204642	987	16	20063	8.89317	0.180563	0.0390448	0.12938			GOTERM_BP_DIRECT	GO:0000165~MAPK cascade	27	2.61628	0.00163162
UP_KEYWORDS	DNA condensation	3	0.489396	0.0578574	ENSG00000010292, ENSG00000121152, ENSG00000109805	582	14	20581	7.57769	1	0.334138	55.7105			GOTERM_BP_DIRECT	GO:0030071~regulation of mitotic metaphase/anaphase transition	4	0.652529	0.00219308	ENSG00000138778, ENSG00000166851, ENSG00000175063, ENSG00000094804	524	9	16792	14.2426	0.989188	0.144532	3.71735			UP_SEQ_FEATURE	region of interest:Alpha-2	7	0.678295	7.26223e-05	ENSG00000204287, ENSG00000204525, ENSG00000204592, ENSG00000204252, ENSG00000231389, ENSG00000234745, ENSG00000204642	987	16	20063	8.89317	0.180563	0.0390448	0.12938			UP_SEQ_FEATURE	domain:Fibronectin type-III 5	9	0.872093	0.00163396
															GOTERM_BP_DIRECT	GO:1904668~positive regulation of ubiquitin protein ligase activity	4	0.652529	0.00219308	ENSG00000108106, ENSG00000166851, ENSG00000117399, ENSG00000175063	524	9	16792	14.2426	0.989188	0.144532	3.71735			UP_SEQ_FEATURE	region of interest:Connecting peptide	9	0.872093	0.000191552	ENSG00000204287, ENSG00000223865, ENSG00000204525, ENSG00000204592, ENSG00000204252, ENSG00000231389, ENSG00000234745, ENSG00000242574, ENSG00000204642	987	34	20063	5.38074	0.408613	0.0838247	0.340918			GOTERM_MF_DIRECT	GO:0008270~zinc ion binding	86	8.33333	0.00180601
Annotation Cluster 11	Enrichment Score: 1.579703575925948														GOTERM_BP_DIRECT	GO:0034644~cellular response to UV	7	1.14192	0.00229115	ENSG00000164045, ENSG00000168078, ENSG00000141510, ENSG00000062822, ENSG00000004487, ENSG00000132646, ENSG00000178999	524	44	16792	5.0982	0.991172	0.145859	3.88051			GOTERM_MF_DIRECT	GO:0042605~peptide antigen binding	8	0.775194	0.00051402	ENSG00000204287, ENSG00000223865, ENSG00000204525, ENSG00000204592, ENSG00000231389, ENSG00000234745, ENSG00000204642, ENSG00000168394	897	28	16881	5.37697	0.441519	0.0925248	0.821874			UP_KEYWORDS	Transport	124	12.0155	0.001826
Category	Term	Count	%	PValue	Genes	List Total	Pop Hits	Pop Total	Fold Enrichment	Bonferroni	Benjamini	FDR			GOTERM_BP_DIRECT	GO:0051276~chromosome organization	5	0.815661	0.00248426	ENSG00000203760, ENSG00000134690, ENSG00000116560, ENSG00000164611, ENSG00000125877	524	19	16792	8.43311	0.994077	0.152487	4.20101			GOTERM_BP_DIRECT	GO:0002480~antigen processing and presentation of exogenous peptide antigen via MHC class I, TAP-independent	5	0.484496	0.000796925	ENSG00000204525, ENSG00000204592, ENSG00000234745, ENSG00000204642, ENSG00000113441	891	9	16792	10.4701	0.940858	0.145382	1.45171			GOTERM_BP_DIRECT	GO:0006955~immune response	38	3.68217	0.00187199
GOTERM_MF_DIRECT	GO:0061630~ubiquitin protein ligase activity	15	2.44698	0.00196239	ENSG00000133874, ENSG00000077152, ENSG00000100814, ENSG00000197329, ENSG00000187566, ENSG00000114423, ENSG00000108106, ENSG00000072609, ENSG00000206557, ENSG00000121481, ENSG00000130725, ENSG00000198625, ENSG00000145604, ENSG00000183763, ENSG00000175063	520	187	16881	2.60402	0.766271	0.187514	2.94025			GOTERM_MF_DIRECT	GO:0000166~nucleotide binding	22	3.58891	0.00264976	ENSG00000116001, ENSG00000147274, ENSG00000051180, ENSG00000176890, ENSG00000062822, ENSG00000197451, ENSG00000254535, ENSG00000072609, ENSG00000155438, ENSG00000094804, ENSG00000115053, ENSG00000124193, ENSG00000177084, ENSG00000143321, ENSG00000116560, ENSG00000086991, ENSG00000164548, ENSG00000138668, ENSG00000113396, ENSG00000160633, ENSG00000147140, ENSG00000125877	520	348	16881	2.05229	0.859623	0.21763	3.95089			GOTERM_CC_DIRECT	GO:0071556~integral component of lumenal side of endoplasmic reticulum membrane	7	0.678295	0.00325468	ENSG00000204287, ENSG00000223865, ENSG00000204525, ENSG00000204592, ENSG00000231389, ENSG00000234745, ENSG00000204642	946	29	18224	4.65	0.823478	0.116514	4.62507			GOTERM_BP_DIRECT	GO:0019216~regulation of lipid metabolic process	7	0.678295	0.00201183
UP_SEQ_FEATURE	zinc finger region:RING-type	16	2.61011	0.00286475	ENSG00000172985, ENSG00000072201, ENSG00000213186, ENSG00000183496, ENSG00000187566, ENSG00000114423, ENSG00000072609, ENSG00000206557, ENSG00000185619, ENSG00000134253, ENSG00000121481, ENSG00000198625, ENSG00000130726, ENSG00000179455, ENSG00000183763, ENSG00000254726	579	230	20063	2.41051	0.989732	0.59978	4.68899			UP_SEQ_FEATURE	zinc finger region:RING-type	16	2.61011	0.00286475	ENSG00000172985, ENSG00000072201, ENSG00000213186, ENSG00000183496, ENSG00000187566, ENSG00000114423, ENSG00000072609, ENSG00000206557, ENSG00000185619, ENSG00000134253, ENSG00000121481, ENSG00000198625, ENSG00000130726, ENSG00000179455, ENSG00000183763, ENSG00000254726	579	230	20063	2.41051	0.989732	0.59978	4.68899			GOTERM_CC_DIRECT	GO:0042613~MHC class II protein complex	6	0.581395	0.00466736	ENSG00000204287, ENSG00000223865, ENSG00000204525, ENSG00000204252, ENSG00000231389, ENSG00000242574	946	22	18224	5.25389	0.916995	0.152889	6.56991			GOTERM_BP_DIRECT	GO:0030593~neutrophil chemotaxis	11	1.06589	0.00235779
UP_KEYWORDS	Ubl conjugation pathway	28	4.5677	0.0479282	ENSG00000148444, ENSG00000197329, ENSG00000108106, ENSG00000114423, ENSG00000072609, ENSG00000111665, ENSG00000154914, ENSG00000142230, ENSG00000187243, ENSG00000130726, ENSG00000145604, ENSG00000183763, ENSG00000170035, ENSG00000154545, ENSG00000179222, ENSG00000072201, ENSG00000077152, ENSG00000183655, ENSG00000100814, ENSG00000187566, ENSG00000206557, ENSG00000152503, ENSG00000117399, ENSG0000…	582	680	20581	1.4561	1	0.299585	48.8885			GOTERM_BP_DIRECT	GO:0000722~telomere maintenance via recombination	6	0.978793	0.00288694	ENSG00000177084, ENSG00000138346, ENSG00000051180, ENSG00000062822, ENSG00000132646, ENSG00000105486	524	32	16792	6.00859	0.997424	0.169972	4.86609			GOTERM_MF_DIRECT	GO:0032395~MHC class II receptor activity	5	0.484496	0.00672312	ENSG00000204287, ENSG00000223865, ENSG00000204525, ENSG00000204252, ENSG00000231389	897	15	16881	6.27313	0.999521	0.379784	10.2622			UP_SEQ_FEATURE	short sequence motif:WSXWS motif	7	0.678295	0.00249105
UP_KEYWORDS	Ligase	16	2.61011	0.0688095	ENSG00000072201, ENSG00000100814, ENSG00000197329, ENSG00000187566, ENSG00000114423, ENSG00000072609, ENSG00000206557, ENSG00000105486, ENSG00000152503, ENSG00000142230, ENSG00000121481, ENSG00000130725, ENSG00000130726, ENSG00000179455, ENSG00000183763, ENSG00000113396	582	347	20581	1.63055	1	0.36306	62.2508			GOTERM_CC_DIRECT	GO:0015630~microtubule cytoskeleton	12	1.95759	0.00291415	ENSG00000138778, ENSG00000105568, ENSG00000136108, ENSG00000128944, ENSG00000133101, ENSG00000198901, ENSG00000166851, ENSG00000013810, ENSG00000142945, ENSG00000166582, ENSG00000087586, ENSG00000157456	550	137	18224	2.9023	0.686991	0.0453982	3.98602			UP_KEYWORDS	MHC II	5	0.484496	0.00771583	ENSG00000204287, ENSG00000223865, ENSG00000204252, ENSG00000231389, ENSG00000242574	993	17	20581	6.09591	0.971427	0.0759662	10.4345			GOTERM_MF_DIRECT	GO:0004896~cytokine receptor activity	8	0.775194	0.00250314
GOTERM_MF_DIRECT	GO:0016874~ligase activity	13	2.12072	0.12961	ENSG00000072201, ENSG00000100814, ENSG00000197329, ENSG00000187566, ENSG00000114423, ENSG00000072609, ENSG00000206557, ENSG00000105486, ENSG00000152503, ENSG00000121481, ENSG00000130726, ENSG00000179455, ENSG00000183763	520	270	16881	1.56306	1	0.882351	87.8637			GOTERM_BP_DIRECT	GO:0042787~protein ubiquitination involved in ubiquitin-dependent protein catabolic process	13	2.12072	0.00304765	ENSG00000133874, ENSG00000072201, ENSG00000183655, ENSG00000134057, ENSG00000164611, ENSG00000117399, ENSG00000170312, ENSG00000156970, ENSG00000164109, ENSG00000166851, ENSG00000178999, ENSG00000175063, ENSG00000087586	524	153	16792	2.72285	0.998152	0.173638	5.13031			GOTERM_BP_DIRECT	GO:0019882~antigen processing and presentation	9	0.872093	0.008037	ENSG00000204287, ENSG00000223865, ENSG00000204525, ENSG00000204592, ENSG00000231389, ENSG00000069974, ENSG00000234745, ENSG00000242574, ENSG00000160862	891	55	16792	3.08393	1	0.44241	13.7582			GOTERM_MF_DIRECT	GO:0004879~RNA polymerase II transcription factor activity, ligand-activated sequence-specific DNA binding	8	0.775194	0.00250314
GOTERM_MF_DIRECT	GO:0004842~ubiquitin-protein transferase activity	15	2.44698	0.138366	ENSG00000072201, ENSG00000077152, ENSG00000187566, ENSG00000114423, ENSG00000108106, ENSG00000072609, ENSG00000206557, ENSG00000152503, ENSG00000089685, ENSG00000121481, ENSG00000130725, ENSG00000130726, ENSG00000145604, ENSG00000170035, ENSG00000175063	520	329	16881	1.4801	1	0.889649	89.5918			GOTERM_BP_DIRECT	GO:0034501~protein localization to kinetochore	4	0.652529	0.00306088	ENSG00000170312, ENSG00000156970, ENSG00000112742, ENSG00000178999	524	10	16792	12.8183	0.998202	0.169658	5.15203			UP_KEYWORDS	MHC I	4	0.387597	0.0103827	ENSG00000204525, ENSG00000204592, ENSG00000234745, ENSG00000204642	993	10	20581	8.29043	0.991692	0.0896558	13.7989			GOTERM_BP_DIRECT	GO:0043547~positive regulation of GTPase activity	47	4.55426	0.00261418
															GOTERM_BP_DIRECT	GO:0006268~DNA unwinding involved in DNA replication	4	0.652529	0.00306088	ENSG00000131747, ENSG00000051180, ENSG00000076003, ENSG00000166508	524	10	16792	12.8183	0.998202	0.169658	5.15203			GOTERM_BP_DIRECT	GO:0002504~antigen processing and presentation of peptide or polysaccharide antigen via MHC class II	5	0.484496	0.0107193	ENSG00000204287, ENSG00000223865, ENSG00000204252, ENSG00000231389, ENSG00000242574	891	17	16792	5.54301	1	0.494709	17.9369			GOTERM_BP_DIRECT	GO:2000189~positive regulation of cholesterol homeostasis	4	0.387597	0.00263011
Annotation Cluster 12	Enrichment Score: 1.4451738170144797														UP_KEYWORDS	Zinc	89	14.5188	0.00338966	ENSG00000185869, ENSG00000164879, ENSG00000183496, ENSG00000109685, ENSG00000126970, ENSG00000114423, ENSG00000145908, ENSG00000143867, ENSG00000177599, ENSG00000068903, ENSG00000121417, ENSG00000088305, ENSG00000143799, ENSG00000213988, ENSG00000107438, ENSG00000130726, ENSG00000171163, ENSG00000249459, ENSG00000065328, ENSG00000125846, ENSG00000254726, ENSG00000196458, ENSG00000152784, ENSG0000…	582	2348	20581	1.3404	0.693214	0.037399	4.53389			UP_SEQ_FEATURE	region of interest:Alpha-3	4	0.387597	0.0109501	ENSG00000204525, ENSG00000204592, ENSG00000234745, ENSG00000204642	987	10	20063	8.1309	1	0.599431	17.8215			GOTERM_BP_DIRECT	GO:0048864~stem cell development	4	0.387597	0.00263011
Category	Term	Count	%	PValue	Genes	List Total	Pop Hits	Pop Total	Fold Enrichment	Bonferroni	Benjamini	FDR			GOTERM_BP_DIRECT	GO:0071480~cellular response to gamma radiation	5	0.815661	0.00365161	ENSG00000188486, ENSG00000051180, ENSG00000180543, ENSG00000086991, ENSG00000004487	524	21	16792	7.62995	0.99947	0.193883	6.11711			GOTERM_CC_DIRECT	GO:0030658~transport vesicle membrane	7	0.678295	0.012742	ENSG00000204287, ENSG00000223865, ENSG00000086159, ENSG00000231389, ENSG00000054356, ENSG00000102362, ENSG00000124333	946	38	18224	3.54868	0.998911	0.289023	16.9958			GOTERM_BP_DIRECT	GO:0043320~natural killer cell degranulation	4	0.387597	0.00263011
GOTERM_BP_DIRECT	GO:0000722~telomere maintenance via recombination	6	0.978793	0.00288694	ENSG00000177084, ENSG00000138346, ENSG00000051180, ENSG00000062822, ENSG00000132646, ENSG00000105486	524	32	16792	6.00859	0.997424	0.169972	4.86609			GOTERM_MF_DIRECT	GO:0070182~DNA polymerase binding	4	0.652529	0.00396461	ENSG00000144554, ENSG00000051180, ENSG00000132646, ENSG00000140525	520	11	16881	11.8049	0.947115	0.278647	5.85679			GOTERM_CC_DIRECT	GO:0042612~MHC class I protein complex	4	0.387597	0.0167674	ENSG00000204525, ENSG00000204592, ENSG00000234745, ENSG00000204642	946	11	18224	7.00519	0.999876	0.312593	21.7787			UP_SEQ_FEATURE	domain:Fibronectin type-III 3	12	1.16279	0.00265721
GOTERM_BP_DIRECT	GO:0006298~mismatch repair	5	0.815661	0.0227018	ENSG00000116062, ENSG00000062822, ENSG00000174371, ENSG00000132646, ENSG00000105486	524	35	16792	4.57797	1	0.551817	32.7144			GOTERM_CC_DIRECT	GO:0005680~anaphase-promoting complex	5	0.815661	0.00457367	ENSG00000156970, ENSG00000108106, ENSG00000116670, ENSG00000117399, ENSG00000175063	550	23	18224	7.20316	0.838701	0.0677674	6.18951			GOTERM_BP_DIRECT	GO:0060337~type I interferon signaling pathway	9	0.872093	0.0192973	ENSG00000125347, ENSG00000204525, ENSG00000204592, ENSG00000068079, ENSG00000132530, ENSG00000234745, ENSG00000162645, ENSG00000204642, ENSG00000120738	891	64	16792	2.65025	1	0.607024	30.0522			UP_KEYWORDS	Cytoplasmic vesicle	39	3.77907	0.00273761
GOTERM_BP_DIRECT	GO:0006297~nucleotide-excision repair, DNA gap filling	4	0.652529	0.0374187	ENSG00000177084, ENSG00000062822, ENSG00000132646, ENSG00000105486	524	24	16792	5.34097	1	0.674827	48.2129			UP_KEYWORDS	Alternative splicing	331	53.9967	0.00489218	ENSG00000183496, ENSG00000171617, ENSG00000176890, ENSG00000170579, ENSG00000090889, ENSG00000141449, ENSG00000126970, ENSG00000168078, ENSG00000160688, ENSG00000106355, ENSG00000071539, ENSG00000145908, ENSG00000137726, ENSG00000121417, ENSG00000136699, ENSG00000141505, ENSG00000122952, ENSG00000134317, ENSG00000170899, ENSG00000156970, ENSG00000130726, ENSG00000160679, ENSG00000117122, ENSG0000…	582	10587	20581	1.1056	0.818528	0.0519358	6.48201			GOTERM_BP_DIRECT	GO:0002474~antigen processing and presentation of peptide antigen via MHC class I	6	0.581395	0.019543	ENSG00000204525, ENSG00000204592, ENSG00000204267, ENSG00000234745, ENSG00000204642, ENSG00000168394	891	30	16792	3.76925	1	0.606787	30.373			UP_KEYWORDS	Inflammatory response	17	1.64729	0.00277393
GOTERM_BP_DIRECT	GO:0006283~transcription-coupled nucleotide-excision repair	3	0.489396	0.675645	ENSG00000062822, ENSG00000132646, ENSG00000105486	524	74	16792	1.29915	1	0.999953	100			UP_KEYWORDS	Motor protein	11	1.79445	0.00501591	ENSG00000105877, ENSG00000138778, ENSG00000138160, ENSG00000090889, ENSG00000116852, ENSG00000066735, ENSG00000112984, ENSG00000115423, ENSG00000137807, ENSG00000142945, ENSG00000133026	582	135	20581	2.88139	0.826214	0.0516467	6.64078			GOTERM_CC_DIRECT	GO:0030670~phagocytic vesicle membrane	8	0.775194	0.0322341	ENSG00000204525, ENSG00000204592, ENSG00000165168, ENSG00000102879, ENSG00000234745, ENSG00000174125, ENSG00000204642, ENSG00000124333	946	59	18224	2.6121	1	0.401109	37.8702			UP_KEYWORDS	Biological rhythms	15	1.45349	0.00281912
															GOTERM_CC_DIRECT	GO:0000228~nuclear chromosome	7	1.14192	0.00502767	ENSG00000010292, ENSG00000132436, ENSG00000116062, ENSG00000089685, ENSG00000131747, ENSG00000163041, ENSG00000051180	550	53	18224	4.37626	0.865483	0.0716056	6.7841			GOTERM_MF_DIRECT	GO:0023026~MHC class II protein complex binding	4	0.387597	0.0497571	ENSG00000204287, ENSG00000204252, ENSG00000242574, ENSG00000122359	897	16	16881	4.70485	1	0.731316	55.922			GOTERM_CC_DIRECT	GO:0070469~respiratory chain	6	0.581395	0.00299481
Annotation Cluster 13	Enrichment Score: 1.4253287043973297														GOTERM_CC_DIRECT	GO:0031262~Ndc80 complex	3	0.489396	0.0052204	ENSG00000143228, ENSG00000080986, ENSG00000152253	550	4	18224	24.8509	0.875464	0.0716985	7.03545			GOTERM_BP_DIRECT	GO:0019886~antigen processing and presentation of exogenous peptide antigen via MHC class II	9	0.872093	0.114385	ENSG00000204287, ENSG00000223865, ENSG00000135720, ENSG00000101350, ENSG00000204252, ENSG00000158560, ENSG00000231389, ENSG00000242574, ENSG00000174080	891	92	16792	1.84365	1	0.912339	89.2271			GOTERM_CC_DIRECT	GO:0030054~cell junction	39	3.77907	0.00305996
Category	Term	Count	%	PValue	Genes	List Total	Pop Hits	Pop Total	Fold Enrichment	Bonferroni	Benjamini	FDR			GOTERM_BP_DIRECT	GO:0051382~kinetochore assembly	4	0.652529	0.00535692	ENSG00000203760, ENSG00000138778, ENSG00000115163, ENSG00000153044	524	12	16792	10.6819	0.999985	0.264833	8.85143			GOTERM_BP_DIRECT	GO:0002479~antigen processing and presentation of exogenous peptide antigen via MHC class I, TAP-dependent	7	0.678295	0.115862	ENSG00000204525, ENSG00000204592, ENSG00000138448, ENSG00000165168, ENSG00000205220, ENSG00000234745, ENSG00000204642	891	63	16792	2.09403	1	0.914039	89.5519			UP_KEYWORDS	Prenylation	18	1.74419	0.00315254
UP_KEYWORDS	Methyltransferase	13	2.12072	0.00890189	ENSG00000152784, ENSG00000109685, ENSG00000176890, ENSG00000143379, ENSG00000133247, ENSG00000105202, ENSG00000138050, ENSG00000088305, ENSG00000152455, ENSG00000162639, ENSG00000111641, ENSG00000179299, ENSG00000119772	582	193	20581	2.38193	0.955476	0.0874583	11.502			GOTERM_CC_DIRECT	GO:0000785~chromatin	9	1.46819	0.0053755	ENSG00000179222, ENSG00000152455, ENSG00000116560, ENSG00000051180, ENSG00000122565, ENSG00000166851, ENSG00000166508, ENSG00000104147, ENSG00000134323	550	89	18224	3.35068	0.882958	0.0713033	7.23727			GOTERM_CC_DIRECT	GO:0030666~endocytic vesicle membrane	7	0.678295	0.126492	ENSG00000204287, ENSG00000223865, ENSG00000155511, ENSG00000123384, ENSG00000148660, ENSG00000231389, ENSG00000145349	946	66	18224	2.04318	1	0.675078	85.977			GOTERM_CC_DIRECT	GO:0071556~integral component of lumenal side of endoplasmic reticulum membrane	7	0.678295	0.00325468
UP_KEYWORDS	S-adenosyl-L-methionine	11	1.79445	0.0262388	ENSG00000088305, ENSG00000152455, ENSG00000162639, ENSG00000111641, ENSG00000152784, ENSG00000109685, ENSG00000143379, ENSG00000179299, ENSG00000105202, ENSG00000133247, ENSG00000119772	582	174	20581	2.23556	0.999904	0.193609	30.4654			GOTERM_MF_DIRECT	GO:0035173~histone kinase activity	3	0.489396	0.00543226	ENSG00000170312, ENSG00000134057, ENSG00000123374	520	4	16881	24.3476	0.98224	0.331744	7.94244			GOTERM_CC_DIRECT	GO:0031901~early endosome membrane	9	0.872093	0.253942	ENSG00000177182, ENSG00000204525, ENSG00000204592, ENSG00000028528, ENSG00000234745, ENSG00000146648, ENSG00000102189, ENSG00000204642, ENSG00000136044	946	116	18224	1.49464	1	0.83327	98.5813			GOTERM_BP_DIRECT	GO:0042493~response to drug	29	2.81008	0.00329641
UP_SEQ_FEATURE	domain:SET	5	0.815661	0.0521669	ENSG00000152455, ENSG00000152784, ENSG00000109685, ENSG00000143379, ENSG00000133247	579	49	20063	3.53583	1	0.962701	59.2159			GOTERM_BP_DIRECT	GO:0032467~positive regulation of cytokinesis	6	0.978793	0.00550192	ENSG00000161800, ENSG00000101224, ENSG00000137807, ENSG00000178999, ENSG00000166582, ENSG00000094804	524	37	16792	5.19662	0.999989	0.264693	9.08043			GOTERM_CC_DIRECT	GO:0032588~trans-Golgi network membrane	7	0.678295	0.260536	ENSG00000204287, ENSG00000223865, ENSG00000177182, ENSG00000142192, ENSG00000133067, ENSG00000231389, ENSG00000120805	946	83	18224	1.6247	1	0.832059	98.7529			GOTERM_MF_DIRECT	GO:0001102~RNA polymerase II activating transcription factor binding	8	0.775194	0.00345146
GOTERM_MF_DIRECT	GO:0008168~methyltransferase activity	6	0.978793	0.163254	ENSG00000152455, ENSG00000111641, ENSG00000152784, ENSG00000179299, ENSG00000105202, ENSG00000138050	520	94	16881	2.07214	1	0.91697	93.3321			GOTERM_BP_DIRECT	GO:0031508~pericentric heterochromatin assembly	3	0.489396	0.005572	ENSG00000163041, ENSG00000119969, ENSG00000166582	524	4	16792	24.0344	0.99999	0.261549	9.19093			GOTERM_CC_DIRECT	GO:0030669~clathrin-coated endocytic vesicle membrane	4	0.387597	0.358276	ENSG00000204287, ENSG00000223865, ENSG00000177182, ENSG00000231389	946	41	18224	1.87944	1	0.896602	99.8409			UP_SEQ_FEATURE	domain:Fibronectin type-III 4	10	0.968992	0.00350378
															GOTERM_BP_DIRECT	GO:0043504~mitochondrial DNA repair	3	0.489396	0.005572	ENSG00000143799, ENSG00000138346, ENSG00000125871	524	4	16792	24.0344	0.99999	0.261549	9.19093			GOTERM_BP_DIRECT	GO:0050776~regulation of immune response	10	0.968992	0.605859	ENSG00000125347, ENSG00000204525, ENSG00000204592, ENSG00000167613, ENSG00000188404, ENSG00000166949, ENSG00000198286, ENSG00000234745, ENSG00000125730, ENSG00000204642	891	178	16792	1.05878	1	0.999922	100			GOTERM_BP_DIRECT	GO:0035023~regulation of Rho protein signal transduction	12	1.16279	0.00353554
Annotation Cluster 14	Enrichment Score: 1.2567475397401278														UP_SEQ_FEATURE	mutagenesis site	84	13.7031	0.00557956	ENSG00000010292, ENSG00000142731, ENSG00000147155, ENSG00000183496, ENSG00000164045, ENSG00000115758, ENSG00000123485, ENSG00000168078, ENSG00000114423, ENSG00000151725, ENSG00000132323, ENSG00000105204, ENSG00000068903, ENSG00000083444, ENSG00000143799, ENSG00000156970, ENSG00000185686, ENSG00000170035, ENSG00000174371, ENSG00000135502, ENSG00000164109, ENSG00000123374, ENSG00000131747, ENSG0000…	579	2191	20063	1.32848	0.999868	0.774248	8.94109																		UP_SEQ_FEATURE	signal peptide	197	19.0891	0.00376504
Category	Term	Count	%	PValue	Genes	List Total	Pop Hits	Pop Total	Fold Enrichment	Bonferroni	Benjamini	FDR			UP_SEQ_FEATURE	zinc finger region:C2H2-type 2; degenerate	8	1.30506	0.00624656	ENSG00000185869, ENSG00000197961, ENSG00000213988, ENSG00000267508, ENSG00000197472, ENSG00000186026, ENSG00000062370, ENSG00000177599	579	76	20063	3.64749	0.999955	0.760376	9.95814			Annotation Cluster 12	Enrichment Score: 2.30083014317376														GOTERM_BP_DIRECT	GO:0001525~angiogenesis	23	2.22868	0.0037794
GOTERM_MF_DIRECT	GO:0000166~nucleotide binding	22	3.58891	0.00264976	ENSG00000116001, ENSG00000147274, ENSG00000051180, ENSG00000176890, ENSG00000062822, ENSG00000197451, ENSG00000254535, ENSG00000072609, ENSG00000155438, ENSG00000094804, ENSG00000115053, ENSG00000124193, ENSG00000177084, ENSG00000143321, ENSG00000116560, ENSG00000086991, ENSG00000164548, ENSG00000138668, ENSG00000113396, ENSG00000160633, ENSG00000147140, ENSG00000125877	520	348	16881	2.05229	0.859623	0.21763	3.95089			UP_SEQ_FEATURE	domain:Protein kinase	25	4.0783	0.00629805	ENSG00000142731, ENSG00000105976, ENSG00000168078, ENSG00000169679, ENSG00000121989, ENSG00000134853, ENSG00000105204, ENSG00000176444, ENSG00000112742, ENSG00000154928, ENSG00000170312, ENSG00000182580, ENSG00000120539, ENSG00000156970, ENSG00000177602, ENSG00000077264, ENSG00000142235, ENSG00000165238, ENSG00000062524, ENSG00000164076, ENSG00000166851, ENSG00000178999, ENSG00000141736, ENSG0000…	579	478	20063	1.8123	0.999958	0.716469	10.0362			Category	Term	Count	%	PValue	Genes	List Total	Pop Hits	Pop Total	Fold Enrichment	Bonferroni	Benjamini	FDR			UP_KEYWORDS	Copper	10	0.968992	0.00382107
UP_SEQ_FEATURE	domain:RRM 2	8	1.30506	0.0698538	ENSG00000115053, ENSG00000124193, ENSG00000116001, ENSG00000116560, ENSG00000197451, ENSG00000254535, ENSG00000138668, ENSG00000147140	579	125	20063	2.21767	1	0.975962	70.2459			GOTERM_BP_DIRECT	GO:0051436~negative regulation of ubiquitin-protein ligase activity involved in mitotic cell cycle	8	1.30506	0.00650541	ENSG00000170312, ENSG00000041357, ENSG00000156970, ENSG00000134057, ENSG00000164109, ENSG00000117399, ENSG00000175063, ENSG00000123374	524	71	16792	3.61079	0.999999	0.291834	10.6505			UP_KEYWORDS	Mitogen	10	0.968992	9.58138e-05	ENSG00000163235, ENSG00000115008, ENSG00000113578, ENSG00000099985, ENSG00000170962, ENSG00000138685, ENSG00000173511, ENSG00000121691, ENSG00000125538, ENSG00000141441	993	40	20581	5.18152	0.0430275	0.00258375	0.136229			UP_KEYWORDS	SH3 domain	21	2.03488	0.00384423
UP_SEQ_FEATURE	domain:RRM 1	8	1.30506	0.0698538	ENSG00000115053, ENSG00000124193, ENSG00000116001, ENSG00000116560, ENSG00000197451, ENSG00000254535, ENSG00000138668, ENSG00000147140	579	125	20063	2.21767	1	0.975962	70.2459			UP_SEQ_FEATURE	short sequence motif:KEN box	3	0.489396	0.00782012	ENSG00000137804, ENSG00000129810, ENSG00000111665	579	5	20063	20.7907	0.999996	0.751477	12.3154			GOTERM_BP_DIRECT	GO:0051781~positive regulation of cell division	11	1.06589	0.000143582	ENSG00000163235, ENSG00000115008, ENSG00000113578, ENSG00000099985, ENSG00000170962, ENSG00000138685, ENSG00000164690, ENSG00000173511, ENSG00000121691, ENSG00000125538, ENSG00000141441	891	47	16792	4.41082	0.399097	0.096848	0.263038			GOTERM_BP_DIRECT	GO:0055088~lipid homeostasis	8	0.775194	0.00398564
GOTERM_CC_DIRECT	GO:0090575~RNA polymerase II transcription factor complex	4	0.652529	0.0762072	ENSG00000116560, ENSG00000197451, ENSG00000130726, ENSG00000147140	550	33	18224	4.01631	1	0.448577	66.873			GOTERM_BP_DIRECT	GO:0000732~strand displacement	5	0.815661	0.0080685	ENSG00000175643, ENSG00000111247, ENSG00000138346, ENSG00000051180, ENSG00000174371	524	26	16792	6.16265	1	0.341386	13.0453			GOTERM_MF_DIRECT	GO:0008083~growth factor activity	13	1.25969	0.153018	ENSG00000138798, ENSG00000113578, ENSG00000099985, ENSG00000173511, ENSG00000019991, ENSG00000163235, ENSG00000093072, ENSG00000170962, ENSG00000138685, ENSG00000175505, ENSG00000122641, ENSG00000130513, ENSG00000140961	897	162	16881	1.5102	1	0.91316	93.0449			GOTERM_BP_DIRECT	GO:0007596~blood coagulation	20	1.93798	0.00417934
UP_SEQ_FEATURE	domain:RRM 3	3	0.489396	0.528056	ENSG00000115053, ENSG00000116001, ENSG00000254535	579	61	20063	1.70415	1	0.999997	99.9997			GOTERM_MF_DIRECT	GO:0000400~four-way junction DNA binding	4	0.652529	0.00816625	ENSG00000116062, ENSG00000051180, ENSG00000164104, ENSG00000029993	520	14	16881	9.27527	0.997684	0.423985	11.713			UP_KEYWORDS	Growth factor	9	0.872093	0.297446	ENSG00000163235, ENSG00000138798, ENSG00000113578, ENSG00000170962, ENSG00000138685, ENSG00000173511, ENSG00000122641, ENSG00000130513, ENSG00000019991	993	131	20581	1.42393	1	0.66542	99.3413			UP_KEYWORDS	Synapse	30	2.90698	0.00435082
															GOTERM_BP_DIRECT	GO:0007049~cell cycle	15	2.44698	0.00824567	ENSG00000111206, ENSG00000058453, ENSG00000123485, ENSG00000127586, ENSG00000117399, ENSG00000132780, ENSG00000152455, ENSG00000173207, ENSG00000100526, ENSG00000141510, ENSG00000007968, ENSG00000183814, ENSG00000178999, ENSG00000168393, ENSG00000087586	524	217	16792	2.21515	1	0.340594	13.3129																		GOTERM_BP_DIRECT	GO:2000766~negative regulation of cytoplasmic translation	4	0.387597	0.00442181
Annotation Cluster 15	Enrichment Score: 1.1910644741454883														UP_SEQ_FEATURE	DNA-binding region:HMG box	6	0.978793	0.00838636	ENSG00000152284, ENSG00000124191, ENSG00000109685, ENSG00000124766, ENSG00000176887, ENSG00000177732	579	44	20063	4.72515	0.999999	0.739227	13.1493			Annotation Cluster 13	Enrichment Score: 2.288587760476861														UP_KEYWORDS	Golgi apparatus	57	5.52326	0.00444366
Category	Term	Count	%	PValue	Genes	List Total	Pop Hits	Pop Total	Fold Enrichment	Bonferroni	Benjamini	FDR			GOTERM_CC_DIRECT	GO:0000796~condensin complex	3	0.489396	0.00852743	ENSG00000010292, ENSG00000121152, ENSG00000109805	550	5	18224	19.8807	0.966908	0.107399	11.2515			Category	Term	Count	%	PValue	Genes	List Total	Pop Hits	Pop Total	Fold Enrichment	Bonferroni	Benjamini	FDR			GOTERM_BP_DIRECT	GO:0045944~positive regulation of transcription from RNA polymerase II promoter	72	6.97674	0.00456799
GOTERM_BP_DIRECT	GO:0000731~DNA synthesis involved in DNA repair	7	1.14192	0.000667224	ENSG00000175643, ENSG00000111247, ENSG00000177084, ENSG00000138346, ENSG00000051180, ENSG00000062822, ENSG00000174371	524	35	16792	6.40916	0.747483	0.058083	1.14504			GOTERM_BP_DIRECT	GO:0000278~mitotic cell cycle	6	0.978793	0.00854627	ENSG00000203760, ENSG00000138778, ENSG00000121481, ENSG00000077264, ENSG00000101224, ENSG00000119772	524	41	16792	4.68963	1	0.343862	13.7651			UP_KEYWORDS	Amyloidosis	9	0.872093	3.71331e-05	ENSG00000148180, ENSG00000090382, ENSG00000142192, ENSG00000198888, ENSG00000137642, ENSG00000145623, ENSG00000101439, ENSG00000136156, ENSG00000162711	993	28	20581	6.66196	0.0169	0.00154829	0.0528167			GOTERM_BP_DIRECT	GO:0048208~COPII vesicle coating	10	0.968992	0.0046005
GOTERM_BP_DIRECT	GO:0000722~telomere maintenance via recombination	6	0.978793	0.00288694	ENSG00000177084, ENSG00000138346, ENSG00000051180, ENSG00000062822, ENSG00000132646, ENSG00000105486	524	32	16792	6.00859	0.997424	0.169972	4.86609			GOTERM_MF_DIRECT	GO:0009008~DNA-methyltransferase activity	3	0.489396	0.00886985	ENSG00000088305, ENSG00000162639, ENSG00000119772	520	5	16881	19.4781	0.99863	0.422712	12.6597			UP_KEYWORDS	Amyloid	6	0.581395	0.0061124	ENSG00000148180, ENSG00000090382, ENSG00000142192, ENSG00000101439, ENSG00000107864, ENSG00000136156	993	25	20581	4.97426	0.940047	0.0619566	8.35324			GOTERM_CC_DIRECT	GO:0042613~MHC class II protein complex	6	0.581395	0.00466736
UP_KEYWORDS	4Fe-4S	3	0.489396	0.280826	ENSG00000177084, ENSG00000138346, ENSG00000062822	582	37	20581	2.86723	1	0.761643	98.8944			UP_KEYWORDS	Methyltransferase	13	2.12072	0.00890189	ENSG00000152784, ENSG00000109685, ENSG00000176890, ENSG00000143379, ENSG00000133247, ENSG00000105202, ENSG00000138050, ENSG00000088305, ENSG00000152455, ENSG00000162639, ENSG00000111641, ENSG00000179299, ENSG00000119772	582	193	20581	2.38193	0.955476	0.0874583	11.502			GOTERM_BP_DIRECT	GO:0044267~cellular protein metabolic process	7	0.678295	0.600155	ENSG00000093072, ENSG00000148180, ENSG00000090382, ENSG00000142192, ENSG00000101439, ENSG00000100368, ENSG00000136156	891	118	16792	1.118	1	0.999915	100			UP_KEYWORDS	GTP-binding	29	2.81008	0.00479978
GOTERM_MF_DIRECT	GO:0051539~4 iron, 4 sulfur cluster binding	3	0.489396	0.371803	ENSG00000177084, ENSG00000138346, ENSG00000062822	520	42	16881	2.31882	1	0.991588	99.9144			GOTERM_CC_DIRECT	GO:0016363~nuclear matrix	9	1.46819	0.00893983	ENSG00000203760, ENSG00000171617, ENSG00000116560, ENSG00000090889, ENSG00000141510, ENSG00000159788, ENSG00000113368, ENSG00000119772, ENSG00000147140	550	97	18224	3.07434	0.971958	0.108894	11.7647																		GOTERM_BP_DIRECT	GO:0071277~cellular response to calcium ion	9	0.872093	0.00505948
UP_KEYWORDS	Iron-sulfur	3	0.489396	0.508226	ENSG00000177084, ENSG00000138346, ENSG00000062822	582	60	20581	1.76813	1	0.90057	99.9939			UP_KEYWORDS	Biological rhythms	10	1.63132	0.00906058	ENSG00000179222, ENSG00000152455, ENSG00000131747, ENSG00000116560, ENSG00000141510, ENSG00000117139, ENSG00000138668, ENSG00000196591, ENSG00000122565, ENSG00000147140	582	125	20581	2.829	0.957889	0.0865244	11.6954			Annotation Cluster 14	Enrichment Score: 2.240332032996637														GOTERM_BP_DIRECT	GO:0030032~lamellipodium assembly	7	0.678295	0.00513451
UP_KEYWORDS	Iron	9	1.46819	0.698389	ENSG00000177084, ENSG00000138346, ENSG00000186684, ENSG00000127663, ENSG00000130649, ENSG00000062822, ENSG00000117139, ENSG00000187605, ENSG00000083444	582	324	20581	0.982293	1	0.963501	100			GOTERM_BP_DIRECT	GO:1902749~regulation of cell cycle G2/M phase transition	3	0.489396	0.00909556	ENSG00000075218, ENSG00000141510, ENSG00000166851	524	5	16792	19.2275	1	0.354777	14.5858			Category	Term	Count	%	PValue	Genes	List Total	Pop Hits	Pop Total	Fold Enrichment	Bonferroni	Benjamini	FDR			UP_KEYWORDS	Proto-oncogene	22	2.13178	0.00514315
															GOTERM_BP_DIRECT	GO:0048254~snoRNA localization	3	0.489396	0.00909556	ENSG00000055044, ENSG00000104872, ENSG00000105202	524	5	16792	19.2275	1	0.354777	14.5858			UP_KEYWORDS	Cell junction	57	5.52326	5.37854e-05	ENSG00000113742, ENSG00000164877, ENSG00000138448, ENSG00000101336, ENSG00000134769, ENSG00000168036, ENSG00000054356, ENSG00000197321, ENSG00000072415, ENSG00000136830, ENSG00000102181, ENSG00000183454, ENSG00000107864, ENSG00000111262, ENSG00000162614, ENSG00000145390, ENSG00000155511, ENSG00000128849, ENSG00000157224, ENSG00000120156, ENSG00000135750, ENSG00000100711, ENSG00000177301, ENSG0000…	993	675	20581	1.7502	0.0243859	0.00176189	0.0764939			GOTERM_BP_DIRECT	GO:0043123~positive regulation of I-kappaB kinase/NF-kappaB signaling	18	1.74419	0.0052268
Annotation Cluster 16	Enrichment Score: 1.1402675800454087														GOTERM_BP_DIRECT	GO:0051437~positive regulation of ubiquitin-protein ligase activity involved in regulation of mitotic cell cycle transition	8	1.30506	0.00937086	ENSG00000170312, ENSG00000041357, ENSG00000156970, ENSG00000134057, ENSG00000166851, ENSG00000164109, ENSG00000117399, ENSG00000175063	524	76	16792	3.37324	1	0.356751	14.9943			GOTERM_CC_DIRECT	GO:0030054~cell junction	39	3.77907	0.00305996	ENSG00000113742, ENSG00000148948, ENSG00000108231, ENSG00000112851, ENSG00000105227, ENSG00000107554, ENSG00000020577, ENSG00000105835, ENSG00000204681, ENSG00000134769, ENSG00000123096, ENSG00000103942, ENSG00000168036, ENSG00000054356, ENSG00000154274, ENSG00000105088, ENSG00000183454, ENSG00000107864, ENSG00000111262, ENSG00000135472, ENSG00000136448, ENSG00000099957, ENSG00000155511, ENSG0000…	946	459	18224	1.63683	0.804148	0.117869	4.35408			GOTERM_BP_DIRECT	GO:0043065~positive regulation of apoptotic process	28	2.71318	0.00527255
Category	Term	Count	%	PValue	Genes	List Total	Pop Hits	Pop Total	Fold Enrichment	Bonferroni	Benjamini	FDR			GOTERM_CC_DIRECT	GO:0000307~cyclin-dependent protein kinase holoenzyme complex	4	0.652529	0.00944127	ENSG00000173207, ENSG00000105173, ENSG00000123975, ENSG00000123374	550	15	18224	8.83588	0.977074	0.111289	12.3849			UP_KEYWORDS	Synapse	30	2.90698	0.00435082	ENSG00000113742, ENSG00000148948, ENSG00000108231, ENSG00000107554, ENSG00000020577, ENSG00000204681, ENSG00000123096, ENSG00000134769, ENSG00000054356, ENSG00000103942, ENSG00000105088, ENSG00000183454, ENSG00000107864, ENSG00000111262, ENSG00000135472, ENSG00000155511, ENSG00000135750, ENSG00000185634, ENSG00000171603, ENSG00000124333, ENSG00000214575, ENSG00000177301, ENSG00000067715, ENSG0000…	993	357	20581	1.74169	0.864852	0.0513051	6.01496			UP_KEYWORDS	Tumor suppressor	18	1.74419	0.00535641
GOTERM_BP_DIRECT	GO:0032212~positive regulation of telomere maintenance via telomerase	5	0.815661	0.0167673	ENSG00000163468, ENSG00000141499, ENSG00000115484, ENSG00000135624, ENSG00000178999	524	32	16792	5.00716	1	0.469507	25.3055			GOTERM_BP_DIRECT	GO:0000398~mRNA splicing, via spliceosome	15	2.44698	0.00994006	ENSG00000147274, ENSG00000119203, ENSG00000106355, ENSG00000125743, ENSG00000123136, ENSG00000130332, ENSG00000145216, ENSG00000124193, ENSG00000171960, ENSG00000164548, ENSG00000138668, ENSG00000065978, ENSG00000147140, ENSG00000182004, ENSG00000152147	524	222	16792	2.16526	1	0.367297	15.8331			GOTERM_CC_DIRECT	GO:0014069~postsynaptic density	19	1.84109	0.00730548	ENSG00000113742, ENSG00000163485, ENSG00000134569, ENSG00000155511, ENSG00000184588, ENSG00000148660, ENSG00000103942, ENSG00000171603, ENSG00000160145, ENSG00000152377, ENSG00000214575, ENSG00000087250, ENSG00000047849, ENSG00000168959, ENSG00000150995, ENSG00000183454, ENSG00000198961, ENSG00000107864, ENSG00000197555	946	184	18224	1.98925	0.979774	0.205035	10.1033			UP_SEQ_FEATURE	domain:LDL-receptor class A 8	4	0.387597	0.00550151
GOTERM_BP_DIRECT	GO:1904871~positive regulation of protein localization to Cajal body	3	0.489396	0.0239354	ENSG00000163468, ENSG00000115484, ENSG00000135624	524	8	16792	12.0172	1	0.559099	34.1648			UP_SEQ_FEATURE	compositionally biased region:Ala-rich	12	1.95759	0.00999637	ENSG00000152784, ENSG00000187243, ENSG00000130726, ENSG00000178177, ENSG00000138668, ENSG00000141431, ENSG00000004487, ENSG00000154545, ENSG00000164076, ENSG00000180592, ENSG00000167378, ENSG00000204060	579	169	20063	2.46043	1	0.767224	15.48			UP_KEYWORDS	Postsynaptic cell membrane	15	1.45349	0.0513432	ENSG00000148948, ENSG00000113742, ENSG00000155511, ENSG00000204681, ENSG00000123096, ENSG00000103942, ENSG00000171603, ENSG00000185634, ENSG00000214575, ENSG00000143786, ENSG00000107864, ENSG00000198961, ENSG00000183454, ENSG00000197555, ENSG00000135472	993	179	20581	1.73682	1	0.247703	52.7579			UP_SEQ_FEATURE	short sequence motif:Box 1 motif	6	0.581395	0.00552298
GOTERM_BP_DIRECT	GO:1901998~toxin transport	5	0.815661	0.0249294	ENSG00000146477, ENSG00000163468, ENSG00000115484, ENSG00000070018, ENSG00000135624	524	36	16792	4.45081	1	0.556641	35.3122			UP_SEQ_FEATURE	zinc finger region:B box-type 2	4	0.652529	0.0100687	ENSG00000134253, ENSG00000130726, ENSG00000206557, ENSG00000152503	579	16	20063	8.66278	1	0.739702	15.5833			GOTERM_CC_DIRECT	GO:0045211~postsynaptic membrane	16	1.55039	0.134563	ENSG00000148948, ENSG00000113742, ENSG00000163485, ENSG00000155511, ENSG00000204681, ENSG00000123096, ENSG00000103942, ENSG00000171603, ENSG00000185634, ENSG00000214575, ENSG00000143786, ENSG00000107864, ENSG00000198961, ENSG00000183454, ENSG00000197555, ENSG00000135472	946	211	18224	1.4608	1	0.688053	87.7458			UP_KEYWORDS	Hydrolase	104	10.0775	0.00565516
GOTERM_CC_DIRECT	GO:0005832~chaperonin-containing T-complex	3	0.489396	0.0283405	ENSG00000163468, ENSG00000115484, ENSG00000135624	550	9	18224	11.0448	0.999989	0.254273	33.0157			GOTERM_BP_DIRECT	GO:0071456~cellular response to hypoxia	9	1.46819	0.0101521	ENSG00000152455, ENSG00000141510, ENSG00000198625, ENSG00000171303, ENSG00000068903, ENSG00000134057, ENSG00000119772, ENSG00000082482, ENSG00000113739	524	96	16792	3.00429	1	0.367076	16.1436																		UP_SEQ_FEATURE	domain:DH	10	0.968992	0.00586942
GOTERM_CC_DIRECT	GO:0002199~zona pellucida receptor complex	3	0.489396	0.0283405	ENSG00000163468, ENSG00000115484, ENSG00000135624	550	9	18224	11.0448	0.999989	0.254273	33.0157			GOTERM_BP_DIRECT	GO:0006271~DNA strand elongation involved in DNA replication	4	0.652529	0.0103364	ENSG00000101003, ENSG00000062822, ENSG00000131153, ENSG00000132646	524	15	16792	8.54555	1	0.366087	16.4126			Annotation Cluster 15	Enrichment Score: 2.1547746299222594														GOTERM_CC_DIRECT	GO:0048471~perinuclear region of cytoplasm	48	4.65116	0.00597536
UP_KEYWORDS	Chaperone	11	1.79445	0.0597337	ENSG00000163468, ENSG00000185615, ENSG00000149257, ENSG00000157778, ENSG00000140403, ENSG00000123485, ENSG00000171960, ENSG00000115484, ENSG00000004478, ENSG00000153132, ENSG00000135624	582	201	20581	1.93526	1	0.337804	56.9007			GOTERM_BP_DIRECT	GO:0045893~positive regulation of transcription, DNA-templated	27	4.40457	0.0107913	ENSG00000179222, ENSG00000111206, ENSG00000105173, ENSG00000197451, ENSG00000129351, ENSG00000115596, ENSG00000105204, ENSG00000123975, ENSG00000196591, ENSG00000070018, ENSG00000213190, ENSG00000176887, ENSG00000073861, ENSG00000131196, ENSG00000039068, ENSG00000173207, ENSG00000129757, ENSG00000141510, ENSG00000130726, ENSG00000138668, ENSG00000124766, ENSG00000138379, ENSG00000164104, ENSG0000…	524	515	16792	1.68007	1	0.372552	17.073			Category	Term	Count	%	PValue	Genes	List Total	Pop Hits	Pop Total	Fold Enrichment	Bonferroni	Benjamini	FDR			GOTERM_BP_DIRECT	GO:0007229~integrin-mediated signaling pathway	13	1.25969	0.00605319
GOTERM_BP_DIRECT	GO:1904874~positive regulation of telomerase RNA localization to Cajal body	3	0.489396	0.0778125	ENSG00000163468, ENSG00000115484, ENSG00000135624	524	15	16792	6.40916	1	0.821295	75.2843			GOTERM_MF_DIRECT	GO:0004712~protein serine/threonine/tyrosine kinase activity	5	0.815661	0.0114006	ENSG00000176444, ENSG00000105204, ENSG00000112742, ENSG00000178999, ENSG00000087586	520	29	16881	5.59715	0.999793	0.479355	15.9873			UP_SEQ_FEATURE	chain:ATP synthase protein 8	3	0.290698	0.00700205	ENSG00000228253, ENSG00000198938, ENSG00000198899	987	3	20063	20.3273	1	0.523384	11.7733			UP_KEYWORDS	Amyloid	6	0.581395	0.0061124
GOTERM_BP_DIRECT	GO:0007339~binding of sperm to zona pellucida	4	0.652529	0.0944866	ENSG00000163468, ENSG00000115484, ENSG00000153132, ENSG00000135624	524	35	16792	3.66238	1	0.857604	81.9597			GOTERM_BP_DIRECT	GO:0007077~mitotic nuclear envelope disassembly	6	0.978793	0.0114802	ENSG00000170312, ENSG00000094914, ENSG00000136243, ENSG00000134057, ENSG00000166851, ENSG00000157456	524	44	16792	4.36988	1	0.384857	18.064			UP_SEQ_FEATURE	chain:ATP synthase subunit a	3	0.290698	0.00700205	ENSG00000228253, ENSG00000198938, ENSG00000198899	987	3	20063	20.3273	1	0.523384	11.7733			UP_SEQ_FEATURE	active site:Proton acceptor	49	4.74806	0.00619457
GOTERM_MF_DIRECT	GO:0051082~unfolded protein binding	7	1.14192	0.123319	ENSG00000163468, ENSG00000149257, ENSG00000173110, ENSG00000140403, ENSG00000115484, ENSG00000153132, ENSG00000135624	520	110	16881	2.06586	1	0.879636	86.4603			UP_SEQ_FEATURE	binding site:ATP	27	4.40457	0.0117266	ENSG00000142731, ENSG00000105976, ENSG00000168078, ENSG00000121989, ENSG00000105204, ENSG00000176444, ENSG00000154928, ENSG00000105486, ENSG00000170312, ENSG00000120539, ENSG00000156970, ENSG00000177602, ENSG00000077264, ENSG00000142235, ENSG00000165238, ENSG00000178999, ENSG00000166851, ENSG00000141736, ENSG00000123374, ENSG00000131747, ENSG00000169679, ENSG00000134853, ENSG00000112742, ENSG0000…	579	558	20063	1.67667	1	0.765001	17.919			UP_SEQ_FEATURE	chain:Cytochrome c oxidase subunit 3	3	0.290698	0.00700205	ENSG00000228253, ENSG00000198938, ENSG00000198899	987	3	20063	20.3273	1	0.523384	11.7733			GOTERM_MF_DIRECT	GO:0050660~flavin adenine dinucleotide binding	10	0.968992	0.00640557
GOTERM_BP_DIRECT	GO:0006457~protein folding	9	1.46819	0.200004	ENSG00000163468, ENSG00000185615, ENSG00000140403, ENSG00000171960, ENSG00000115484, ENSG00000004478, ENSG00000079150, ENSG00000153132, ENSG00000135624	524	180	16792	1.60229	1	0.963495	97.8727			GOTERM_MF_DIRECT	GO:0008017~microtubule binding	14	2.28385	0.0123117	ENSG00000138778, ENSG00000089685, ENSG00000161800, ENSG00000138160, ENSG00000090889, ENSG00000116852, ENSG00000066735, ENSG00000078018, ENSG00000112984, ENSG00000077279, ENSG00000137804, ENSG00000137807, ENSG00000198901, ENSG00000166851	520	208	16881	2.18504	0.999896	0.480453	17.1559																		UP_SEQ_FEATURE	domain:LDL-receptor class A 4	5	0.484496	0.00656543
GOTERM_BP_DIRECT	GO:0050821~protein stabilization	6	0.978793	0.41801	ENSG00000163468, ENSG00000075218, ENSG00000198625, ENSG00000115484, ENSG00000124766, ENSG00000135624	524	136	16792	1.41379	1	0.99736	99.9912			GOTERM_BP_DIRECT	GO:0010569~regulation of double-strand break repair via homologous recombination	4	0.652529	0.0124319	ENSG00000132436, ENSG00000111247, ENSG00000051180, ENSG00000004487	524	16	16792	8.01145	1	0.403039	19.4144			Annotation Cluster 16	Enrichment Score: 2.019699608221956														UP_SEQ_FEATURE	DNA-binding region:Basic motif	17	1.64729	0.00659526
GOTERM_CC_DIRECT	GO:0044297~cell body	3	0.489396	0.56999	ENSG00000163468, ENSG00000115484, ENSG00000135624	550	63	18224	1.57784	1	0.977041	99.9992			GOTERM_CC_DIRECT	GO:0001740~Barr body	3	0.489396	0.0125371	ENSG00000163041, ENSG00000164032, ENSG00000099284	550	6	18224	16.5673	0.993404	0.14115	16.1252			Category	Term	Count	%	PValue	Genes	List Total	Pop Hits	Pop Total	Fold Enrichment	Bonferroni	Benjamini	FDR			GOTERM_BP_DIRECT	GO:0007568~aging	18	1.74419	0.00666614
															GOTERM_MF_DIRECT	GO:0003684~damaged DNA binding	7	1.14192	0.0126882	ENSG00000116062, ENSG00000109674, ENSG00000188486, ENSG00000141510, ENSG00000062822, ENSG00000132646, ENSG00000164104	520	63	16881	3.60705	0.999921	0.467386	17.6344			UP_SEQ_FEATURE	domain:Fibronectin type-III 2	17	1.64729	0.000831465	ENSG00000091129, ENSG00000081237, ENSG00000102531, ENSG00000120156, ENSG00000145242, ENSG00000119535, ENSG00000134352, ENSG00000149177, ENSG00000167601, ENSG00000168477, ENSG00000164309, ENSG00000060709, ENSG00000137642, ENSG00000127329, ENSG00000145623, ENSG00000101605, ENSG00000100368	987	133	20063	2.59822	0.8978	0.187263	1.47188			GOTERM_BP_DIRECT	GO:0043277~apoptotic cell clearance	5	0.484496	0.00668905
Annotation Cluster 17	Enrichment Score: 1.127822590335763														GOTERM_MF_DIRECT	GO:0019901~protein kinase binding	21	3.42577	0.0127552	ENSG00000161800, ENSG00000164045, ENSG00000111206, ENSG00000105173, ENSG00000143867, ENSG00000123975, ENSG00000134057, ENSG00000151849, ENSG00000143799, ENSG00000158773, ENSG00000158402, ENSG00000173207, ENSG00000138160, ENSG00000141510, ENSG00000101224, ENSG00000112984, ENSG00000077279, ENSG00000104872, ENSG00000166851, ENSG00000198901, ENSG00000087586	520	376	16881	1.81312	0.999925	0.447732	17.7192			UP_SEQ_FEATURE	domain:Fibronectin type-III 1	17	1.64729	0.000902115	ENSG00000091129, ENSG00000081237, ENSG00000102531, ENSG00000120156, ENSG00000145242, ENSG00000119535, ENSG00000134352, ENSG00000149177, ENSG00000167601, ENSG00000168477, ENSG00000164309, ENSG00000060709, ENSG00000137642, ENSG00000127329, ENSG00000145623, ENSG00000101605, ENSG00000100368	987	134	20063	2.57883	0.915813	0.186351	1.596			GOTERM_BP_DIRECT	GO:0046688~response to copper ion	5	0.484496	0.00668905
Category	Term	Count	%	PValue	Genes	List Total	Pop Hits	Pop Total	Fold Enrichment	Bonferroni	Benjamini	FDR			GOTERM_CC_DIRECT	GO:0032154~cleavage furrow	6	0.978793	0.0131878	ENSG00000142731, ENSG00000161800, ENSG00000120539, ENSG00000138180, ENSG00000105255, ENSG00000133026	550	47	18224	4.22994	0.994926	0.143929	16.8923			UP_SEQ_FEATURE	domain:Fibronectin type-III 5	9	0.872093	0.00163396	ENSG00000149177, ENSG00000134352, ENSG00000119535, ENSG00000091129, ENSG00000168477, ENSG00000137642, ENSG00000127329, ENSG00000101605, ENSG00000102531	987	46	20063	3.97707	0.988712	0.258391	2.87307			GOTERM_MF_DIRECT	GO:0032395~MHC class II receptor activity	5	0.484496	0.00672312
GOTERM_BP_DIRECT	GO:0000398~mRNA splicing, via spliceosome	15	2.44698	0.00994006	ENSG00000147274, ENSG00000119203, ENSG00000106355, ENSG00000125743, ENSG00000123136, ENSG00000130332, ENSG00000145216, ENSG00000124193, ENSG00000171960, ENSG00000164548, ENSG00000138668, ENSG00000065978, ENSG00000147140, ENSG00000182004, ENSG00000152147	524	222	16792	2.16526	1	0.367297	15.8331			GOTERM_MF_DIRECT	GO:0042826~histone deacetylase binding	9	1.46819	0.013323	ENSG00000088305, ENSG00000158773, ENSG00000143799, ENSG00000131747, ENSG00000182481, ENSG00000116560, ENSG00000138668, ENSG00000068903, ENSG00000117399	520	102	16881	2.86442	0.999951	0.442248	18.4353			UP_SEQ_FEATURE	domain:Fibronectin type-III 3	12	1.16279	0.00265721	ENSG00000149177, ENSG00000134352, ENSG00000119535, ENSG00000091129, ENSG00000168477, ENSG00000060709, ENSG00000137642, ENSG00000127329, ENSG00000145623, ENSG00000101605, ENSG00000102531, ENSG00000120156	987	84	20063	2.90389	0.999322	0.348946	4.63242			UP_SEQ_FEATURE	chain:ATP synthase protein 8	3	0.290698	0.00700205
UP_KEYWORDS	mRNA processing	17	2.77325	0.0270224	ENSG00000147274, ENSG00000119203, ENSG00000106355, ENSG00000125743, ENSG00000123136, ENSG00000130332, ENSG00000145216, ENSG00000136709, ENSG00000124193, ENSG00000104859, ENSG00000116560, ENSG00000171960, ENSG00000164548, ENSG00000065978, ENSG00000147140, ENSG00000182004, ENSG00000152147	582	332	20581	1.81073	0.999928	0.194799	31.2261			GOTERM_BP_DIRECT	GO:0045143~homologous chromosome segregation	3	0.489396	0.0133633	ENSG00000135476, ENSG00000164611, ENSG00000166851	524	6	16792	16.0229	1	0.419543	20.7158			UP_SEQ_FEATURE	domain:Fibronectin type-III 4	10	0.968992	0.00350378	ENSG00000149177, ENSG00000134352, ENSG00000119535, ENSG00000091129, ENSG00000168477, ENSG00000137642, ENSG00000127329, ENSG00000145623, ENSG00000101605, ENSG00000102531	987	63	20063	3.22655	0.999934	0.414143	6.06521			UP_SEQ_FEATURE	chain:ATP synthase subunit a	3	0.290698	0.00700205
UP_KEYWORDS	mRNA splicing	14	2.28385	0.0339879	ENSG00000147274, ENSG00000106355, ENSG00000125743, ENSG00000123136, ENSG00000130332, ENSG00000124193, ENSG00000116560, ENSG00000104859, ENSG00000164548, ENSG00000171960, ENSG00000065978, ENSG00000147140, ENSG00000182004, ENSG00000152147	582	260	20581	1.90414	0.999994	0.230179	37.6575			GOTERM_BP_DIRECT	GO:0007131~reciprocal meiotic recombination	5	0.815661	0.013415	ENSG00000116062, ENSG00000051180, ENSG00000100814, ENSG00000071539, ENSG00000121211	524	30	16792	5.34097	1	0.414657	20.7875			UP_SEQ_FEATURE	domain:Fibronectin type-III 9	4	0.387597	0.0556498	ENSG00000149177, ENSG00000168477, ENSG00000127329, ENSG00000102531	987	18	20063	4.51717	1	0.900625	63.966			UP_SEQ_FEATURE	chain:Cytochrome c oxidase subunit 3	3	0.290698	0.00700205
GOTERM_CC_DIRECT	GO:0005689~U12-type spliceosomal complex	4	0.652529	0.0422968	ENSG00000125743, ENSG00000065978, ENSG00000130332, ENSG00000182004	550	26	18224	5.09762	1	0.329688	45.2482			GOTERM_CC_DIRECT	GO:0005657~replication fork	4	0.652529	0.0134948	ENSG00000188486, ENSG00000141510, ENSG00000132646, ENSG00000140451	550	17	18224	7.79636	0.995517	0.143157	17.252			UP_SEQ_FEATURE	domain:Fibronectin type-III 6	5	0.484496	0.0700447	ENSG00000149177, ENSG00000168477, ENSG00000137642, ENSG00000127329, ENSG00000102531	987	32	20063	3.17613	1	0.932175	72.5973			UP_SEQ_FEATURE	compositionally biased region:Pro-rich (proline/acidic region (PAR))	3	0.290698	0.00700205
UP_KEYWORDS	Ribonucleoprotein	12	1.95759	0.216421	ENSG00000055044, ENSG00000147274, ENSG00000119203, ENSG00000198918, ENSG00000106355, ENSG00000125743, ENSG00000138668, ENSG00000105202, ENSG00000130332, ENSG00000182004, ENSG00000130255, ENSG00000163923	582	296	20581	1.43362	1	0.692344	96.4304			UP_KEYWORDS	Dwarfism	10	1.63132	0.0138716	ENSG00000142731, ENSG00000176022, ENSG00000138346, ENSG00000147155, ENSG00000091651, ENSG00000183763, ENSG00000132646, ENSG00000060718, ENSG00000151849, ENSG00000094804	582	134	20581	2.639	0.992258	0.126311	17.3772			UP_SEQ_FEATURE	domain:Fibronectin type-III 7	4	0.387597	0.122258	ENSG00000149177, ENSG00000168477, ENSG00000127329, ENSG00000102531	987	25	20063	3.25236	1	0.978609	90.2178			GOTERM_BP_DIRECT	GO:0008285~negative regulation of cell proliferation	34	3.29457	0.00709659
UP_KEYWORDS	Spliceosome	6	0.978793	0.289311	ENSG00000147274, ENSG00000106355, ENSG00000125743, ENSG00000171960, ENSG00000130332, ENSG00000182004	582	127	20581	1.67067	1	0.769447	99.0599			GOTERM_CC_DIRECT	GO:0005694~chromosome	9	1.46819	0.0140284	ENSG00000138778, ENSG00000109685, ENSG00000090889, ENSG00000177602, ENSG00000143379, ENSG00000137804, ENSG00000068903, ENSG00000105202, ENSG00000029993	550	105	18224	2.8401	0.996386	0.144604	17.8737			UP_SEQ_FEATURE	domain:Fibronectin type-III 8	4	0.387597	0.122258	ENSG00000149177, ENSG00000168477, ENSG00000127329, ENSG00000102531	987	25	20063	3.25236	1	0.978609	90.2178			GOTERM_CC_DIRECT	GO:0014069~postsynaptic density	19	1.84109	0.00730548
GOTERM_CC_DIRECT	GO:0071013~catalytic step 2 spliceosome	4	0.652529	0.527023	ENSG00000147274, ENSG00000125743, ENSG00000130332, ENSG00000182004	550	92	18224	1.44063	1	0.969975	99.9971			UP_KEYWORDS	Tyrosine-protein kinase	9	1.46819	0.0141032	ENSG00000182580, ENSG00000105976, ENSG00000176444, ENSG00000134853, ENSG00000105204, ENSG00000062524, ENSG00000112742, ENSG00000154928, ENSG00000141736	582	112	20581	2.84163	0.992866	0.125052	17.6419																		GOTERM_MF_DIRECT	GO:0005089~Rho guanyl-nucleotide exchange factor activity	11	1.06589	0.00734913
															UP_SEQ_FEATURE	domain:PWWP	4	0.652529	0.016345	ENSG00000116062, ENSG00000088305, ENSG00000143321, ENSG00000119772	579	19	20063	7.29497	1	0.847216	24.1094			Annotation Cluster 17	Enrichment Score: 1.8580706132836113														GOTERM_MF_DIRECT	GO:0005102~receptor binding	31	3.00388	0.00752227
Annotation Cluster 18	Enrichment Score: 1.1072257799080643														GOTERM_BP_DIRECT	GO:0000910~cytokinesis	6	0.978793	0.0163648	ENSG00000089685, ENSG00000135476, ENSG00000112984, ENSG00000137807, ENSG00000198901, ENSG00000166851	524	48	16792	4.00573	1	0.473735	24.7762			Category	Term	Count	%	PValue	Genes	List Total	Pop Hits	Pop Total	Fold Enrichment	Bonferroni	Benjamini	FDR			GOTERM_BP_DIRECT	GO:0006915~apoptotic process	45	4.36047	0.00764952
Category	Term	Count	%	PValue	Genes	List Total	Pop Hits	Pop Total	Fold Enrichment	Bonferroni	Benjamini	FDR			UP_SEQ_FEATURE	cross-link:Glycyl lysine isopeptide (Lys-Gly) (interchain with G-Cter in ubiquitin)	15	2.44698	0.0163667	ENSG00000138778, ENSG00000188486, ENSG00000163006, ENSG00000143379, ENSG00000164032, ENSG00000105486, ENSG00000140525, ENSG00000170312, ENSG00000134253, ENSG00000144554, ENSG00000141510, ENSG00000159788, ENSG00000132646, ENSG00000065978, ENSG00000065328	579	255	20063	2.0383	1	0.827236	24.1374			GOTERM_BP_DIRECT	GO:0005977~glycogen metabolic process	8	0.775194	0.000641288	ENSG00000068976, ENSG00000100504, ENSG00000134352, ENSG00000067177, ENSG00000173281, ENSG00000112425, ENSG00000132825, ENSG00000119938	891	29	16792	5.19896	0.897242	0.160567	1.16977			UP_KEYWORDS	MHC II	5	0.484496	0.00771583
UP_SEQ_FEATURE	zinc finger region:C2H2-type 8	21	3.42577	0.0238645	ENSG00000185869, ENSG00000197961, ENSG00000196458, ENSG00000197472, ENSG00000171649, ENSG00000186026, ENSG00000130684, ENSG00000174586, ENSG00000145908, ENSG00000131115, ENSG00000187607, ENSG00000177599, ENSG00000121417, ENSG00000182318, ENSG00000267508, ENSG00000062370, ENSG00000172748, ENSG00000183647, ENSG00000218891, ENSG00000180787, ENSG00000125846	579	427	20063	1.70415	1	0.896442	33.2581			GOTERM_BP_DIRECT	GO:0006302~double-strand break repair	7	1.14192	0.0166522	ENSG00000143799, ENSG00000112941, ENSG00000188486, ENSG00000071539, ENSG00000105486, ENSG00000116670, ENSG00000121211	524	66	16792	3.3988	1	0.473351	25.1545			UP_KEYWORDS	Glycogen metabolism	7	0.678295	0.00123884	ENSG00000068976, ENSG00000100504, ENSG00000067177, ENSG00000173281, ENSG00000112425, ENSG00000132825, ENSG00000119938	993	26	20581	5.5801	0.433897	0.0194288	1.74814			GOTERM_BP_DIRECT	GO:0030168~platelet activation	14	1.35659	0.00786239
UP_SEQ_FEATURE	zinc finger region:C2H2-type 11	16	2.61011	0.0287123	ENSG00000197961, ENSG00000196458, ENSG00000197472, ENSG00000186026, ENSG00000130684, ENSG00000174586, ENSG00000145908, ENSG00000131115, ENSG00000177599, ENSG00000121417, ENSG00000267508, ENSG00000062370, ENSG00000172748, ENSG00000183647, ENSG00000180787, ENSG00000125846	579	301	20063	1.84192	1	0.92446	38.5951			GOTERM_BP_DIRECT	GO:0032212~positive regulation of telomere maintenance via telomerase	5	0.815661	0.0167673	ENSG00000163468, ENSG00000141499, ENSG00000115484, ENSG00000135624, ENSG00000178999	524	32	16792	5.00716	1	0.469507	25.3055			UP_SEQ_FEATURE	domain:CBM21	3	0.290698	0.0317139	ENSG00000173281, ENSG00000132825, ENSG00000119938	987	6	20063	10.1636	1	0.811249	43.7015			UP_KEYWORDS	Innate immunity	23	2.22868	0.00793736
UP_SEQ_FEATURE	zinc finger region:C2H2-type 9	19	3.09951	0.0314832	ENSG00000185869, ENSG00000197961, ENSG00000196458, ENSG00000197472, ENSG00000186026, ENSG00000171649, ENSG00000130684, ENSG00000174586, ENSG00000145908, ENSG00000131115, ENSG00000187607, ENSG00000177599, ENSG00000121417, ENSG00000267508, ENSG00000062370, ENSG00000172748, ENSG00000183647, ENSG00000180787, ENSG00000125846	579	385	20063	1.71006	1	0.931923	41.4625			UP_KEYWORDS	Chromatin regulator	16	2.61011	0.0168637	ENSG00000224287, ENSG00000109685, ENSG00000127663, ENSG00000143379, ENSG00000117139, ENSG00000004487, ENSG00000196591, ENSG00000133247, ENSG00000122565, ENSG00000152455, ENSG00000177602, ENSG00000187605, ENSG00000130726, ENSG00000119772, ENSG00000099284, ENSG00000173894	582	287	20581	1.97143	0.997311	0.14423	20.7379			UP_KEYWORDS	Carbohydrate metabolism	10	0.968992	0.0373331	ENSG00000068976, ENSG00000100504, ENSG00000067177, ENSG00000165434, ENSG00000005882, ENSG00000173281, ENSG00000112425, ENSG00000132825, ENSG00000119938, ENSG00000160211	993	94	20581	2.2049	1	0.202924	41.8015			GOTERM_BP_DIRECT	GO:0014066~regulation of phosphatidylinositol 3-kinase signaling	11	1.06589	0.00796253
UP_SEQ_FEATURE	zinc finger region:C2H2-type 10	17	2.77325	0.0393145	ENSG00000185869, ENSG00000197961, ENSG00000196458, ENSG00000197472, ENSG00000130684, ENSG00000174586, ENSG00000145908, ENSG00000131115, ENSG00000177599, ENSG00000187607, ENSG00000121417, ENSG00000267508, ENSG00000062370, ENSG00000172748, ENSG00000183647, ENSG00000180787, ENSG00000125846	579	341	20063	1.72748	1	0.945506	48.9014			UP_KEYWORDS	Kinase	32	5.22023	0.0175339	ENSG00000142731, ENSG00000105976, ENSG00000168078, ENSG00000132323, ENSG00000121989, ENSG00000176444, ENSG00000105204, ENSG00000154928, ENSG00000114956, ENSG00000170312, ENSG00000120539, ENSG00000156970, ENSG00000129757, ENSG00000177602, ENSG00000077264, ENSG00000165238, ENSG00000142235, ENSG00000145604, ENSG00000178999, ENSG00000166851, ENSG00000141736, ENSG00000123374, ENSG00000169679, ENSG0000…	582	735	20581	1.53959	0.997879	0.146017	21.473			UP_KEYWORDS	Glycogen storage disease	4	0.387597	0.0778254	ENSG00000068976, ENSG00000100504, ENSG00000067177, ENSG00000163754	993	21	20581	3.94783	1	0.326739	68.4214			GOTERM_BP_DIRECT	GO:0019882~antigen processing and presentation	9	0.872093	0.008037
UP_SEQ_FEATURE	zinc finger region:C2H2-type 7	21	3.42577	0.0482174	ENSG00000185869, ENSG00000197961, ENSG00000196458, ENSG00000197472, ENSG00000171649, ENSG00000186026, ENSG00000130684, ENSG00000174586, ENSG00000145908, ENSG00000131115, ENSG00000187607, ENSG00000177599, ENSG00000121417, ENSG00000182318, ENSG00000267508, ENSG00000062370, ENSG00000172748, ENSG00000183647, ENSG00000218891, ENSG00000180787, ENSG00000125846	579	463	20063	1.57165	1	0.96261	56.2758			UP_KEYWORDS	Primary microcephaly	4	0.652529	0.0178434	ENSG00000138778, ENSG00000066279, ENSG00000174799, ENSG00000151849	582	20	20581	7.07251	0.998099	0.144987	21.8104			GOTERM_BP_DIRECT	GO:0005980~glycogen catabolic process	4	0.387597	0.0970608	ENSG00000068976, ENSG00000100504, ENSG00000067177, ENSG00000163754	891	21	16792	3.58976	1	0.891583	84.6304			GOTERM_BP_DIRECT	GO:0021940~positive regulation of cerebellar granule cell precursor proliferation	3	0.290698	0.00812166
UP_SEQ_FEATURE	zinc finger region:C2H2-type 5	24	3.91517	0.0496097	ENSG00000185869, ENSG00000197961, ENSG00000196458, ENSG00000197472, ENSG00000171649, ENSG00000186026, ENSG00000130684, ENSG00000174586, ENSG00000145908, ENSG00000131115, ENSG00000187607, ENSG00000177599, ENSG00000121417, ENSG00000182318, ENSG00000267508, ENSG00000127152, ENSG00000062370, ENSG00000171163, ENSG00000172748, ENSG00000183647, ENSG00000174332, ENSG00000218891, ENSG00000180787, ENSG0000…	579	550	20063	1.51205	1	0.961161	57.3343			GOTERM_BP_DIRECT	GO:0090267~positive regulation of mitotic cell cycle spindle assembly checkpoint	3	0.489396	0.0183257	ENSG00000178295, ENSG00000080986, ENSG00000164109	524	7	16792	13.7339	1	0.493908	27.3221																		UP_SEQ_FEATURE	domain:GRAM	5	0.484496	0.00825633
UP_SEQ_FEATURE	zinc finger region:C2H2-type 6	22	3.58891	0.0579269	ENSG00000185869, ENSG00000197961, ENSG00000196458, ENSG00000197472, ENSG00000171649, ENSG00000186026, ENSG00000130684, ENSG00000174586, ENSG00000145908, ENSG00000131115, ENSG00000187607, ENSG00000177599, ENSG00000121417, ENSG00000182318, ENSG00000267508, ENSG00000127152, ENSG00000062370, ENSG00000172748, ENSG00000183647, ENSG00000218891, ENSG00000180787, ENSG00000125846	579	501	20063	1.52161	1	0.970616	63.1722			GOTERM_BP_DIRECT	GO:0051988~regulation of attachment of spindle microtubules to kinetochore	3	0.489396	0.0183257	ENSG00000161800, ENSG00000128944, ENSG00000076382	524	7	16792	13.7339	1	0.493908	27.3221			Annotation Cluster 18	Enrichment Score: 1.7392973209777813														GOTERM_BP_DIRECT	GO:0002576~platelet degranulation	13	1.25969	0.00826727
UP_SEQ_FEATURE	zinc finger region:C2H2-type 12	13	2.12072	0.0680349	ENSG00000196458, ENSG00000197472, ENSG00000186026, ENSG00000130684, ENSG00000174586, ENSG00000145908, ENSG00000131115, ENSG00000177599, ENSG00000121417, ENSG00000062370, ENSG00000183647, ENSG00000180787, ENSG00000125846	579	256	20063	1.75963	1	0.976446	69.2568			GOTERM_BP_DIRECT	GO:0072112~glomerular visceral epithelial cell differentiation	3	0.489396	0.0183257	ENSG00000007062, ENSG00000151490, ENSG00000176788	524	7	16792	13.7339	1	0.493908	27.3221			Category	Term	Count	%	PValue	Genes	List Total	Pop Hits	Pop Total	Fold Enrichment	Bonferroni	Benjamini	FDR			UP_KEYWORDS	Epilepsy	14	1.35659	0.00833134
UP_SEQ_FEATURE	zinc finger region:C2H2-type 13	11	1.79445	0.0718036	ENSG00000196458, ENSG00000197472, ENSG00000186026, ENSG00000174586, ENSG00000062370, ENSG00000130684, ENSG00000183647, ENSG00000131115, ENSG00000177599, ENSG00000180787, ENSG00000125846	579	204	20063	1.86844	1	0.975676	71.2729			UP_SEQ_FEATURE	domain:PLAC	4	0.652529	0.0188258	ENSG00000140479, ENSG00000136378, ENSG00000178031, ENSG00000151388	579	20	20063	6.93022	1	0.849799	27.2506			UP_KEYWORDS	Mitochondrion	80	7.75194	0.000425563	ENSG00000139531, ENSG00000165898, ENSG00000198712, ENSG00000099968, ENSG00000197142, ENSG00000198899, ENSG00000129473, ENSG00000050393, ENSG00000175198, ENSG00000197256, ENSG00000125246, ENSG00000005882, ENSG00000198727, ENSG00000118777, ENSG00000204370, ENSG00000155287, ENSG00000250479, ENSG00000119927, ENSG00000161513, ENSG00000132286, ENSG00000147576, ENSG00000160221, ENSG00000165678, ENSG0000…	993	1119	20581	1.48176	0.177474	0.00884137	0.603753			UP_KEYWORDS	NADP	18	1.74419	0.00868019
UP_SEQ_FEATURE	domain:KRAB	16	2.61011	0.0727592	ENSG00000185869, ENSG00000196458, ENSG00000197472, ENSG00000186026, ENSG00000171649, ENSG00000130684, ENSG00000145908, ENSG00000131115, ENSG00000187607, ENSG00000121417, ENSG00000213988, ENSG00000267508, ENSG00000062370, ENSG00000172748, ENSG00000183647, ENSG00000125846	579	343	20063	1.61638	1	0.974099	71.7641			GOTERM_BP_DIRECT	GO:0046777~protein autophosphorylation	12	1.95759	0.0190197	ENSG00000182580, ENSG00000183496, ENSG00000130726, ENSG00000176444, ENSG00000134853, ENSG00000165238, ENSG00000112742, ENSG00000077279, ENSG00000154928, ENSG00000178999, ENSG00000141736, ENSG00000087586	524	172	16792	2.23575	1	0.500762	28.2036			UP_SEQ_FEATURE	transit peptide:Mitochondrion	35	3.39147	0.0227211	ENSG00000139531, ENSG00000165898, ENSG00000136003, ENSG00000136143, ENSG00000197444, ENSG00000166411, ENSG00000050393, ENSG00000100889, ENSG00000175198, ENSG00000125246, ENSG00000166816, ENSG00000167107, ENSG00000005882, ENSG00000135469, ENSG00000159423, ENSG00000204370, ENSG00000250479, ENSG00000119927, ENSG00000161513, ENSG00000108179, ENSG00000119711, ENSG00000196177, ENSG00000147576, ENSG0000…	987	482	20063	1.47605	1	0.761234	33.6156			UP_KEYWORDS	Kinase	51	4.94186	0.00875444
UP_SEQ_FEATURE	zinc finger region:C2H2-type 3	25	4.0783	0.109672	ENSG00000185869, ENSG00000186026, ENSG00000174586, ENSG00000145908, ENSG00000131115, ENSG00000143867, ENSG00000177599, ENSG00000121417, ENSG00000171163, ENSG00000125846, ENSG00000197961, ENSG00000196458, ENSG00000152784, ENSG00000171649, ENSG00000130684, ENSG00000187607, ENSG00000178163, ENSG00000182318, ENSG00000267508, ENSG00000127152, ENSG00000172748, ENSG00000183647, ENSG00000174332, ENSG0000…	579	636	20063	1.36207	1	0.986588	85.6957			GOTERM_BP_DIRECT	GO:0030111~regulation of Wnt signaling pathway	4	0.652529	0.0200789	ENSG00000152284, ENSG00000164488, ENSG00000105568, ENSG00000162738	524	19	16792	6.74648	1	0.513785	29.5296			UP_KEYWORDS	Transit peptide	35	3.39147	0.0622045	ENSG00000139531, ENSG00000165898, ENSG00000136003, ENSG00000136143, ENSG00000197444, ENSG00000166411, ENSG00000100889, ENSG00000175198, ENSG00000125246, ENSG00000166816, ENSG00000166548, ENSG00000167107, ENSG00000005882, ENSG00000135469, ENSG00000159423, ENSG00000204370, ENSG00000250479, ENSG00000119927, ENSG00000161513, ENSG00000108179, ENSG00000119711, ENSG00000196177, ENSG00000147576, ENSG0000…	993	536	20581	1.35338	1	0.281952	59.8967			GOTERM_BP_DIRECT	GO:0030335~positive regulation of cell migration	19	1.84109	0.00902042
UP_SEQ_FEATURE	zinc finger region:C2H2-type 1	22	3.58891	0.126208	ENSG00000185869, ENSG00000196458, ENSG00000171649, ENSG00000174586, ENSG00000145908, ENSG00000143867, ENSG00000131115, ENSG00000187607, ENSG00000243943, ENSG00000121417, ENSG00000178163, ENSG00000213988, ENSG00000182318, ENSG00000267508, ENSG00000127152, ENSG00000171163, ENSG00000172748, ENSG00000183647, ENSG00000174332, ENSG00000218891, ENSG00000180787, ENSG00000125846	579	554	20063	1.37604	1	0.987652	89.5487			GOTERM_MF_DIRECT	GO:0003700~transcription factor activity, sequence-specific DNA binding	42	6.85155	0.0211601	ENSG00000185869, ENSG00000186026, ENSG00000145908, ENSG00000131115, ENSG00000004487, ENSG00000130751, ENSG00000163623, ENSG00000143578, ENSG00000121417, ENSG00000131196, ENSG00000178662, ENSG00000213988, ENSG00000213967, ENSG00000130726, ENSG00000124766, ENSG00000249459, ENSG00000164104, ENSG00000006468, ENSG00000125846, ENSG00000197961, ENSG00000196458, ENSG00000111206, ENSG00000171649, ENSG0000…	520	961	16881	1.4188	1	0.584906	27.7423			GOTERM_CC_DIRECT	GO:0005759~mitochondrial matrix	22	2.13178	0.183483	ENSG00000139531, ENSG00000165898, ENSG00000005882, ENSG00000196116, ENSG00000159423, ENSG00000136003, ENSG00000136143, ENSG00000197444, ENSG00000166411, ENSG00000161513, ENSG00000108179, ENSG00000196177, ENSG00000119711, ENSG00000147576, ENSG00000100889, ENSG00000175198, ENSG00000204228, ENSG00000063854, ENSG00000145020, ENSG00000111275, ENSG00000166548, ENSG00000167107	946	327	18224	1.29607	1	0.753532	94.7373			GOTERM_MF_DIRECT	GO:0005507~copper ion binding	9	0.872093	0.00902724
UP_SEQ_FEATURE	zinc finger region:C2H2-type 4	23	3.75204	0.129756	ENSG00000185869, ENSG00000197961, ENSG00000196458, ENSG00000171649, ENSG00000186026, ENSG00000130684, ENSG00000174586, ENSG00000145908, ENSG00000131115, ENSG00000187607, ENSG00000177599, ENSG00000243943, ENSG00000121417, ENSG00000182318, ENSG00000267508, ENSG00000127152, ENSG00000171163, ENSG00000172748, ENSG00000183647, ENSG00000174332, ENSG00000218891, ENSG00000180787, ENSG00000125846	579	588	20063	1.3554	1	0.98816	90.2369			GOTERM_CC_DIRECT	GO:0000940~condensed chromosome outer kinetochore	3	0.489396	0.0224857	ENSG00000138778, ENSG00000156970, ENSG00000165480	550	8	18224	12.4255	0.999883	0.217009	27.1655																		UP_SEQ_FEATURE	domain:LDL-receptor class A 2	6	0.581395	0.00928916
GOTERM_MF_DIRECT	GO:0003676~nucleic acid binding	36	5.87276	0.212296	ENSG00000147274, ENSG00000116001, ENSG00000135747, ENSG00000145908, ENSG00000143867, ENSG00000131115, ENSG00000177599, ENSG00000123136, ENSG00000121417, ENSG00000205978, ENSG00000213988, ENSG00000213967, ENSG00000171163, ENSG00000164548, ENSG00000160633, ENSG00000125846, ENSG00000197961, ENSG00000152784, ENSG00000171649, ENSG00000197472, ENSG00000197451, ENSG00000062822, ENSG00000130684, ENSG0000…	520	985	16881	1.18648	1	0.952386	97.3364			GOTERM_CC_DIRECT	GO:0000791~euchromatin	3	0.489396	0.0224857	ENSG00000121481, ENSG00000119772, ENSG00000173894	550	8	18224	12.4255	0.999883	0.217009	27.1655			Annotation Cluster 19	Enrichment Score: 1.7154254192664014														UP_SEQ_FEATURE	domain:LDL-receptor class A 1	6	0.581395	0.00928916
UP_SEQ_FEATURE	zinc finger region:C2H2-type 14	7	1.14192	0.29444	ENSG00000196458, ENSG00000186026, ENSG00000174586, ENSG00000062370, ENSG00000130684, ENSG00000131115, ENSG00000125846	579	156	20063	1.55486	1	0.999809	99.7086			GOTERM_BP_DIRECT	GO:0006298~mismatch repair	5	0.815661	0.0227018	ENSG00000116062, ENSG00000062822, ENSG00000174371, ENSG00000132646, ENSG00000105486	524	35	16792	4.57797	1	0.551817	32.7144			Category	Term	Count	%	PValue	Genes	List Total	Pop Hits	Pop Total	Fold Enrichment	Bonferroni	Benjamini	FDR			UP_KEYWORDS	Microsome	14	1.35659	0.00944996
UP_SEQ_FEATURE	zinc finger region:C2H2-type 2	20	3.26264	0.410461	ENSG00000196458, ENSG00000152784, ENSG00000171649, ENSG00000130684, ENSG00000174586, ENSG00000145908, ENSG00000143867, ENSG00000131115, ENSG00000187607, ENSG00000243943, ENSG00000121417, ENSG00000178163, ENSG00000182318, ENSG00000127152, ENSG00000171163, ENSG00000172748, ENSG00000183647, ENSG00000218891, ENSG00000180787, ENSG00000125846	579	615	20063	1.12687	1	0.999985	99.9856			GOTERM_BP_DIRECT	GO:0006351~transcription, DNA-templated	77	12.5612	0.0234789	ENSG00000148444, ENSG00000185869, ENSG00000109685, ENSG00000140350, ENSG00000151725, ENSG00000145908, ENSG00000143867, ENSG00000177599, ENSG00000068903, ENSG00000121417, ENSG00000124191, ENSG00000213988, ENSG00000185686, ENSG00000171163, ENSG00000164104, ENSG00000249459, ENSG00000104872, ENSG00000160633, ENSG00000143621, ENSG00000204060, ENSG00000116670, ENSG00000125846, ENSG00000173894, ENSG0000…	524	1955	16792	1.26216	1	0.558031	33.6316			GOTERM_MF_DIRECT	GO:0005507~copper ion binding	9	0.872093	0.00902724	ENSG00000115008, ENSG00000185010, ENSG00000189171, ENSG00000198712, ENSG00000087250, ENSG00000119929, ENSG00000109610, ENSG00000198734, ENSG00000089472	897	56	16881	3.02455	0.999965	0.417691	13.5458			GOTERM_BP_DIRECT	GO:0070102~interleukin-6-mediated signaling pathway	4	0.387597	0.009798
															GOTERM_MF_DIRECT	GO:0046872~metal ion binding	80	13.0506	0.0237989	ENSG00000185869, ENSG00000126970, ENSG00000132323, ENSG00000145908, ENSG00000143867, ENSG00000177599, ENSG00000115241, ENSG00000182870, ENSG00000105486, ENSG00000121417, ENSG00000136699, ENSG00000088305, ENSG00000141505, ENSG00000138346, ENSG00000145451, ENSG00000171163, ENSG00000174371, ENSG00000142235, ENSG00000249459, ENSG00000144199, ENSG00000065328, ENSG00000125846, ENSG00000123374, ENSG0000…	520	2069	16881	1.25523	1	0.608634	30.6458			UP_SEQ_FEATURE	domain:Plastocyanin-like 5	3	0.290698	0.021848	ENSG00000185010, ENSG00000198734, ENSG00000089472	987	5	20063	12.1964	1	0.755523	32.5503			GOTERM_MF_DIRECT	GO:0005085~guanyl-nucleotide exchange factor activity	14	1.35659	0.00980155
Annotation Cluster 19	Enrichment Score: 1.0789566747184913														UP_SEQ_FEATURE	zinc finger region:C2H2-type 8	21	3.42577	0.0238645	ENSG00000185869, ENSG00000197961, ENSG00000196458, ENSG00000197472, ENSG00000171649, ENSG00000186026, ENSG00000130684, ENSG00000174586, ENSG00000145908, ENSG00000131115, ENSG00000187607, ENSG00000177599, ENSG00000121417, ENSG00000182318, ENSG00000267508, ENSG00000062370, ENSG00000172748, ENSG00000183647, ENSG00000218891, ENSG00000180787, ENSG00000125846	579	427	20063	1.70415	1	0.896442	33.2581			UP_SEQ_FEATURE	domain:Plastocyanin-like 4	3	0.290698	0.021848	ENSG00000185010, ENSG00000198734, ENSG00000089472	987	5	20063	12.1964	1	0.755523	32.5503			GOTERM_BP_DIRECT	GO:0008284~positive regulation of cell proliferation	38	3.68217	0.00984794
Category	Term	Count	%	PValue	Genes	List Total	Pop Hits	Pop Total	Fold Enrichment	Bonferroni	Benjamini	FDR			GOTERM_BP_DIRECT	GO:0051983~regulation of chromosome segregation	3	0.489396	0.0239354	ENSG00000169679, ENSG00000178999, ENSG00000142945	524	8	16792	12.0172	1	0.559099	34.1648			UP_SEQ_FEATURE	domain:Plastocyanin-like 6	3	0.290698	0.021848	ENSG00000185010, ENSG00000198734, ENSG00000089472	987	5	20063	12.1964	1	0.755523	32.5503			GOTERM_BP_DIRECT	GO:0070301~cellular response to hydrogen peroxide	9	0.872093	0.00994402
UP_SEQ_FEATURE	DNA-binding region:HMG box	6	0.978793	0.00838636	ENSG00000152284, ENSG00000124191, ENSG00000109685, ENSG00000124766, ENSG00000176887, ENSG00000177732	579	44	20063	4.72515	0.999999	0.739227	13.1493			GOTERM_BP_DIRECT	GO:0010457~centriole-centriole cohesion	3	0.489396	0.0239354	ENSG00000058453, ENSG00000174799, ENSG00000129810	524	8	16792	12.0172	1	0.559099	34.1648			UP_SEQ_FEATURE	domain:Plastocyanin-like 1	3	0.290698	0.021848	ENSG00000185010, ENSG00000198734, ENSG00000089472	987	5	20063	12.1964	1	0.755523	32.5503			UP_KEYWORDS	MHC I	4	0.387597	0.0103827
GOTERM_MF_DIRECT	GO:0000976~transcription regulatory region sequence-specific DNA binding	6	0.978793	0.0325054	ENSG00000152455, ENSG00000116560, ENSG00000124766, ENSG00000176887, ENSG00000147140, ENSG00000177732	520	58	16881	3.35829	1	0.654651	39.4712			GOTERM_BP_DIRECT	GO:0021952~central nervous system projection neuron axonogenesis	3	0.489396	0.0239354	ENSG00000182580, ENSG00000077279, ENSG00000154928	524	8	16792	12.0172	1	0.559099	34.1648			UP_SEQ_FEATURE	domain:Plastocyanin-like 3	3	0.290698	0.021848	ENSG00000185010, ENSG00000198734, ENSG00000089472	987	5	20063	12.1964	1	0.755523	32.5503			UP_KEYWORDS	Respiratory chain	9	0.872093	0.0104677
GOTERM_MF_DIRECT	GO:0001105~RNA polymerase II transcription coactivator activity	4	0.652529	0.104222	ENSG00000130726, ENSG00000124766, ENSG00000176887, ENSG00000177732	520	37	16881	3.50956	1	0.862826	81.216			GOTERM_BP_DIRECT	GO:0051315~attachment of mitotic spindle microtubules to kinetochore	3	0.489396	0.0239354	ENSG00000138778, ENSG00000080986, ENSG00000142945	524	8	16792	12.0172	1	0.559099	34.1648			UP_SEQ_FEATURE	domain:Plastocyanin-like 2	3	0.290698	0.021848	ENSG00000185010, ENSG00000198734, ENSG00000089472	987	5	20063	12.1964	1	0.755523	32.5503			UP_SEQ_FEATURE	transmembrane region	281	27.2287	0.010562
GOTERM_BP_DIRECT	GO:0021510~spinal cord development	3	0.489396	0.239667	ENSG00000124766, ENSG00000176887, ENSG00000177732	524	30	16792	3.20458	1	0.976285	99.1153			GOTERM_BP_DIRECT	GO:0046887~positive regulation of hormone secretion	3	0.489396	0.0239354	ENSG00000197696, ENSG00000176887, ENSG00000109255	524	8	16792	12.0172	1	0.559099	34.1648																		UP_SEQ_FEATURE	domain:LIM zinc-binding 1	8	0.775194	0.0106891
GOTERM_MF_DIRECT	GO:0001077~transcriptional activator activity, RNA polymerase II core promoter proximal region sequence-specific binding	8	1.30506	0.591723	ENSG00000134317, ENSG00000127152, ENSG00000124766, ENSG00000105419, ENSG00000065978, ENSG00000176887, ENSG00000006468, ENSG00000177732	520	236	16881	1.10046	1	0.999314	99.9999			GOTERM_BP_DIRECT	GO:1904871~positive regulation of protein localization to Cajal body	3	0.489396	0.0239354	ENSG00000163468, ENSG00000115484, ENSG00000135624	524	8	16792	12.0172	1	0.559099	34.1648			Annotation Cluster 20	Enrichment Score: 1.668496053930663														UP_SEQ_FEATURE	domain:LIM zinc-binding 2	8	0.775194	0.0106891
															GOTERM_MF_DIRECT	GO:0003697~single-stranded DNA binding	8	1.30506	0.0244408	ENSG00000111247, ENSG00000109674, ENSG00000051180, ENSG00000076003, ENSG00000164104, ENSG00000065978, ENSG00000166508, ENSG00000065328	520	93	16881	2.79256	1	0.599702	31.3355			Category	Term	Count	%	PValue	Genes	List Total	Pop Hits	Pop Total	Fold Enrichment	Bonferroni	Benjamini	FDR			UP_SEQ_FEATURE	nucleotide phosphate-binding region:GTP	26	2.51938	0.0107081
Annotation Cluster 20	Enrichment Score: 1.0739692594864136														GOTERM_BP_DIRECT	GO:0019886~antigen processing and presentation of exogenous peptide antigen via MHC class II	8	1.30506	0.024672	ENSG00000138778, ENSG00000161800, ENSG00000138160, ENSG00000090889, ENSG00000042753, ENSG00000066735, ENSG00000137807, ENSG00000142945	524	92	16792	2.78659	1	0.564315	35.0169			UP_KEYWORDS	Nucleotide-binding	118	11.4341	0.000404284	ENSG00000071242, ENSG00000141639, ENSG00000198855, ENSG00000179144, ENSG00000197142, ENSG00000101336, ENSG00000188641, ENSG00000120805, ENSG00000175198, ENSG00000204267, ENSG00000065613, ENSG00000166833, ENSG00000127824, ENSG00000163513, ENSG00000106683, ENSG00000145349, ENSG00000120156, ENSG00000162654, ENSG00000119541, ENSG00000145242, ENSG00000100605, ENSG00000027075, ENSG00000154229, ENSG0000…	993	1788	20581	1.36783	0.169398	0.00879934	0.573644			GOTERM_BP_DIRECT	GO:0002504~antigen processing and presentation of peptide or polysaccharide antigen via MHC class II	5	0.484496	0.0107193
Category	Term	Count	%	PValue	Genes	List Total	Pop Hits	Pop Total	Fold Enrichment	Bonferroni	Benjamini	FDR			GOTERM_BP_DIRECT	GO:0006486~protein glycosylation	9	1.46819	0.0249241	ENSG00000144057, ENSG00000128039, ENSG00000176022, ENSG00000158089, ENSG00000158850, ENSG00000140557, ENSG00000174473, ENSG00000135454, ENSG00000182870	524	113	16792	2.55232	1	0.56225	35.3061			UP_SEQ_FEATURE	active site:Proton acceptor	49	4.74806	0.00619457	ENSG00000071242, ENSG00000142178, ENSG00000141639, ENSG00000102096, ENSG00000171094, ENSG00000095303, ENSG00000197442, ENSG00000077782, ENSG00000148660, ENSG00000101336, ENSG00000146648, ENSG00000160211, ENSG00000173846, ENSG00000065613, ENSG00000102882, ENSG00000184254, ENSG00000126790, ENSG00000166501, ENSG00000177189, ENSG00000159228, ENSG00000154237, ENSG00000165025, ENSG00000163513, ENSG0000…	987	672	20063	1.4822	1	0.523267	10.4856			GOTERM_BP_DIRECT	GO:0055093~response to hyperoxia	5	0.484496	0.0107193
UP_SEQ_FEATURE	domain:PLAC	4	0.652529	0.0188258	ENSG00000140479, ENSG00000136378, ENSG00000178031, ENSG00000151388	579	20	20063	6.93022	1	0.849799	27.2506			GOTERM_BP_DIRECT	GO:1901998~toxin transport	5	0.815661	0.0249294	ENSG00000146477, ENSG00000163468, ENSG00000115484, ENSG00000070018, ENSG00000135624	524	36	16792	4.45081	1	0.556641	35.3122			UP_KEYWORDS	Kinase	51	4.94186	0.00875444	ENSG00000071242, ENSG00000142178, ENSG00000141639, ENSG00000171094, ENSG00000101336, ENSG00000167363, ENSG00000146648, ENSG00000165912, ENSG00000173846, ENSG00000065613, ENSG00000073331, ENSG00000170525, ENSG00000179583, ENSG00000163513, ENSG00000005882, ENSG00000110422, ENSG00000106683, ENSG00000145349, ENSG00000211455, ENSG00000120156, ENSG00000145242, ENSG00000114738, ENSG00000100605, ENSG0000…	993	735	20581	1.43814	0.982332	0.079066	11.759			UP_SEQ_FEATURE	repeat:LRR 11	12	1.16279	0.0107339
UP_SEQ_FEATURE	domain:TSP type-1 4	4	0.652529	0.0636722	ENSG00000136378, ENSG00000178031, ENSG00000151388, ENSG00000082684	579	32	20063	4.33139	1	0.973236	66.7568			GOTERM_MF_DIRECT	GO:0042802~identical protein binding	34	5.54649	0.0249366	ENSG00000142731, ENSG00000147274, ENSG00000108578, ENSG00000123485, ENSG00000071539, ENSG00000176444, ENSG00000070018, ENSG00000123136, ENSG00000122565, ENSG00000135624, ENSG00000143799, ENSG00000089685, ENSG00000170899, ENSG00000114019, ENSG00000145604, ENSG00000132646, ENSG00000164109, ENSG00000141736, ENSG00000065328, ENSG00000179222, ENSG00000051180, ENSG00000186897, ENSG00000080986, ENSG0000…	520	749	16881	1.47364	1	0.589287	31.8637			UP_SEQ_FEATURE	binding site:ATP	41	3.97287	0.011217	ENSG00000071242, ENSG00000142178, ENSG00000182541, ENSG00000141639, ENSG00000102096, ENSG00000171094, ENSG00000197442, ENSG00000077782, ENSG00000148660, ENSG00000101336, ENSG00000146648, ENSG00000173846, ENSG00000175198, ENSG00000103740, ENSG00000065613, ENSG00000102882, ENSG00000166501, ENSG00000177189, ENSG00000154237, ENSG00000167107, ENSG00000165025, ENSG00000163513, ENSG00000005882, ENSG0000…	987	558	20063	1.49358	1	0.597368	18.216			UP_SEQ_FEATURE	region of interest:Alpha-3	4	0.387597	0.0109501
UP_SEQ_FEATURE	domain:TSP type-1 3	4	0.652529	0.0899431	ENSG00000136378, ENSG00000178031, ENSG00000151388, ENSG00000082684	579	37	20063	3.74607	1	0.982844	79.3554			UP_KEYWORDS	Coiled coil	104	16.9657	0.0251158	ENSG00000173621, ENSG00000163006, ENSG00000090889, ENSG00000170579, ENSG00000126970, ENSG00000181418, ENSG00000122952, ENSG00000141505, ENSG00000072571, ENSG00000130726, ENSG00000152253, ENSG00000121211, ENSG00000058453, ENSG00000198720, ENSG00000164488, ENSG00000206557, ENSG00000167378, ENSG00000152503, ENSG00000159335, ENSG00000175084, ENSG00000147140, ENSG00000105255, ENSG00000007062, ENSG0000…	582	3036	20581	1.21137	0.999857	0.194185	29.3615			UP_KEYWORDS	ATP-binding	86	8.33333	0.0137911	ENSG00000142178, ENSG00000071242, ENSG00000141639, ENSG00000171094, ENSG00000198855, ENSG00000197142, ENSG00000101336, ENSG00000146648, ENSG00000197892, ENSG00000173846, ENSG00000175198, ENSG00000204267, ENSG00000065613, ENSG00000166833, ENSG00000134070, ENSG00000170525, ENSG00000179583, ENSG00000172992, ENSG00000163513, ENSG00000108771, ENSG00000187775, ENSG00000005882, ENSG00000271303, ENSG0000…	993	1391	20581	1.28141	0.998295	0.105801	17.9279			UP_KEYWORDS	Acetylation	193	18.7016	0.0110053
UP_SEQ_FEATURE	domain:TSP type-1 2	4	0.652529	0.139471	ENSG00000136378, ENSG00000178031, ENSG00000151388, ENSG00000082684	579	45	20063	3.0801	1	0.99091	91.9095			UP_KEYWORDS	Neurogenesis	14	2.28385	0.0258788	ENSG00000136261, ENSG00000152784, ENSG00000085552, ENSG00000068903, ENSG00000176887, ENSG00000154928, ENSG00000113758, ENSG00000117399, ENSG00000160360, ENSG00000132688, ENSG00000182580, ENSG00000077279, ENSG00000082684, ENSG00000137872	582	250	20581	1.9803	0.999891	0.19527	30.1133			GOTERM_BP_DIRECT	GO:0018105~peptidyl-serine phosphorylation	14	1.35659	0.0152446	ENSG00000071242, ENSG00000163513, ENSG00000110422, ENSG00000169302, ENSG00000145349, ENSG00000211455, ENSG00000114738, ENSG00000102882, ENSG00000069020, ENSG00000027075, ENSG00000166501, ENSG00000159256, ENSG00000154229, ENSG00000165025	891	125	16792	2.11078	1	0.562024	24.5559			GOTERM_BP_DIRECT	GO:0070373~negative regulation of ERK1 and ERK2 cascade	9	0.872093	0.0110146
UP_SEQ_FEATURE	domain:TSP type-1 1	4	0.652529	0.139471	ENSG00000136378, ENSG00000178031, ENSG00000151388, ENSG00000082684	579	45	20063	3.0801	1	0.99091	91.9095			UP_KEYWORDS	S-adenosyl-L-methionine	11	1.79445	0.0262388	ENSG00000088305, ENSG00000152455, ENSG00000162639, ENSG00000111641, ENSG00000152784, ENSG00000109685, ENSG00000143379, ENSG00000179299, ENSG00000105202, ENSG00000133247, ENSG00000119772	582	174	20581	2.23556	0.999904	0.193609	30.4654			UP_SEQ_FEATURE	nucleotide phosphate-binding region:ATP	65	6.29845	0.0158586	ENSG00000142178, ENSG00000071242, ENSG00000141639, ENSG00000171094, ENSG00000101336, ENSG00000146648, ENSG00000197892, ENSG00000173846, ENSG00000204267, ENSG00000065613, ENSG00000166833, ENSG00000170525, ENSG00000179583, ENSG00000172992, ENSG00000163513, ENSG00000108771, ENSG00000187775, ENSG00000271303, ENSG00000005882, ENSG00000166750, ENSG00000118777, ENSG00000110422, ENSG00000106683, ENSG0000…	987	994	20063	1.32925	1	0.674996	24.7961			UP_SEQ_FEATURE	binding site:ATP	41	3.97287	0.011217
UP_SEQ_FEATURE	domain:TSP type-1 5	3	0.489396	0.171611	ENSG00000136378, ENSG00000151388, ENSG00000082684	579	26	20063	3.99821	1	0.996169	95.722			UP_KEYWORDS	mRNA processing	17	2.77325	0.0270224	ENSG00000147274, ENSG00000119203, ENSG00000106355, ENSG00000125743, ENSG00000123136, ENSG00000130332, ENSG00000145216, ENSG00000136709, ENSG00000124193, ENSG00000104859, ENSG00000116560, ENSG00000171960, ENSG00000164548, ENSG00000065978, ENSG00000147140, ENSG00000182004, ENSG00000152147	582	332	20581	1.81073	0.999928	0.194799	31.2261			GOTERM_MF_DIRECT	GO:0004674~protein serine/threonine kinase activity	30	2.90698	0.0280609	ENSG00000142178, ENSG00000071242, ENSG00000102096, ENSG00000141639, ENSG00000182541, ENSG00000197442, ENSG00000148660, ENSG00000161011, ENSG00000173846, ENSG00000065613, ENSG00000102882, ENSG00000073331, ENSG00000134070, ENSG00000166501, ENSG00000177189, ENSG00000154237, ENSG00000165025, ENSG00000178607, ENSG00000110422, ENSG00000162302, ENSG00000169302, ENSG00000106683, ENSG00000145349, ENSG0000…	897	376	16881	1.50155	1	0.646631	36.6723			UP_KEYWORDS	Apoptosis	39	3.77907	0.0114589
															GOTERM_BP_DIRECT	GO:0007080~mitotic metaphase plate congression	5	0.815661	0.0272843	ENSG00000138778, ENSG00000134690, ENSG00000138180, ENSG00000134057, ENSG00000142945	524	37	16792	4.33051	1	0.584207	37.9555			GOTERM_BP_DIRECT	GO:0006468~protein phosphorylation	35	3.39147	0.0291173	ENSG00000142178, ENSG00000182541, ENSG00000102096, ENSG00000067177, ENSG00000141639, ENSG00000197442, ENSG00000077782, ENSG00000101336, ENSG00000161011, ENSG00000173846, ENSG00000102882, ENSG00000142192, ENSG00000073331, ENSG00000134070, ENSG00000113163, ENSG00000166501, ENSG00000177189, ENSG00000154237, ENSG00000165025, ENSG00000163513, ENSG00000005882, ENSG00000108691, ENSG00000178607, ENSG0000…	891	456	16792	1.44653	1	0.660589	41.8425			UP_KEYWORDS	Sarcoplasmic reticulum	7	0.678295	0.0116556
Annotation Cluster 21	Enrichment Score: 1.032298433505695														GOTERM_CC_DIRECT	GO:0005730~nucleolus	37	6.03589	0.0279528	ENSG00000203760, ENSG00000142731, ENSG00000055044, ENSG00000143748, ENSG00000171617, ENSG00000129197, ENSG00000176890, ENSG00000123485, ENSG00000129195, ENSG00000129351, ENSG00000105202, ENSG00000143799, ENSG00000111641, ENSG00000144554, ENSG00000164548, ENSG00000145604, ENSG00000160679, ENSG00000183763, ENSG00000164104, ENSG00000104872, ENSG00000137804, ENSG00000143621, ENSG00000130255, ENSG0000…	550	857	18224	1.43055	0.999987	0.25691	32.6422			UP_KEYWORDS	Serine/threonine-protein kinase	28	2.71318	0.0411761	ENSG00000142178, ENSG00000071242, ENSG00000102096, ENSG00000141639, ENSG00000182541, ENSG00000197442, ENSG00000148660, ENSG00000173846, ENSG00000065613, ENSG00000102882, ENSG00000073331, ENSG00000166501, ENSG00000177189, ENSG00000154237, ENSG00000163513, ENSG00000178607, ENSG00000110422, ENSG00000162302, ENSG00000169302, ENSG00000106683, ENSG00000145349, ENSG00000211455, ENSG00000160145, ENSG0000…	993	393	20581	1.47667	1	0.214355	45.021			GOTERM_BP_DIRECT	GO:0070374~positive regulation of ERK1 and ERK2 cascade	18	1.74419	0.0116935
Category	Term	Count	%	PValue	Genes	List Total	Pop Hits	Pop Total	Fold Enrichment	Bonferroni	Benjamini	FDR			GOTERM_CC_DIRECT	GO:0072687~meiotic spindle	3	0.489396	0.0283405	ENSG00000066279, ENSG00000068903, ENSG00000087586	550	9	18224	11.0448	0.999989	0.254273	33.0157			GOTERM_MF_DIRECT	GO:0005524~ATP binding	95	9.20543	0.046345	ENSG00000142178, ENSG00000071242, ENSG00000141639, ENSG00000171094, ENSG00000198855, ENSG00000197142, ENSG00000101336, ENSG00000146648, ENSG00000197892, ENSG00000102032, ENSG00000173846, ENSG00000175198, ENSG00000204267, ENSG00000065613, ENSG00000073331, ENSG00000166833, ENSG00000134070, ENSG00000170525, ENSG00000179583, ENSG00000172992, ENSG00000133789, ENSG00000163513, ENSG00000108771, ENSG0000…	897	1495	16881	1.19588	1	0.721993	53.3117			GOTERM_CC_DIRECT	GO:0005783~endoplasmic reticulum	59	5.71705	0.0120167
GOTERM_CC_DIRECT	GO:0001740~Barr body	3	0.489396	0.0125371	ENSG00000163041, ENSG00000164032, ENSG00000099284	550	6	18224	16.5673	0.993404	0.14115	16.1252			GOTERM_CC_DIRECT	GO:0002199~zona pellucida receptor complex	3	0.489396	0.0283405	ENSG00000163468, ENSG00000115484, ENSG00000135624	550	9	18224	11.0448	0.999989	0.254273	33.0157			UP_SEQ_FEATURE	domain:Protein kinase	33	3.19767	0.0483382	ENSG00000142178, ENSG00000182541, ENSG00000102096, ENSG00000141639, ENSG00000171094, ENSG00000197442, ENSG00000077782, ENSG00000148660, ENSG00000101336, ENSG00000146648, ENSG00000173846, ENSG00000065613, ENSG00000102882, ENSG00000134070, ENSG00000166501, ENSG00000154237, ENSG00000165025, ENSG00000163513, ENSG00000178607, ENSG00000110422, ENSG00000106683, ENSG00000169302, ENSG00000145349, ENSG0000…	987	478	20063	1.40335	1	0.880294	58.655			GOTERM_BP_DIRECT	GO:0043406~positive regulation of MAP kinase activity	9	0.872093	0.0121679
GOTERM_BP_DIRECT	GO:0006342~chromatin silencing	5	0.815661	0.0507957	ENSG00000224287, ENSG00000188486, ENSG00000164032, ENSG00000068903, ENSG00000099284	524	45	16792	3.56064	1	0.726134	59.3226			GOTERM_CC_DIRECT	GO:0005832~chaperonin-containing T-complex	3	0.489396	0.0283405	ENSG00000163468, ENSG00000115484, ENSG00000135624	550	9	18224	11.0448	0.999989	0.254273	33.0157			UP_KEYWORDS	Transferase	91	8.81783	0.199194	ENSG00000142178, ENSG00000071242, ENSG00000156219, ENSG00000141639, ENSG00000064225, ENSG00000171094, ENSG00000165434, ENSG00000198855, ENSG00000101336, ENSG00000167701, ENSG00000105835, ENSG00000165912, ENSG00000146648, ENSG00000160310, ENSG00000167363, ENSG00000161217, ENSG00000114166, ENSG00000173846, ENSG00000143797, ENSG00000178685, ENSG00000065613, ENSG00000073331, ENSG00000164574, ENSG0000…	993	1708	20581	1.10426	1	0.546334	95.759			GOTERM_CC_DIRECT	GO:0005925~focal adhesion	32	3.10078	0.0123712
GOTERM_BP_DIRECT	GO:0006334~nucleosome assembly	8	1.30506	0.0784352	ENSG00000188486, ENSG00000163041, ENSG00000180543, ENSG00000140350, ENSG00000115163, ENSG00000164104, ENSG00000099284, ENSG00000132780	524	119	16792	2.15434	1	0.820694	75.5706			GOTERM_BP_DIRECT	GO:0006461~protein complex assembly	9	1.46819	0.0285818	ENSG00000170312, ENSG00000105568, ENSG00000141510, ENSG00000198625, ENSG00000171960, ENSG00000134057, ENSG00000155438, ENSG00000112290, ENSG00000153132	524	116	16792	2.48631	1	0.595852	39.3681			GOTERM_MF_DIRECT	GO:0004672~protein kinase activity	22	2.13178	0.355471	ENSG00000071242, ENSG00000182541, ENSG00000102096, ENSG00000005882, ENSG00000108691, ENSG00000197442, ENSG00000110422, ENSG00000106683, ENSG00000146648, ENSG00000120156, ENSG00000211455, ENSG00000160145, ENSG00000114738, ENSG00000027075, ENSG00000151414, ENSG00000113163, ENSG00000136297, ENSG00000166501, ENSG00000177189, ENSG00000154229, ENSG00000154237, ENSG00000165025	897	359	16881	1.15328	1	0.98419	99.9133			UP_SEQ_FEATURE	repeat:FG-GAP 2	5	0.484496	0.0124374
GOTERM_MF_DIRECT	GO:0031492~nucleosomal DNA binding	4	0.652529	0.167484	ENSG00000163041, ENSG00000164032, ENSG00000196591, ENSG00000115163	520	46	16881	2.82291	1	0.918888	93.8263			UP_SEQ_FEATURE	zinc finger region:C2H2-type 11	16	2.61011	0.0287123	ENSG00000197961, ENSG00000196458, ENSG00000197472, ENSG00000186026, ENSG00000130684, ENSG00000174586, ENSG00000145908, ENSG00000131115, ENSG00000177599, ENSG00000121417, ENSG00000267508, ENSG00000062370, ENSG00000172748, ENSG00000183647, ENSG00000180787, ENSG00000125846	579	301	20063	1.84192	1	0.92446	38.5951																		UP_SEQ_FEATURE	repeat:FG-GAP 4	5	0.484496	0.0124374
UP_KEYWORDS	Nucleosome core	5	0.815661	0.243325	ENSG00000188486, ENSG00000163041, ENSG00000164032, ENSG00000115163, ENSG00000099284	582	89	20581	1.98666	1	0.721046	97.7855			GOTERM_BP_DIRECT	GO:0042493~response to drug	17	2.77325	0.0291873	ENSG00000051180, ENSG00000108578, ENSG00000176890, ENSG00000196591, ENSG00000163623, ENSG00000134057, ENSG00000170312, ENSG00000088305, ENSG00000039068, ENSG00000112941, ENSG00000147872, ENSG00000130649, ENSG00000171303, ENSG00000115457, ENSG00000164104, ENSG00000119772, ENSG00000166508	524	304	16792	1.79203	1	0.598136	40.017			Annotation Cluster 21	Enrichment Score: 1.6535818599893204														UP_SEQ_FEATURE	repeat:FG-GAP 1	5	0.484496	0.0124374
GOTERM_CC_DIRECT	GO:0000786~nucleosome	5	0.815661	0.314423	ENSG00000188486, ENSG00000163041, ENSG00000164032, ENSG00000115163, ENSG00000099284	550	94	18224	1.76248	1	0.886668	99.4812			GOTERM_BP_DIRECT	GO:1904851~positive regulation of establishment of protein localization to telomere	3	0.489396	0.0301474	ENSG00000141499, ENSG00000115484, ENSG00000135624	524	9	16792	10.6819	1	0.604751	41.0323			Category	Term	Count	%	PValue	Genes	List Total	Pop Hits	Pop Total	Fold Enrichment	Bonferroni	Benjamini	FDR			UP_SEQ_FEATURE	domain:PAS 2	5	0.484496	0.0124374
															GOTERM_BP_DIRECT	GO:0008608~attachment of spindle microtubules to kinetochore	3	0.489396	0.0301474	ENSG00000080986, ENSG00000178999, ENSG00000129810	524	9	16792	10.6819	1	0.604751	41.0323			UP_KEYWORDS	Prenylation	18	1.74419	0.00315254	ENSG00000154451, ENSG00000067177, ENSG00000157869, ENSG00000170832, ENSG00000177105, ENSG00000172794, ENSG00000163637, ENSG00000162645, ENSG00000105499, ENSG00000137502, ENSG00000158186, ENSG00000108551, ENSG00000117228, ENSG00000069974, ENSG00000080371, ENSG00000165023, ENSG00000006534, ENSG00000176533	993	168	20581	2.22065	0.765265	0.0405629	4.39282			UP_SEQ_FEATURE	repeat:FG-GAP 3	5	0.484496	0.0124374
Annotation Cluster 22	Enrichment Score: 1.001272355160897														GOTERM_CC_DIRECT	GO:0046540~U4/U6 x U5 tri-snRNP complex	4	0.652529	0.0307738	ENSG00000106355, ENSG00000125743, ENSG00000171960, ENSG00000182004	550	23	18224	5.76253	0.999996	0.267293	35.3162			UP_KEYWORDS	GTP-binding	29	2.81008	0.00479978	ENSG00000154451, ENSG00000157869, ENSG00000179144, ENSG00000177105, ENSG00000162645, ENSG00000120805, ENSG00000100889, ENSG00000158186, ENSG00000108551, ENSG00000069974, ENSG00000164402, ENSG00000179583, ENSG00000080371, ENSG00000127824, ENSG00000165023, ENSG00000154237, ENSG00000204590, ENSG00000171115, ENSG00000197885, ENSG00000172794, ENSG00000162654, ENSG00000100664, ENSG00000137502, ENSG0000…	993	343	20581	1.75235	0.890124	0.0537137	6.61611			UP_SEQ_FEATURE	repeat:FG-GAP 5	5	0.484496	0.0124374
Category	Term	Count	%	PValue	Genes	List Total	Pop Hits	Pop Total	Fold Enrichment	Bonferroni	Benjamini	FDR			GOTERM_MF_DIRECT	GO:0044822~poly(A) RNA binding	47	7.66721	0.0309343	ENSG00000055044, ENSG00000183496, ENSG00000143748, ENSG00000116001, ENSG00000147274, ENSG00000140350, ENSG00000129351, ENSG00000125743, ENSG00000105202, ENSG00000123136, ENSG00000145216, ENSG00000178718, ENSG00000124193, ENSG00000143799, ENSG00000111641, ENSG00000143321, ENSG00000163214, ENSG00000130726, ENSG00000164548, ENSG00000160679, ENSG00000136243, ENSG00000164104, ENSG00000160633, ENSG0000…	520	1129	16881	1.35145	1	0.652486	37.9606			UP_SEQ_FEATURE	nucleotide phosphate-binding region:GTP	26	2.51938	0.0107081	ENSG00000154451, ENSG00000157869, ENSG00000177105, ENSG00000179144, ENSG00000162645, ENSG00000120805, ENSG00000100889, ENSG00000158186, ENSG00000108551, ENSG00000069974, ENSG00000164402, ENSG00000127824, ENSG00000080371, ENSG00000165023, ENSG00000204590, ENSG00000171115, ENSG00000197885, ENSG00000172794, ENSG00000162654, ENSG00000100664, ENSG00000137502, ENSG00000108387, ENSG00000144840, ENSG0000…	987	310	20063	1.70487	1	0.614129	17.4623			UP_SEQ_FEATURE	repeat:FG-GAP 6	5	0.484496	0.0124374
UP_KEYWORDS	Tyrosine-protein kinase	9	1.46819	0.0141032	ENSG00000182580, ENSG00000105976, ENSG00000176444, ENSG00000134853, ENSG00000105204, ENSG00000062524, ENSG00000112742, ENSG00000154928, ENSG00000141736	582	112	20581	2.84163	0.992866	0.125052	17.6419			UP_SEQ_FEATURE	zinc finger region:C2H2-type 9	19	3.09951	0.0314832	ENSG00000185869, ENSG00000197961, ENSG00000196458, ENSG00000197472, ENSG00000186026, ENSG00000171649, ENSG00000130684, ENSG00000174586, ENSG00000145908, ENSG00000131115, ENSG00000187607, ENSG00000177599, ENSG00000121417, ENSG00000267508, ENSG00000062370, ENSG00000172748, ENSG00000183647, ENSG00000180787, ENSG00000125846	579	385	20063	1.71006	1	0.931923	41.4625			GOTERM_MF_DIRECT	GO:0005525~GTP binding	31	3.00388	0.0222085	ENSG00000154451, ENSG00000157869, ENSG00000179144, ENSG00000177105, ENSG00000162645, ENSG00000120805, ENSG00000100889, ENSG00000158186, ENSG00000108551, ENSG00000069974, ENSG00000164402, ENSG00000179583, ENSG00000080371, ENSG00000127824, ENSG00000165023, ENSG00000154237, ENSG00000204590, ENSG00000171115, ENSG00000197885, ENSG00000119718, ENSG00000172794, ENSG00000198959, ENSG00000162654, ENSG0000…	897	384	16881	1.51927	1	0.610323	30.2664			UP_SEQ_FEATURE	repeat:FG-GAP 7	5	0.484496	0.0124374
GOTERM_BP_DIRECT	GO:0046777~protein autophosphorylation	12	1.95759	0.0190197	ENSG00000182580, ENSG00000183496, ENSG00000130726, ENSG00000176444, ENSG00000134853, ENSG00000165238, ENSG00000112742, ENSG00000077279, ENSG00000154928, ENSG00000178999, ENSG00000141736, ENSG00000087586	524	172	16792	2.23575	1	0.500762	28.2036			UP_KEYWORDS	Meiosis	7	1.14192	0.0314908	ENSG00000188486, ENSG00000100814, ENSG00000071539, ENSG00000174371, ENSG00000068903, ENSG00000121211, ENSG00000123374	582	84	20581	2.94688	0.999985	0.219207	35.4188			UP_SEQ_FEATURE	propeptide:Removed in mature form	20	1.93798	0.0251939	ENSG00000154451, ENSG00000156219, ENSG00000180155, ENSG00000177105, ENSG00000172794, ENSG00000085063, ENSG00000205220, ENSG00000180447, ENSG00000162645, ENSG00000166340, ENSG00000163235, ENSG00000105499, ENSG00000137502, ENSG00000158186, ENSG00000108551, ENSG00000137642, ENSG00000112139, ENSG00000080371, ENSG00000165023, ENSG00000176533	987	237	20063	1.71538	1	0.774324	36.5469			UP_SEQ_FEATURE	domain:PAS 1	5	0.484496	0.0124374
GOTERM_BP_DIRECT	GO:0018108~peptidyl-tyrosine phosphorylation	9	1.46819	0.105715	ENSG00000182580, ENSG00000105976, ENSG00000176444, ENSG00000134853, ENSG00000105204, ENSG00000062524, ENSG00000112742, ENSG00000154928, ENSG00000141736	524	153	16792	1.88505	1	0.872168	85.454			UP_SEQ_FEATURE	region of interest:Metalloprotease	3	0.489396	0.0319868	ENSG00000038295, ENSG00000168487, ENSG00000116183	579	10	20063	10.3953	1	0.925299	41.9701			GOTERM_BP_DIRECT	GO:0007264~small GTPase mediated signal transduction	21	2.03488	0.038702	ENSG00000157869, ENSG00000147459, ENSG00000197885, ENSG00000177105, ENSG00000113319, ENSG00000107099, ENSG00000172794, ENSG00000134215, ENSG00000120805, ENSG00000186517, ENSG00000137502, ENSG00000158186, ENSG00000137936, ENSG00000144840, ENSG00000108551, ENSG00000134516, ENSG00000069974, ENSG00000080371, ENSG00000165023, ENSG00000128512, ENSG00000154237	891	246	16792	1.60883	1	0.713503	51.5189			GOTERM_MF_DIRECT	GO:0008138~protein tyrosine/serine/threonine phosphatase activity	7	0.678295	0.012472
GOTERM_MF_DIRECT	GO:0004714~transmembrane receptor protein tyrosine kinase activity	4	0.652529	0.110707	ENSG00000105976, ENSG00000134853, ENSG00000062524, ENSG00000141736	520	38	16881	3.41721	1	0.860997	83.1791			GOTERM_CC_DIRECT	GO:0000790~nuclear chromatin	12	1.95759	0.032338	ENSG00000131196, ENSG00000116062, ENSG00000111247, ENSG00000188486, ENSG00000171617, ENSG00000051180, ENSG00000141510, ENSG00000004487, ENSG00000196591, ENSG00000164104, ENSG00000099284, ENSG00000132780	550	193	18224	2.06018	0.999998	0.2732	36.7562			UP_SEQ_FEATURE	short sequence motif:Effector region	10	0.968992	0.0604055	ENSG00000137502, ENSG00000158186, ENSG00000157869, ENSG00000108551, ENSG00000197885, ENSG00000177105, ENSG00000172794, ENSG00000069974, ENSG00000080371, ENSG00000165023	987	101	20063	2.0126	1	0.909849	67.0674			GOTERM_BP_DIRECT	GO:0010575~positive regulation of vascular endothelial growth factor production	6	0.581395	0.0126123
GOTERM_MF_DIRECT	GO:0004713~protein tyrosine kinase activity	6	0.978793	0.388855	ENSG00000105976, ENSG00000176444, ENSG00000105204, ENSG00000062524, ENSG00000112742, ENSG00000141736	520	133	16881	1.46452	1	0.992731	99.9436			GOTERM_MF_DIRECT	GO:0000976~transcription regulatory region sequence-specific DNA binding	6	0.978793	0.0325054	ENSG00000152455, ENSG00000116560, ENSG00000124766, ENSG00000176887, ENSG00000147140, ENSG00000177732	520	58	16881	3.35829	1	0.654651	39.4712			GOTERM_MF_DIRECT	GO:0003924~GTPase activity	19	1.84109	0.0734725	ENSG00000154451, ENSG00000204590, ENSG00000157869, ENSG00000197885, ENSG00000177105, ENSG00000179144, ENSG00000162645, ENSG00000162654, ENSG00000198959, ENSG00000120805, ENSG00000100664, ENSG00000137502, ENSG00000108387, ENSG00000158186, ENSG00000108551, ENSG00000117228, ENSG00000069974, ENSG00000080371, ENSG00000127824	897	234	16881	1.52807	1	0.798331	70.6208			GOTERM_CC_DIRECT	GO:0030658~transport vesicle membrane	7	0.678295	0.012742
GOTERM_BP_DIRECT	GO:0007169~transmembrane receptor protein tyrosine kinase signaling pathway	3	0.489396	0.804909	ENSG00000105976, ENSG00000062524, ENSG00000141736	524	96	16792	1.00143	1	0.999998	100			UP_KEYWORDS	mRNA splicing	14	2.28385	0.0339879	ENSG00000147274, ENSG00000106355, ENSG00000125743, ENSG00000123136, ENSG00000130332, ENSG00000124193, ENSG00000116560, ENSG00000104859, ENSG00000164548, ENSG00000171960, ENSG00000065978, ENSG00000147140, ENSG00000182004, ENSG00000152147	582	260	20581	1.90414	0.999994	0.230179	37.6575			UP_SEQ_FEATURE	lipid moiety-binding region:S-geranylgeranyl cysteine	10	0.968992	0.0842215	ENSG00000137502, ENSG00000154451, ENSG00000158186, ENSG00000177105, ENSG00000172794, ENSG00000069974, ENSG00000080371, ENSG00000162645, ENSG00000165023, ENSG00000176533	987	108	20063	1.88215	1	0.943411	79.1617			GOTERM_BP_DIRECT	GO:0051260~protein homooligomerization	18	1.74419	0.0129884
															GOTERM_MF_DIRECT	GO:0043142~single-stranded DNA-dependent ATPase activity	3	0.489396	0.0360507	ENSG00000138346, ENSG00000051180, ENSG00000127586	520	10	16881	9.73904	1	0.677643	42.7548																		GOTERM_CC_DIRECT	GO:0045202~synapse	18	1.74419	0.013123
Annotation Cluster 23	Enrichment Score: 0.9571801679935245														GOTERM_MF_DIRECT	GO:0003678~DNA helicase activity	4	0.652529	0.036215	ENSG00000138346, ENSG00000076003, ENSG00000140451, ENSG00000166508	520	24	16881	5.41058	1	0.664407	42.9028			Annotation Cluster 22	Enrichment Score: 1.6298311749830814														GOTERM_BP_DIRECT	GO:0051897~positive regulation of protein kinase B signaling	11	1.06589	0.0131691
Category	Term	Count	%	PValue	Genes	List Total	Pop Hits	Pop Total	Fold Enrichment	Bonferroni	Benjamini	FDR			GOTERM_MF_DIRECT	GO:0042162~telomeric DNA binding	4	0.652529	0.036215	ENSG00000115053, ENSG00000138668, ENSG00000004487, ENSG00000140451	520	24	16881	5.41058	1	0.664407	42.9028			Category	Term	Count	%	PValue	Genes	List Total	Pop Hits	Pop Total	Fold Enrichment	Bonferroni	Benjamini	FDR			GOTERM_BP_DIRECT	GO:0045010~actin nucleation	4	0.387597	0.0134517
UP_SEQ_FEATURE	domain:SET	5	0.815661	0.0521669	ENSG00000152455, ENSG00000152784, ENSG00000109685, ENSG00000143379, ENSG00000133247	579	49	20063	3.53583	1	0.962701	59.2159			GOTERM_BP_DIRECT	GO:0051103~DNA ligation involved in DNA repair	3	0.489396	0.0369191	ENSG00000143799, ENSG00000164104, ENSG00000105486	524	10	16792	9.61374	1	0.675079	47.7472			GOTERM_BP_DIRECT	GO:0007229~integrin-mediated signaling pathway	13	1.25969	0.00605319	ENSG00000153071, ENSG00000138448, ENSG00000112851, ENSG00000179295, ENSG00000133246, ENSG00000101336, ENSG00000134215, ENSG00000140678, ENSG00000115956, ENSG00000143127, ENSG00000169896, ENSG00000091409, ENSG00000165025	891	99	16792	2.47476	1	0.401159	10.5391			UP_KEYWORDS	Myristate	18	1.74419	0.0134813
UP_SEQ_FEATURE	domain:Post-SET	3	0.489396	0.0761877	ENSG00000152455, ENSG00000109685, ENSG00000143379	579	16	20063	6.49709	1	0.975764	73.4618			GOTERM_BP_DIRECT	GO:0055015~ventricular cardiac muscle cell development	3	0.489396	0.0369191	ENSG00000170312, ENSG00000134057, ENSG00000133026	524	10	16792	9.61374	1	0.675079	47.7472			UP_SEQ_FEATURE	repeat:FG-GAP 4	5	0.484496	0.0124374	ENSG00000138448, ENSG00000143127, ENSG00000169896, ENSG00000140678, ENSG00000091409	987	19	20063	5.34928	1	0.624873	19.9968			GOTERM_MF_DIRECT	GO:0000900~translation repressor activity, nucleic acid binding	4	0.387597	0.0135044
GOTERM_MF_DIRECT	GO:0018024~histone-lysine N-methyltransferase activity	3	0.489396	0.338204	ENSG00000152455, ENSG00000109685, ENSG00000143379	520	39	16881	2.49719	1	0.987271	99.8111			GOTERM_BP_DIRECT	GO:0060174~limb bud formation	3	0.489396	0.0369191	ENSG00000076356, ENSG00000124766, ENSG00000176887	524	10	16792	9.61374	1	0.675079	47.7472			UP_SEQ_FEATURE	repeat:FG-GAP 3	5	0.484496	0.0124374	ENSG00000138448, ENSG00000143127, ENSG00000169896, ENSG00000140678, ENSG00000091409	987	19	20063	5.34928	1	0.624873	19.9968			GOTERM_CC_DIRECT	GO:0005743~mitochondrial inner membrane	35	3.39147	0.0137332
															GOTERM_BP_DIRECT	GO:0019915~lipid storage	4	0.652529	0.0374187	ENSG00000147872, ENSG00000062282, ENSG00000135454, ENSG00000118961	524	24	16792	5.34097	1	0.674827	48.2129			UP_SEQ_FEATURE	repeat:FG-GAP 2	5	0.484496	0.0124374	ENSG00000138448, ENSG00000143127, ENSG00000169896, ENSG00000140678, ENSG00000091409	987	19	20063	5.34928	1	0.624873	19.9968			UP_KEYWORDS	ATP-binding	86	8.33333	0.0137911
Annotation Cluster 24	Enrichment Score: 0.9543469532443678														GOTERM_BP_DIRECT	GO:0006297~nucleotide-excision repair, DNA gap filling	4	0.652529	0.0374187	ENSG00000177084, ENSG00000062822, ENSG00000132646, ENSG00000105486	524	24	16792	5.34097	1	0.674827	48.2129			UP_SEQ_FEATURE	repeat:FG-GAP 1	5	0.484496	0.0124374	ENSG00000138448, ENSG00000143127, ENSG00000169896, ENSG00000140678, ENSG00000091409	987	19	20063	5.34928	1	0.624873	19.9968			GOTERM_BP_DIRECT	GO:0014070~response to organic cyclic compound	8	0.775194	0.0141023
Category	Term	Count	%	PValue	Genes	List Total	Pop Hits	Pop Total	Fold Enrichment	Bonferroni	Benjamini	FDR			GOTERM_BP_DIRECT	GO:0006355~regulation of transcription, DNA-templated	60	9.78793	0.038267	ENSG00000148444, ENSG00000185869, ENSG00000140350, ENSG00000135747, ENSG00000151725, ENSG00000145908, ENSG00000177599, ENSG00000121417, ENSG00000213988, ENSG00000124191, ENSG00000107438, ENSG00000171163, ENSG00000160679, ENSG00000164104, ENSG00000249459, ENSG00000125846, ENSG00000196458, ENSG00000152784, ENSG00000197472, ENSG00000130684, ENSG00000105419, ENSG00000029993, ENSG00000164611, ENSG0000…	524	1504	16792	1.27842	1	0.677994	48.9949			UP_SEQ_FEATURE	repeat:FG-GAP 7	5	0.484496	0.0124374	ENSG00000138448, ENSG00000143127, ENSG00000169896, ENSG00000140678, ENSG00000091409	987	19	20063	5.34928	1	0.624873	19.9968			GOTERM_BP_DIRECT	GO:0035914~skeletal muscle cell differentiation	8	0.775194	0.0141023
GOTERM_CC_DIRECT	GO:0046540~U4/U6 x U5 tri-snRNP complex	4	0.652529	0.0307738	ENSG00000106355, ENSG00000125743, ENSG00000171960, ENSG00000182004	550	23	18224	5.76253	0.999996	0.267293	35.3162			GOTERM_BP_DIRECT	GO:0001558~regulation of cell growth	7	1.14192	0.0384672	ENSG00000109084, ENSG00000111206, ENSG00000170801, ENSG00000116183, ENSG00000115457, ENSG00000099284, ENSG00000116670	524	80	16792	2.80401	1	0.67483	49.1777			UP_SEQ_FEATURE	repeat:FG-GAP 6	5	0.484496	0.0124374	ENSG00000138448, ENSG00000143127, ENSG00000169896, ENSG00000140678, ENSG00000091409	987	19	20063	5.34928	1	0.624873	19.9968			UP_SEQ_FEATURE	domain:Ig-like C2-type	12	1.16279	0.0141162
GOTERM_CC_DIRECT	GO:0005681~spliceosomal complex	6	0.978793	0.153962	ENSG00000106355, ENSG00000125743, ENSG00000171960, ENSG00000123136, ENSG00000182004, ENSG00000143294	550	94	18224	2.11497	1	0.682499	90.2732			UP_SEQ_FEATURE	compositionally biased region:Asp/Glu-rich (acidic)	9	1.46819	0.0388047	ENSG00000115053, ENSG00000198625, ENSG00000159335, ENSG00000115241, ENSG00000105419, ENSG00000164104, ENSG00000029993, ENSG00000177732, ENSG00000134323	579	133	20063	2.34481	1	0.950605	48.4455			UP_SEQ_FEATURE	repeat:FG-GAP 5	5	0.484496	0.0124374	ENSG00000138448, ENSG00000143127, ENSG00000169896, ENSG00000140678, ENSG00000091409	987	19	20063	5.34928	1	0.624873	19.9968			GOTERM_BP_DIRECT	GO:0009636~response to toxic substance	11	1.06589	0.0142397
UP_KEYWORDS	Spliceosome	6	0.978793	0.289311	ENSG00000147274, ENSG00000106355, ENSG00000125743, ENSG00000171960, ENSG00000130332, ENSG00000182004	582	127	20581	1.67067	1	0.769447	99.0599			GOTERM_MF_DIRECT	GO:0016757~transferase activity, transferring glycosyl groups	6	0.978793	0.0392039	ENSG00000151948, ENSG00000158089, ENSG00000158850, ENSG00000174473, ENSG00000136908, ENSG00000182870	520	61	16881	3.19313	1	0.679625	45.5346			UP_SEQ_FEATURE	short sequence motif:GFFKR motif	4	0.387597	0.0345835	ENSG00000138448, ENSG00000169896, ENSG00000140678, ENSG00000091409	987	15	20063	5.4206	1	0.82153	46.6028			UP_KEYWORDS	Iron	26	2.51938	0.0142444
															UP_SEQ_FEATURE	zinc finger region:C2H2-type 10	17	2.77325	0.0393145	ENSG00000185869, ENSG00000197961, ENSG00000196458, ENSG00000197472, ENSG00000130684, ENSG00000174586, ENSG00000145908, ENSG00000131115, ENSG00000177599, ENSG00000187607, ENSG00000121417, ENSG00000267508, ENSG00000062370, ENSG00000172748, ENSG00000183647, ENSG00000180787, ENSG00000125846	579	341	20063	1.72748	1	0.945506	48.9014			GOTERM_CC_DIRECT	GO:0008305~integrin complex	5	0.484496	0.0487739	ENSG00000138448, ENSG00000143127, ENSG00000169896, ENSG00000140678, ENSG00000091409	946	27	18224	3.56746	1	0.4537	51.6328			UP_SEQ_FEATURE	domain:LDL-receptor class A 6	4	0.387597	0.0145129
Annotation Cluster 25	Enrichment Score: 0.9480481229476893														GOTERM_BP_DIRECT	GO:1901796~regulation of signal transduction by p53 class mediator	9	1.46819	0.0401055	ENSG00000175643, ENSG00000138346, ENSG00000141510, ENSG00000198625, ENSG00000174371, ENSG00000196591, ENSG00000178999, ENSG00000087586, ENSG00000123374	524	124	16792	2.3259	1	0.685316	50.6514			UP_KEYWORDS	Integrin	5	0.484496	0.170312	ENSG00000138448, ENSG00000143127, ENSG00000169896, ENSG00000140678, ENSG00000091409	993	45	20581	2.3029	1	0.504625	92.9791			UP_SEQ_FEATURE	domain:DHR-2	4	0.387597	0.0145129
Category	Term	Count	%	PValue	Genes	List Total	Pop Hits	Pop Total	Fold Enrichment	Bonferroni	Benjamini	FDR			GOTERM_BP_DIRECT	GO:0009411~response to UV	5	0.815661	0.0409998	ENSG00000116062, ENSG00000158773, ENSG00000129197, ENSG00000062822, ENSG00000166803	524	42	16792	3.81498	1	0.688555	51.4386			GOTERM_BP_DIRECT	GO:0030198~extracellular matrix organization	13	1.25969	0.345649	ENSG00000138448, ENSG00000106366, ENSG00000140678, ENSG00000026508, ENSG00000142192, ENSG00000143127, ENSG00000080573, ENSG00000169896, ENSG00000138685, ENSG00000011465, ENSG00000091409, ENSG00000132031, ENSG00000131095	891	196	16792	1.25001	1	0.995534	99.9582			UP_SEQ_FEATURE	domain:DHR-1	4	0.387597	0.0145129
GOTERM_BP_DIRECT	GO:0006369~termination of RNA polymerase II transcription	6	0.978793	0.0488721	ENSG00000124193, ENSG00000119203, ENSG00000160679, ENSG00000123136, ENSG00000182004, ENSG00000145216	524	64	16792	3.00429	1	0.725142	57.8766			GOTERM_BP_DIRECT	GO:0046686~response to cadmium ion	4	0.652529	0.0415672	ENSG00000170312, ENSG00000106268, ENSG00000132646, ENSG00000168393	524	25	16792	5.12733	1	0.688779	51.932																		UP_SEQ_FEATURE	domain:LDL-receptor class A 7	4	0.387597	0.0145129
GOTERM_BP_DIRECT	GO:0031124~mRNA 3'-end processing	5	0.815661	0.0697046	ENSG00000124193, ENSG00000119203, ENSG00000160679, ENSG00000123136, ENSG00000145216	524	50	16792	3.20458	1	0.801985	71.2545			GOTERM_BP_DIRECT	GO:0006306~DNA methylation	4	0.652529	0.0415672	ENSG00000088305, ENSG00000162639, ENSG00000119772, ENSG00000119969	524	25	16792	5.12733	1	0.688779	51.932			Annotation Cluster 23	Enrichment Score: 1.627039031330543														UP_SEQ_FEATURE	region of interest:Ligand-binding	6	0.581395	0.014528
GOTERM_BP_DIRECT	GO:0006406~mRNA export from nucleus	7	1.14192	0.0920442	ENSG00000124193, ENSG00000119203, ENSG00000094914, ENSG00000160679, ENSG00000136243, ENSG00000123136, ENSG00000145216	524	100	16792	2.24321	1	0.855296	81.1015			GOTERM_BP_DIRECT	GO:0001578~microtubule bundle formation	4	0.652529	0.0415672	ENSG00000078018, ENSG00000112984, ENSG00000198901, ENSG00000166851	524	25	16792	5.12733	1	0.688779	51.932			Category	Term	Count	%	PValue	Genes	List Total	Pop Hits	Pop Total	Fold Enrichment	Bonferroni	Benjamini	FDR			UP_KEYWORDS	SH2 domain	12	1.16279	0.0150489
GOTERM_BP_DIRECT	GO:0006405~RNA export from nucleus	3	0.489396	0.514623	ENSG00000124193, ENSG00000160679, ENSG00000123136	524	55	16792	1.74795	1	0.999304	99.9996			GOTERM_CC_DIRECT	GO:0005815~microtubule organizing center	10	1.63132	0.0422409	ENSG00000147874, ENSG00000156970, ENSG00000051180, ENSG00000151725, ENSG00000125898, ENSG00000213190, ENSG00000013810, ENSG00000178718, ENSG00000105255, ENSG00000072832	550	153	18224	2.16566	1	0.335674	45.2035			UP_SEQ_FEATURE	domain:LIM zinc-binding 1	8	0.775194	0.0106891	ENSG00000182541, ENSG00000159176, ENSG00000099204, ENSG00000106683, ENSG00000173210, ENSG00000163637, ENSG00000135363, ENSG00000145012	987	50	20063	3.25236	1	0.625529	17.4341			GOTERM_BP_DIRECT	GO:0018105~peptidyl-serine phosphorylation	14	1.35659	0.0152446
															GOTERM_CC_DIRECT	GO:0005689~U12-type spliceosomal complex	4	0.652529	0.0422968	ENSG00000125743, ENSG00000065978, ENSG00000130332, ENSG00000182004	550	26	18224	5.09762	1	0.329688	45.2482			UP_SEQ_FEATURE	domain:LIM zinc-binding 2	8	0.775194	0.0106891	ENSG00000182541, ENSG00000159176, ENSG00000099204, ENSG00000106683, ENSG00000173210, ENSG00000163637, ENSG00000135363, ENSG00000145012	987	50	20063	3.25236	1	0.625529	17.4341			GOTERM_BP_DIRECT	GO:0010668~ectodermal cell differentiation	3	0.290698	0.0156732
Annotation Cluster 26	Enrichment Score: 0.8548537376345541														GOTERM_BP_DIRECT	GO:0006890~retrograde vesicle-mediated transport, Golgi to ER	7	1.14192	0.0425982	ENSG00000138778, ENSG00000161800, ENSG00000138160, ENSG00000090889, ENSG00000066735, ENSG00000137807, ENSG00000142945	524	82	16792	2.73562	1	0.693057	52.8164			UP_KEYWORDS	LIM domain	9	0.872093	0.0222171	ENSG00000164877, ENSG00000182541, ENSG00000159176, ENSG00000099204, ENSG00000106683, ENSG00000173210, ENSG00000163637, ENSG00000135363, ENSG00000145012	993	72	20581	2.59076	0.999967	0.142659	27.3596			GOTERM_BP_DIRECT	GO:0038165~oncostatin-M-mediated signaling pathway	3	0.290698	0.0156732
Category	Term	Count	%	PValue	Genes	List Total	Pop Hits	Pop Total	Fold Enrichment	Bonferroni	Benjamini	FDR			GOTERM_CC_DIRECT	GO:0045171~intercellular bridge	5	0.815661	0.0428342	ENSG00000134253, ENSG00000134690, ENSG00000138180, ENSG00000137807, ENSG00000178999	550	44	18224	3.76529	1	0.326992	45.6748			UP_SEQ_FEATURE	domain:LIM zinc-binding 3	4	0.387597	0.122258	ENSG00000099204, ENSG00000173210, ENSG00000163637, ENSG00000145012	987	25	20063	3.25236	1	0.978609	90.2178			GOTERM_BP_DIRECT	GO:0070884~regulation of calcineurin-NFAT signaling cascade	3	0.290698	0.0156732
UP_KEYWORDS	Protein phosphatase	8	1.30506	0.0831022	ENSG00000158402, ENSG00000164045, ENSG00000100526, ENSG00000132323, ENSG00000101224, ENSG00000115241, ENSG00000151490, ENSG00000105426	582	133	20581	2.12707	1	0.416754	69.443			UP_KEYWORDS	Developmental protein	37	6.03589	0.0445901	ENSG00000138778, ENSG00000161800, ENSG00000136261, ENSG00000171617, ENSG00000126970, ENSG00000085552, ENSG00000115596, ENSG00000004487, ENSG00000167693, ENSG00000070018, ENSG00000163623, ENSG00000111186, ENSG00000132688, ENSG00000134317, ENSG00000215612, ENSG00000162738, ENSG00000187605, ENSG00000077264, ENSG00000082684, ENSG00000188157, ENSG00000038295, ENSG00000156574, ENSG00000134853, ENSG0000…	582	949	20581	1.37873	1	0.286622	46.3845																		GOTERM_CC_DIRECT	GO:0030425~dendrite	28	2.71318	0.0157027
GOTERM_BP_DIRECT	GO:0000079~regulation of cyclin-dependent protein serine/threonine kinase activity	4	0.652529	0.12074	ENSG00000158402, ENSG00000164045, ENSG00000100526, ENSG00000094804	524	39	16792	3.28675	1	0.89846	89.1414			GOTERM_BP_DIRECT	GO:0006310~DNA recombination	7	1.14192	0.0447641	ENSG00000051180, ENSG00000129197, ENSG00000174371, ENSG00000140451, ENSG00000029993, ENSG00000147140, ENSG00000105486	524	83	16792	2.70266	1	0.706655	54.6248			Annotation Cluster 24	Enrichment Score: 1.548312106762382														GOTERM_MF_DIRECT	GO:0046978~TAP1 binding	3	0.290698	0.0157166
UP_SEQ_FEATURE	domain:Rhodanese	3	0.489396	0.121515	ENSG00000158402, ENSG00000164045, ENSG00000101224	579	21	20063	4.95016	1	0.986536	88.5683			UP_SEQ_FEATURE	region of interest:Linker 2	3	0.489396	0.0451717	ENSG00000132688, ENSG00000175084, ENSG00000113368	579	12	20063	8.66278	1	0.959543	53.8737			Category	Term	Count	%	PValue	Genes	List Total	Pop Hits	Pop Total	Fold Enrichment	Bonferroni	Benjamini	FDR			UP_SEQ_FEATURE	nucleotide phosphate-binding region:ATP	65	6.29845	0.0158586
GOTERM_MF_DIRECT	GO:0004721~phosphoprotein phosphatase activity	4	0.652529	0.159969	ENSG00000167393, ENSG00000158402, ENSG00000164045, ENSG00000101224	520	45	16881	2.88564	1	0.916312	92.9232			UP_SEQ_FEATURE	zinc finger region:B box-type 1	3	0.489396	0.0451717	ENSG00000134253, ENSG00000130726, ENSG00000152503	579	12	20063	8.66278	1	0.959543	53.8737			UP_SEQ_FEATURE	domain:LDL-receptor class A 8	4	0.387597	0.00550151	ENSG00000134569, ENSG00000137642, ENSG00000123384, ENSG00000197558	987	8	20063	10.1636	1	0.530619	9.36619			GOTERM_BP_DIRECT	GO:0006605~protein targeting	7	0.678295	0.0159045
GOTERM_MF_DIRECT	GO:0004725~protein tyrosine phosphatase activity	6	0.978793	0.194387	ENSG00000158402, ENSG00000164045, ENSG00000100526, ENSG00000101224, ENSG00000151490, ENSG00000105426	520	100	16881	1.94781	1	0.939564	96.252			GOTERM_BP_DIRECT	GO:0071897~DNA biosynthetic process	4	0.652529	0.0459365	ENSG00000112941, ENSG00000176890, ENSG00000183814, ENSG00000105486	524	26	16792	4.93012	1	0.711526	55.5762			UP_SEQ_FEATURE	domain:LDL-receptor class A 4	5	0.484496	0.00656543	ENSG00000197324, ENSG00000134569, ENSG00000137642, ENSG00000123384, ENSG00000197558	987	16	20063	6.35227	1	0.528847	11.0792			GOTERM_MF_DIRECT	GO:0016620~oxidoreductase activity, acting on the aldehyde or oxo group of donors, NAD or NADP as acceptor	5	0.484496	0.0161282
GOTERM_BP_DIRECT	GO:0035335~peptidyl-tyrosine dephosphorylation	6	0.978793	0.195921	ENSG00000158402, ENSG00000164045, ENSG00000100526, ENSG00000101224, ENSG00000151490, ENSG00000105426	524	99	16792	1.94217	1	0.961544	97.6774			GOTERM_CC_DIRECT	GO:0005719~nuclear euchromatin	4	0.652529	0.0465534	ENSG00000147274, ENSG00000130726, ENSG00000164032, ENSG00000122565	550	27	18224	4.90882	1	0.344024	48.5441			UP_SEQ_FEATURE	domain:LDL-receptor class A 2	6	0.581395	0.00928916	ENSG00000197324, ENSG00000134569, ENSG00000137642, ENSG00000123384, ENSG00000197558, ENSG00000205403	987	27	20063	4.51717	1	0.599053	15.3264			UP_KEYWORDS	Fatty acid metabolism	13	1.25969	0.0166218
															GOTERM_MF_DIRECT	GO:0001047~core promoter binding	6	0.978793	0.0466839	ENSG00000147274, ENSG00000116560, ENSG00000007968, ENSG00000196591, ENSG00000160633, ENSG00000147140	520	64	16881	3.04345	1	0.730265	51.6328			UP_SEQ_FEATURE	domain:LDL-receptor class A 1	6	0.581395	0.00928916	ENSG00000197324, ENSG00000134569, ENSG00000137642, ENSG00000123384, ENSG00000197558, ENSG00000205403	987	27	20063	4.51717	1	0.599053	15.3264			GOTERM_BP_DIRECT	GO:0016310~phosphorylation	12	1.16279	0.016733
Annotation Cluster 27	Enrichment Score: 0.849461536405981														GOTERM_BP_DIRECT	GO:0010977~negative regulation of neuron projection development	5	0.815661	0.0474	ENSG00000004478, ENSG00000196591, ENSG00000151490, ENSG00000114956, ENSG00000072832	524	44	16792	3.64157	1	0.71846	56.7374			UP_SEQ_FEATURE	domain:LDL-receptor class A 6	4	0.387597	0.0145129	ENSG00000134569, ENSG00000137642, ENSG00000123384, ENSG00000197558	987	11	20063	7.39173	1	0.661559	22.9418			GOTERM_CC_DIRECT	GO:0042612~MHC class I protein complex	4	0.387597	0.0167674
Category	Term	Count	%	PValue	Genes	List Total	Pop Hits	Pop Total	Fold Enrichment	Bonferroni	Benjamini	FDR			UP_KEYWORDS	Ubl conjugation pathway	28	4.5677	0.0479282	ENSG00000148444, ENSG00000197329, ENSG00000108106, ENSG00000114423, ENSG00000072609, ENSG00000111665, ENSG00000154914, ENSG00000142230, ENSG00000187243, ENSG00000130726, ENSG00000145604, ENSG00000183763, ENSG00000170035, ENSG00000154545, ENSG00000179222, ENSG00000072201, ENSG00000077152, ENSG00000183655, ENSG00000100814, ENSG00000187566, ENSG00000206557, ENSG00000152503, ENSG00000117399, ENSG0000…	582	680	20581	1.4561	1	0.299585	48.8885			UP_SEQ_FEATURE	domain:LDL-receptor class A 7	4	0.387597	0.0145129	ENSG00000134569, ENSG00000137642, ENSG00000123384, ENSG00000197558	987	11	20063	7.39173	1	0.661559	22.9418			GOTERM_BP_DIRECT	GO:0008152~metabolic process	17	1.64729	0.0168255
GOTERM_BP_DIRECT	GO:0006486~protein glycosylation	9	1.46819	0.0249241	ENSG00000144057, ENSG00000128039, ENSG00000176022, ENSG00000158089, ENSG00000158850, ENSG00000140557, ENSG00000174473, ENSG00000135454, ENSG00000182870	524	113	16792	2.55232	1	0.56225	35.3061			UP_SEQ_FEATURE	zinc finger region:C2H2-type 7	21	3.42577	0.0482174	ENSG00000185869, ENSG00000197961, ENSG00000196458, ENSG00000197472, ENSG00000171649, ENSG00000186026, ENSG00000130684, ENSG00000174586, ENSG00000145908, ENSG00000131115, ENSG00000187607, ENSG00000177599, ENSG00000121417, ENSG00000182318, ENSG00000267508, ENSG00000062370, ENSG00000172748, ENSG00000183647, ENSG00000218891, ENSG00000180787, ENSG00000125846	579	463	20063	1.57165	1	0.96261	56.2758			UP_SEQ_FEATURE	domain:LDL-receptor class A 3	5	0.484496	0.0177696	ENSG00000197324, ENSG00000134569, ENSG00000137642, ENSG00000123384, ENSG00000197558	987	21	20063	4.83982	1	0.707432	27.3572			GOTERM_CC_DIRECT	GO:0033116~endoplasmic reticulum-Golgi intermediate compartment membrane	9	0.872093	0.0171597
GOTERM_MF_DIRECT	GO:0016757~transferase activity, transferring glycosyl groups	6	0.978793	0.0392039	ENSG00000151948, ENSG00000158089, ENSG00000158850, ENSG00000174473, ENSG00000136908, ENSG00000182870	520	61	16881	3.19313	1	0.679625	45.5346			GOTERM_BP_DIRECT	GO:0006369~termination of RNA polymerase II transcription	6	0.978793	0.0488721	ENSG00000124193, ENSG00000119203, ENSG00000160679, ENSG00000123136, ENSG00000182004, ENSG00000145216	524	64	16792	3.00429	1	0.725142	57.8766			UP_SEQ_FEATURE	domain:LDL-receptor class A 5	4	0.387597	0.0186541	ENSG00000134569, ENSG00000137642, ENSG00000123384, ENSG00000197558	987	12	20063	6.77575	1	0.716156	28.5145			GOTERM_CC_DIRECT	GO:0005776~autophagosome	9	0.872093	0.0171597
UP_SEQ_FEATURE	region of interest:Catalytic subdomain A	3	0.489396	0.11199	ENSG00000158089, ENSG00000174473, ENSG00000182870	579	20	20063	5.19767	1	0.986542	86.3066			GOTERM_CC_DIRECT	GO:0010369~chromocenter	3	0.489396	0.0489612	ENSG00000134690, ENSG00000178999, ENSG00000104147	550	12	18224	8.28364	1	0.35231	50.326			UP_SEQ_FEATURE	domain:LDL-receptor class A 10	3	0.290698	0.021848	ENSG00000137642, ENSG00000123384, ENSG00000197558	987	5	20063	12.1964	1	0.755523	32.5503			UP_KEYWORDS	Lipid transport	11	1.06589	0.0172464
UP_SEQ_FEATURE	region of interest:Catalytic subdomain B	3	0.489396	0.11199	ENSG00000158089, ENSG00000174473, ENSG00000182870	579	20	20063	5.19767	1	0.986542	86.3066			UP_KEYWORDS	Manganese	11	1.79445	0.049176	ENSG00000176022, ENSG00000158089, ENSG00000112941, ENSG00000158850, ENSG00000174473, ENSG00000121989, ENSG00000132323, ENSG00000122824, ENSG00000182054, ENSG00000115241, ENSG00000182870	582	194	20581	2.00509	1	0.301017	49.7963			UP_SEQ_FEATURE	domain:LDL-receptor class A 9	3	0.290698	0.021848	ENSG00000137642, ENSG00000123384, ENSG00000197558	987	5	20063	12.1964	1	0.755523	32.5503			GOTERM_CC_DIRECT	GO:0005789~endoplasmic reticulum membrane	60	5.81395	0.0172669
GOTERM_MF_DIRECT	GO:0004653~polypeptide N-acetylgalactosaminyltransferase activity	3	0.489396	0.124689	ENSG00000158089, ENSG00000174473, ENSG00000182870	520	20	16881	4.86952	1	0.877152	86.7782			GOTERM_BP_DIRECT	GO:0009636~response to toxic substance	7	1.14192	0.049299	ENSG00000170312, ENSG00000088305, ENSG00000039068, ENSG00000051180, ENSG00000108578, ENSG00000176890, ENSG00000119772	524	85	16792	2.63907	1	0.723898	58.2016			UP_SEQ_FEATURE	repeat:LDL-receptor class B 5	4	0.387597	0.0233798	ENSG00000138798, ENSG00000134569, ENSG00000137642, ENSG00000123384	987	13	20063	6.25454	1	0.763434	34.4087			UP_SEQ_FEATURE	domain:LDL-receptor class A 3	5	0.484496	0.0177696
UP_KEYWORDS	Glycosyltransferase	11	1.79445	0.132887	ENSG00000144057, ENSG00000176022, ENSG00000151948, ENSG00000158089, ENSG00000143799, ENSG00000158850, ENSG00000140557, ENSG00000174473, ENSG00000136908, ENSG00000135454, ENSG00000182870	582	236	20581	1.64825	1	0.539439	85.7506			GOTERM_MF_DIRECT	GO:0000980~RNA polymerase II distal enhancer sequence-specific DNA binding	6	0.978793	0.0493528	ENSG00000131196, ENSG00000163041, ENSG00000116560, ENSG00000164032, ENSG00000196591, ENSG00000147140	520	65	16881	2.99663	1	0.737527	53.6496			UP_SEQ_FEATURE	repeat:LDL-receptor class B 2	4	0.387597	0.028691	ENSG00000138798, ENSG00000134569, ENSG00000137642, ENSG00000123384	987	14	20063	5.80779	1	0.797381	40.4847			GOTERM_BP_DIRECT	GO:0060213~positive regulation of nuclear-transcribed mRNA poly(A) tail shortening	4	0.387597	0.0177775
UP_SEQ_FEATURE	domain:Ricin B-type lectin	3	0.489396	0.182006	ENSG00000158089, ENSG00000174473, ENSG00000182870	579	27	20063	3.85012	1	0.996394	96.5371			UP_SEQ_FEATURE	zinc finger region:C2H2-type 5	24	3.91517	0.0496097	ENSG00000185869, ENSG00000197961, ENSG00000196458, ENSG00000197472, ENSG00000171649, ENSG00000186026, ENSG00000130684, ENSG00000174586, ENSG00000145908, ENSG00000131115, ENSG00000187607, ENSG00000177599, ENSG00000121417, ENSG00000182318, ENSG00000267508, ENSG00000127152, ENSG00000062370, ENSG00000171163, ENSG00000172748, ENSG00000183647, ENSG00000174332, ENSG00000218891, ENSG00000180787, ENSG0000…	579	550	20063	1.51205	1	0.961161	57.3343			UP_SEQ_FEATURE	repeat:LDL-receptor class B 3	4	0.387597	0.028691	ENSG00000138798, ENSG00000134569, ENSG00000137642, ENSG00000123384	987	14	20063	5.80779	1	0.797381	40.4847			GOTERM_BP_DIRECT	GO:0045060~negative thymic T cell selection	4	0.387597	0.0177775
UP_KEYWORDS	Lectin	5	0.815661	0.714957	ENSG00000158089, ENSG00000141505, ENSG00000174473, ENSG00000182870, ENSG00000132692	582	171	20581	1.03399	1	0.966153	100			GOTERM_MF_DIRECT	GO:0008270~zinc ion binding	47	7.66721	0.0501149	ENSG00000148444, ENSG00000172985, ENSG00000164879, ENSG00000183496, ENSG00000109685, ENSG00000136378, ENSG00000114423, ENSG00000072609, ENSG00000068903, ENSG00000152455, ENSG00000185619, ENSG00000143799, ENSG00000089685, ENSG00000213988, ENSG00000107438, ENSG00000187605, ENSG00000130726, ENSG00000183763, ENSG00000138658, ENSG00000254726, ENSG00000133874, ENSG00000072201, ENSG00000213186, ENSG0000…	520	1169	16881	1.3052	1	0.730706	54.211			UP_SEQ_FEATURE	repeat:LDL-receptor class B 1	4	0.387597	0.028691	ENSG00000138798, ENSG00000134569, ENSG00000137642, ENSG00000123384	987	14	20063	5.80779	1	0.797381	40.4847			GOTERM_MF_DIRECT	GO:0019903~protein phosphatase binding	9	0.872093	0.0178174
GOTERM_MF_DIRECT	GO:0030246~carbohydrate binding	5	0.815661	0.856768	ENSG00000158089, ENSG00000141505, ENSG00000174473, ENSG00000182870, ENSG00000132692	520	196	16881	0.82815	1	0.999999	100			GOTERM_BP_DIRECT	GO:0070979~protein K11-linked ubiquitination	4	0.652529	0.0505232	ENSG00000077152, ENSG00000108106, ENSG00000170035, ENSG00000175063	524	27	16792	4.74753	1	0.728473	59.1207			UP_SEQ_FEATURE	repeat:LDL-receptor class B 4	4	0.387597	0.028691	ENSG00000138798, ENSG00000134569, ENSG00000137642, ENSG00000123384	987	14	20063	5.80779	1	0.797381	40.4847			GOTERM_MF_DIRECT	GO:0005536~glucose binding	4	0.387597	0.0178461
															GOTERM_BP_DIRECT	GO:0006342~chromatin silencing	5	0.815661	0.0507957	ENSG00000224287, ENSG00000188486, ENSG00000164032, ENSG00000068903, ENSG00000099284	524	45	16792	3.56064	1	0.726134	59.3226			UP_SEQ_FEATURE	repeat:LDL-receptor class B 7	3	0.290698	0.0429721	ENSG00000138798, ENSG00000134569, ENSG00000123384	987	7	20063	8.71168	1	0.852169	54.296			GOTERM_CC_DIRECT	GO:0001726~ruffle	11	1.06589	0.0179933
Annotation Cluster 28	Enrichment Score: 0.8470327150767606														GOTERM_CC_DIRECT	GO:0000794~condensed nuclear chromosome	4	0.652529	0.0510125	ENSG00000188486, ENSG00000051180, ENSG00000159788, ENSG00000155438	550	28	18224	4.73351	1	0.35814	51.7986			UP_SEQ_FEATURE	repeat:LDL-receptor class B 8	3	0.290698	0.0429721	ENSG00000138798, ENSG00000134569, ENSG00000123384	987	7	20063	8.71168	1	0.852169	54.296			UP_KEYWORDS	Peroxisome	11	1.06589	0.0184275
Category	Term	Count	%	PValue	Genes	List Total	Pop Hits	Pop Total	Fold Enrichment	Bonferroni	Benjamini	FDR			GOTERM_BP_DIRECT	GO:0060997~dendritic spine morphogenesis	3	0.489396	0.0519801	ENSG00000182580, ENSG00000077264, ENSG00000154928	524	12	16792	8.01145	1	0.730273	60.1895			UP_SEQ_FEATURE	repeat:LDL-receptor class B 9	3	0.290698	0.0429721	ENSG00000138798, ENSG00000134569, ENSG00000123384	987	7	20063	8.71168	1	0.852169	54.296			UP_KEYWORDS	Lipid metabolism	32	3.10078	0.0185408
GOTERM_CC_DIRECT	GO:0034719~SMN-Sm protein complex	3	0.489396	0.0914781	ENSG00000125743, ENSG00000182004, ENSG00000152147	550	17	18224	5.84727	1	0.506921	73.7407			GOTERM_BP_DIRECT	GO:0051310~metaphase plate congression	3	0.489396	0.0519801	ENSG00000138778, ENSG00000080986, ENSG00000142945	524	12	16792	8.01145	1	0.730273	60.1895			UP_SEQ_FEATURE	repeat:LDL-receptor class B 6	3	0.290698	0.0690364	ENSG00000138798, ENSG00000134569, ENSG00000123384	987	9	20063	6.77575	1	0.931914	72.0629			UP_KEYWORDS	Angiogenesis	13	1.25969	0.0186409
GOTERM_BP_DIRECT	GO:0051170~nuclear import	3	0.489396	0.106744	ENSG00000125743, ENSG00000182004, ENSG00000152147	524	18	16792	5.34097	1	0.872527	85.7402			GOTERM_BP_DIRECT	GO:0001655~urogenital system development	3	0.489396	0.0519801	ENSG00000182580, ENSG00000143867, ENSG00000119969	524	12	16792	8.01145	1	0.730273	60.1895			UP_SEQ_FEATURE	domain:EGF-like 3	8	0.775194	0.0793897	ENSG00000138798, ENSG00000134569, ENSG00000168477, ENSG00000148219, ENSG00000123384, ENSG00000120156, ENSG00000184347, ENSG00000132031	987	76	20063	2.13971	1	0.941292	77.1123			UP_SEQ_FEATURE	domain:LDL-receptor class A 5	4	0.387597	0.0186541
GOTERM_BP_DIRECT	GO:0000245~spliceosomal complex assembly	3	0.489396	0.193538	ENSG00000125743, ENSG00000182004, ENSG00000152147	524	26	16792	3.69759	1	0.961661	97.5557			UP_SEQ_FEATURE	domain:SET	5	0.815661	0.0521669	ENSG00000152455, ENSG00000152784, ENSG00000109685, ENSG00000143379, ENSG00000133247	579	49	20063	3.53583	1	0.962701	59.2159			UP_SEQ_FEATURE	short sequence motif:Endocytosis signal	3	0.290698	0.220702	ENSG00000134569, ENSG00000137642, ENSG00000123384	987	18	20063	3.38788	1	0.997383	98.8265			GOTERM_BP_DIRECT	GO:0006869~lipid transport	10	0.968992	0.0187569
GOTERM_BP_DIRECT	GO:0000387~spliceosomal snRNP assembly	3	0.489396	0.216492	ENSG00000125743, ENSG00000182004, ENSG00000152147	524	28	16792	3.43348	1	0.969608	98.5148			GOTERM_MF_DIRECT	GO:0004672~protein kinase activity	18	2.93638	0.0523202	ENSG00000105976, ENSG00000168078, ENSG00000169679, ENSG00000105204, ENSG00000176444, ENSG00000134853, ENSG00000170312, ENSG00000156970, ENSG00000177602, ENSG00000130726, ENSG00000142235, ENSG00000062524, ENSG00000164076, ENSG00000166851, ENSG00000178999, ENSG00000141736, ENSG00000087586, ENSG00000123374	520	359	16881	1.62769	1	0.734344	55.7997			UP_SEQ_FEATURE	domain:EGF-like 2; calcium-binding	4	0.387597	0.547797	ENSG00000138798, ENSG00000134569, ENSG00000123384, ENSG00000173706	987	58	20063	1.40188	1	0.999999	99.9999			GOTERM_BP_DIRECT	GO:0006631~fatty acid metabolic process	8	0.775194	0.0191709
															GOTERM_MF_DIRECT	GO:0019899~enzyme binding	17	2.77325	0.0527612	ENSG00000188486, ENSG00000131747, ENSG00000062822, ENSG00000004487, ENSG00000196591, ENSG00000122565, ENSG00000113739, ENSG00000117399, ENSG00000089685, ENSG00000143799, ENSG00000158773, ENSG00000173110, ENSG00000141510, ENSG00000198625, ENSG00000130649, ENSG00000132646, ENSG00000065328	520	333	16881	1.65729	1	0.725802	56.1112																		UP_SEQ_FEATURE	domain:AGC-kinase C-terminal	8	0.775194	0.0192875
Annotation Cluster 29	Enrichment Score: 0.8457657155724916														GOTERM_CC_DIRECT	GO:0030529~intracellular ribonucleoprotein complex	9	1.46819	0.0536119	ENSG00000115053, ENSG00000147274, ENSG00000119203, ENSG00000197451, ENSG00000129351, ENSG00000138668, ENSG00000179455, ENSG00000065978, ENSG00000143621	550	136	18224	2.19273	1	0.366751	53.6066			Annotation Cluster 25	Enrichment Score: 1.4368458958985562														GOTERM_BP_DIRECT	GO:0060337~type I interferon signaling pathway	9	0.872093	0.0192973
Category	Term	Count	%	PValue	Genes	List Total	Pop Hits	Pop Total	Fold Enrichment	Bonferroni	Benjamini	FDR			UP_KEYWORDS	Serine/threonine-protein kinase	18	2.93638	0.0551634	ENSG00000142731, ENSG00000168078, ENSG00000169679, ENSG00000121989, ENSG00000105204, ENSG00000176444, ENSG00000112742, ENSG00000170312, ENSG00000120539, ENSG00000156970, ENSG00000177602, ENSG00000077264, ENSG00000142235, ENSG00000165238, ENSG00000166851, ENSG00000178999, ENSG00000087586, ENSG00000123374	582	393	20581	1.61966	1	0.326275	53.9482			Category	Term	Count	%	PValue	Genes	List Total	Pop Hits	Pop Total	Fold Enrichment	Bonferroni	Benjamini	FDR			GOTERM_BP_DIRECT	GO:0044344~cellular response to fibroblast growth factor stimulus	6	0.581395	0.019543
GOTERM_BP_DIRECT	GO:0048254~snoRNA localization	3	0.489396	0.00909556	ENSG00000055044, ENSG00000104872, ENSG00000105202	524	5	16792	19.2275	1	0.354777	14.5858			GOTERM_BP_DIRECT	GO:0045931~positive regulation of mitotic cell cycle	4	0.652529	0.0553232	ENSG00000170312, ENSG00000089685, ENSG00000101224, ENSG00000134057	524	28	16792	4.57797	1	0.74858	62.5437			GOTERM_MF_DIRECT	GO:0004029~aldehyde dehydrogenase (NAD) activity	6	0.581395	0.00150915	ENSG00000159423, ENSG00000184254, ENSG00000144908, ENSG00000111275, ENSG00000119711, ENSG00000006534	897	17	16881	6.64214	0.819344	0.144064	2.39504			GOTERM_BP_DIRECT	GO:0030449~regulation of complement activation	6	0.581395	0.019543
GOTERM_MF_DIRECT	GO:0051117~ATPase binding	4	0.652529	0.398625	ENSG00000084628, ENSG00000055044, ENSG00000104872, ENSG00000105202	520	74	16881	1.75478	1	0.993379	99.9559			GOTERM_MF_DIRECT	GO:0016887~ATPase activity	11	1.79445	0.0566382	ENSG00000116062, ENSG00000105877, ENSG00000138778, ENSG00000138346, ENSG00000116852, ENSG00000066735, ENSG00000112984, ENSG00000115423, ENSG00000123136, ENSG00000137807, ENSG00000142945	520	183	16881	1.95136	1	0.740322	58.7624			GOTERM_MF_DIRECT	GO:0016620~oxidoreductase activity, acting on the aldehyde or oxo group of donors, NAD or NADP as acceptor	5	0.484496	0.0161282	ENSG00000159423, ENSG00000184254, ENSG00000144908, ENSG00000111275, ENSG00000006534	897	19	16881	4.95247	1	0.535872	22.9708			GOTERM_BP_DIRECT	GO:0002474~antigen processing and presentation of peptide antigen via MHC class I	6	0.581395	0.019543
GOTERM_BP_DIRECT	GO:0006364~rRNA processing	6	0.978793	0.800403	ENSG00000055044, ENSG00000198918, ENSG00000104872, ENSG00000105202, ENSG00000130255, ENSG00000178718	524	214	16792	0.89848	1	0.999998	100			UP_SEQ_FEATURE	region of interest:Interaction with CDK2	2	0.326264	0.0567899	ENSG00000100526, ENSG00000134057	579	2	20063	34.6511	1	0.968444	62.4211			GOTERM_MF_DIRECT	GO:0004030~aldehyde dehydrogenase [NAD(P)+] activity	3	0.290698	0.0365963	ENSG00000184254, ENSG00000111275, ENSG00000006534	897	6	16881	9.4097	1	0.700875	45.0325			UP_KEYWORDS	Chromosomal rearrangement	26	2.51938	0.0198009
															UP_SEQ_FEATURE	region of interest:Necessary for interaction with CASC5	2	0.326264	0.0567899	ENSG00000156970, ENSG00000169679	579	2	20063	34.6511	1	0.968444	62.4211			UP_SEQ_FEATURE	nucleotide phosphate-binding region:NAD	7	0.678295	0.199712	ENSG00000204228, ENSG00000159423, ENSG00000184254, ENSG00000111275, ENSG00000119711, ENSG00000152642, ENSG00000006534	987	80	20063	1.77863	1	0.996126	98.1153			UP_KEYWORDS	Phospholipid biosynthesis	7	0.678295	0.0202073
Annotation Cluster 30	Enrichment Score: 0.7755347699008498														UP_SEQ_FEATURE	domain:CD1	2	0.326264	0.0567899	ENSG00000156970, ENSG00000169679	579	2	20063	34.6511	1	0.968444	62.4211			UP_SEQ_FEATURE	site:Transition state stabilizer	3	0.290698	0.367798	ENSG00000159423, ENSG00000184254, ENSG00000111275	987	26	20063	2.34545	1	0.999866	99.9718			GOTERM_BP_DIRECT	GO:0046330~positive regulation of JNK cascade	9	0.872093	0.0210191
Category	Term	Count	%	PValue	Genes	List Total	Pop Hits	Pop Total	Fold Enrichment	Bonferroni	Benjamini	FDR			UP_SEQ_FEATURE	chain:Melanoma-associated antigen D4	2	0.326264	0.0567899	ENSG00000187243, ENSG00000154545	579	2	20063	34.6511	1	0.968444	62.4211																		UP_SEQ_FEATURE	domain:Plastocyanin-like 2	3	0.290698	0.021848
GOTERM_BP_DIRECT	GO:0070979~protein K11-linked ubiquitination	4	0.652529	0.0505232	ENSG00000077152, ENSG00000108106, ENSG00000170035, ENSG00000175063	524	27	16792	4.74753	1	0.728473	59.1207			UP_SEQ_FEATURE	domain:HhH	2	0.326264	0.0567899	ENSG00000051180, ENSG00000122547	579	2	20063	34.6511	1	0.968444	62.4211			Annotation Cluster 26	Enrichment Score: 1.3790188669407066														UP_SEQ_FEATURE	domain:LDL-receptor class A 10	3	0.290698	0.021848
GOTERM_MF_DIRECT	GO:0061631~ubiquitin conjugating enzyme activity	4	0.652529	0.058474	ENSG00000077152, ENSG00000108106, ENSG00000170035, ENSG00000175063	520	29	16881	4.47772	1	0.741054	59.965			UP_SEQ_FEATURE	site:Breakpoint for interstitial deletion to form the FIP1L1-PDGFRA fusion protein	2	0.326264	0.0567899	ENSG00000134853, ENSG00000145216	579	2	20063	34.6511	1	0.968444	62.4211			Category	Term	Count	%	PValue	Genes	List Total	Pop Hits	Pop Total	Fold Enrichment	Bonferroni	Benjamini	FDR			UP_SEQ_FEATURE	domain:Plastocyanin-like 4	3	0.290698	0.021848
UP_SEQ_FEATURE	active site:Glycyl thioester intermediate	5	0.815661	0.148243	ENSG00000077152, ENSG00000130725, ENSG00000108106, ENSG00000170035, ENSG00000175063	579	71	20063	2.44022	1	0.992735	93.1847			UP_SEQ_FEATURE	region of interest:Required for interaction with INCENP	2	0.326264	0.0567899	ENSG00000134690, ENSG00000164032	579	2	20063	34.6511	1	0.968444	62.4211			UP_SEQ_FEATURE	signal peptide	197	19.0891	0.00376504	ENSG00000185010, ENSG00000071537, ENSG00000197324, ENSG00000164081, ENSG00000091129, ENSG00000100767, ENSG00000250722, ENSG00000013563, ENSG00000170075, ENSG00000204525, ENSG00000150938, ENSG00000204161, ENSG00000205730, ENSG00000111321, ENSG00000106366, ENSG00000197471, ENSG00000133067, ENSG00000085063, ENSG00000141458, ENSG00000081237, ENSG00000120156, ENSG00000168140, ENSG00000166340, ENSG0000…	987	3346	20063	1.19679	0.999968	0.419798	6.50326			UP_SEQ_FEATURE	domain:Plastocyanin-like 5	3	0.290698	0.021848
GOTERM_BP_DIRECT	GO:0070936~protein K48-linked ubiquitination	4	0.652529	0.17979	ENSG00000077152, ENSG00000197329, ENSG00000170035, ENSG00000175063	524	47	16792	2.7273	1	0.953707	96.728			UP_SEQ_FEATURE	peptide:Thymosin beta-15A	2	0.326264	0.0567899	ENSG00000158427, ENSG00000158164	579	2	20063	34.6511	1	0.968444	62.4211			UP_KEYWORDS	Signal	227	21.9961	0.0225667	ENSG00000164081, ENSG00000071537, ENSG00000185010, ENSG00000197324, ENSG00000091129, ENSG00000137720, ENSG00000170385, ENSG00000100767, ENSG00000250722, ENSG00000184208, ENSG00000013563, ENSG00000170075, ENSG00000204525, ENSG00000150938, ENSG00000204161, ENSG00000205730, ENSG00000198727, ENSG00000111321, ENSG00000106366, ENSG00000204370, ENSG00000197471, ENSG00000133067, ENSG00000085063, ENSG0000…	993	4160	20581	1.13097	0.999972	0.142788	27.7282			UP_SEQ_FEATURE	domain:Plastocyanin-like 1	3	0.290698	0.021848
GOTERM_BP_DIRECT	GO:0070534~protein K63-linked ubiquitination	3	0.489396	0.32101	ENSG00000077152, ENSG00000108106, ENSG00000170035	524	37	16792	2.59831	1	0.991364	99.8744			UP_KEYWORDS	DNA condensation	3	0.489396	0.0578574	ENSG00000010292, ENSG00000121152, ENSG00000109805	582	14	20581	7.57769	1	0.334138	55.7105			UP_KEYWORDS	Disulfide bond	187	18.1202	0.0429321	ENSG00000185010, ENSG00000071537, ENSG00000197324, ENSG00000091129, ENSG00000080493, ENSG00000138448, ENSG00000049323, ENSG00000100767, ENSG00000013563, ENSG00000170075, ENSG00000102524, ENSG00000139192, ENSG00000204525, ENSG00000170962, ENSG00000115594, ENSG00000112936, ENSG00000122641, ENSG00000132031, ENSG00000111885, ENSG00000163513, ENSG00000072657, ENSG00000111321, ENSG00000168398, ENSG0000…	993	3434	20581	1.12865	1	0.217785	46.4363			UP_SEQ_FEATURE	domain:Plastocyanin-like 6	3	0.290698	0.021848
GOTERM_MF_DIRECT	GO:0031625~ubiquitin protein ligase binding	7	1.14192	0.879184	ENSG00000077152, ENSG00000130725, ENSG00000141510, ENSG00000130726, ENSG00000108106, ENSG00000175063, ENSG00000087586	520	287	16881	0.791792	1	0.999999	100			UP_SEQ_FEATURE	zinc finger region:C2H2-type 6	22	3.58891	0.0579269	ENSG00000185869, ENSG00000197961, ENSG00000196458, ENSG00000197472, ENSG00000171649, ENSG00000186026, ENSG00000130684, ENSG00000174586, ENSG00000145908, ENSG00000131115, ENSG00000187607, ENSG00000177599, ENSG00000121417, ENSG00000182318, ENSG00000267508, ENSG00000127152, ENSG00000062370, ENSG00000172748, ENSG00000183647, ENSG00000218891, ENSG00000180787, ENSG00000125846	579	501	20063	1.52161	1	0.966671	63.1722			UP_KEYWORDS	Glycoprotein	240	23.2558	0.0643559	ENSG00000115008, ENSG00000164081, ENSG00000071537, ENSG00000185010, ENSG00000197324, ENSG00000091129, ENSG00000080493, ENSG00000170385, ENSG00000250722, ENSG00000184208, ENSG00000126777, ENSG00000013563, ENSG00000170075, ENSG00000113441, ENSG00000204525, ENSG00000150938, ENSG00000111321, ENSG00000197471, ENSG00000106366, ENSG00000133067, ENSG00000085063, ENSG00000081237, ENSG00000141458, ENSG0000…	993	4551	20581	1.093	1	0.285037	61.186			UP_SEQ_FEATURE	domain:Plastocyanin-like 3	3	0.290698	0.021848
															GOTERM_MF_DIRECT	GO:0061631~ubiquitin conjugating enzyme activity	4	0.652529	0.058474	ENSG00000077152, ENSG00000108106, ENSG00000170035, ENSG00000175063	520	29	16881	4.47772	1	0.741054	59.965			UP_SEQ_FEATURE	glycosylation site:N-linked (GlcNAc...)	225	21.8023	0.103689	ENSG00000115008, ENSG00000164081, ENSG00000071537, ENSG00000185010, ENSG00000197324, ENSG00000091129, ENSG00000080493, ENSG00000170385, ENSG00000250722, ENSG00000126777, ENSG00000013563, ENSG00000170075, ENSG00000113441, ENSG00000204525, ENSG00000150938, ENSG00000111321, ENSG00000106366, ENSG00000197471, ENSG00000133067, ENSG00000085063, ENSG00000081237, ENSG00000141458, ENSG00000134817, ENSG0000…	987	4234	20063	1.08022	1	0.9657	85.7928			UP_SEQ_FEATURE	domain:LDL-receptor class A 9	3	0.290698	0.021848
Annotation Cluster 31	Enrichment Score: 0.7501669080157024														UP_SEQ_FEATURE	domain:Sema	4	0.652529	0.0589155	ENSG00000076356, ENSG00000105976, ENSG00000082684, ENSG00000137872	579	31	20063	4.47111	1	0.964628	63.8138			UP_SEQ_FEATURE	disulfide bond	153	14.8256	0.218548	ENSG00000185010, ENSG00000197324, ENSG00000071537, ENSG00000091129, ENSG00000138448, ENSG00000049323, ENSG00000100767, ENSG00000013563, ENSG00000170075, ENSG00000102524, ENSG00000139192, ENSG00000204525, ENSG00000170962, ENSG00000115594, ENSG00000112936, ENSG00000122641, ENSG00000132031, ENSG00000111885, ENSG00000163513, ENSG00000072657, ENSG00000111321, ENSG00000168398, ENSG00000133067, ENSG0000…	987	2917	20063	1.06619	1	0.997345	98.7674			GOTERM_MF_DIRECT	GO:0005525~GTP binding	31	3.00388	0.0222085
Category	Term	Count	%	PValue	Genes	List Total	Pop Hits	Pop Total	Fold Enrichment	Bonferroni	Benjamini	FDR			GOTERM_CC_DIRECT	GO:0097123~cyclin A1-CDK2 complex	2	0.326264	0.0593443	ENSG00000133101, ENSG00000123374	550	2	18224	33.1345	1	0.391596	57.3735																		UP_KEYWORDS	LIM domain	9	0.872093	0.0222171
UP_SEQ_FEATURE	domain:Fibronectin type-III 2	8	1.30506	0.090162	ENSG00000182580, ENSG00000163395, ENSG00000085552, ENSG00000186628, ENSG00000151490, ENSG00000105426, ENSG00000154928, ENSG00000113805	579	133	20063	2.08428	1	0.981099	79.4384			GOTERM_CC_DIRECT	GO:0097134~cyclin E1-CDK2 complex	2	0.326264	0.0593443	ENSG00000105173, ENSG00000123374	550	2	18224	33.1345	1	0.391596	57.3735			Annotation Cluster 27	Enrichment Score: 1.3548244110777														GOTERM_BP_DIRECT	GO:0008016~regulation of heart contraction	6	0.581395	0.0223139
UP_SEQ_FEATURE	domain:Fibronectin type-III 1	8	1.30506	0.0929116	ENSG00000182580, ENSG00000163395, ENSG00000085552, ENSG00000186628, ENSG00000151490, ENSG00000105426, ENSG00000154928, ENSG00000113805	579	134	20063	2.06872	1	0.981512	80.4542			UP_KEYWORDS	Chaperone	11	1.79445	0.0597337	ENSG00000163468, ENSG00000185615, ENSG00000149257, ENSG00000157778, ENSG00000140403, ENSG00000123485, ENSG00000171960, ENSG00000115484, ENSG00000004478, ENSG00000153132, ENSG00000135624	582	201	20581	1.93526	1	0.337804	56.9007			Category	Term	Count	%	PValue	Genes	List Total	Pop Hits	Pop Total	Fold Enrichment	Bonferroni	Benjamini	FDR			UP_KEYWORDS	Signal	227	21.9961	0.0225667
UP_SEQ_FEATURE	domain:Fibronectin type-III 4	4	0.652529	0.272551	ENSG00000163395, ENSG00000151490, ENSG00000105426, ENSG00000113805	579	63	20063	2.20007	1	0.999642	99.5141			GOTERM_BP_DIRECT	GO:0048546~digestive tract morphogenesis	3	0.489396	0.0601938	ENSG00000182580, ENSG00000156574, ENSG00000162738	524	13	16792	7.39518	1	0.774292	65.7398			UP_SEQ_FEATURE	domain:PAS 2	5	0.484496	0.0124374	ENSG00000133794, ENSG00000049246, ENSG00000132326, ENSG00000159263, ENSG00000116016	987	19	20063	5.34928	1	0.624873	19.9968			UP_SEQ_FEATURE	transit peptide:Mitochondrion	35	3.39147	0.0227211
UP_SEQ_FEATURE	domain:Fibronectin type-III 3	4	0.652529	0.437312	ENSG00000163395, ENSG00000151490, ENSG00000105426, ENSG00000113805	579	84	20063	1.65005	1	0.999986	99.9934			GOTERM_BP_DIRECT	GO:0030203~glycosaminoglycan metabolic process	4	0.652529	0.0603321	ENSG00000176022, ENSG00000188157, ENSG00000132692, ENSG00000213420	524	29	16792	4.42011	1	0.771197	65.8267			UP_SEQ_FEATURE	domain:PAS 1	5	0.484496	0.0124374	ENSG00000133794, ENSG00000049246, ENSG00000132326, ENSG00000159263, ENSG00000116016	987	19	20063	5.34928	1	0.624873	19.9968			GOTERM_BP_DIRECT	GO:0001779~natural killer cell differentiation	4	0.387597	0.0227851
															GOTERM_BP_DIRECT	GO:0051973~positive regulation of telomerase activity	4	0.652529	0.0603321	ENSG00000143748, ENSG00000141499, ENSG00000115484, ENSG00000178999	524	29	16792	4.42011	1	0.771197	65.8267			UP_SEQ_FEATURE	domain:PAC	5	0.484496	0.0366032	ENSG00000133794, ENSG00000049246, ENSG00000132326, ENSG00000159263, ENSG00000116016	987	26	20063	3.90909	1	0.83368	48.5595			GOTERM_BP_DIRECT	GO:0045086~positive regulation of interleukin-2 biosynthetic process	4	0.387597	0.0227851
Annotation Cluster 32	Enrichment Score: 0.7343692229132228														GOTERM_BP_DIRECT	GO:0071549~cellular response to dexamethasone stimulus	4	0.652529	0.0603321	ENSG00000088305, ENSG00000168209, ENSG00000138379, ENSG00000122565	524	29	16792	4.42011	1	0.771197	65.8267			UP_SEQ_FEATURE	domain:Helix-loop-helix motif	6	0.581395	0.67255	ENSG00000068323, ENSG00000133794, ENSG00000123095, ENSG00000159263, ENSG00000135547, ENSG00000116016	987	115	20063	1.06055	1	1	100			GOTERM_CC_DIRECT	GO:0031594~neuromuscular junction	8	0.775194	0.0228698
Category	Term	Count	%	PValue	Genes	List Total	Pop Hits	Pop Total	Fold Enrichment	Bonferroni	Benjamini	FDR			GOTERM_MF_DIRECT	GO:0061575~cyclin-dependent protein serine/threonine kinase activator activity	2	0.326264	0.0605458	ENSG00000173207, ENSG00000123975	520	2	16881	32.4635	1	0.74317	61.2827																		GOTERM_CC_DIRECT	GO:0031093~platelet alpha granule lumen	8	0.775194	0.0228698
GOTERM_BP_DIRECT	GO:0030203~glycosaminoglycan metabolic process	4	0.652529	0.0603321	ENSG00000176022, ENSG00000188157, ENSG00000132692, ENSG00000213420	524	29	16792	4.42011	1	0.771197	65.8267			GOTERM_MF_DIRECT	GO:0009383~rRNA (cytosine-C5-)-methyltransferase activity	2	0.326264	0.0605458	ENSG00000162639, ENSG00000111641	520	2	16881	32.4635	1	0.74317	61.2827			Annotation Cluster 28	Enrichment Score: 1.3086567045832842														GOTERM_MF_DIRECT	GO:0070412~R-SMAD binding	5	0.484496	0.0229025
UP_KEYWORDS	Proteoglycan	4	0.652529	0.160132	ENSG00000188157, ENSG00000136378, ENSG00000132692, ENSG00000213420	582	49	20581	2.88674	1	0.60154	90.7884			GOTERM_MF_DIRECT	GO:0051718~DNA (cytosine-5-)-methyltransferase activity, acting on CpG substrates	2	0.326264	0.0605458	ENSG00000088305, ENSG00000119772	520	2	16881	32.4635	1	0.74317	61.2827			Category	Term	Count	%	PValue	Genes	List Total	Pop Hits	Pop Total	Fold Enrichment	Bonferroni	Benjamini	FDR			GOTERM_BP_DIRECT	GO:0043524~negative regulation of neuron apoptotic process	14	1.35659	0.0229499
GOTERM_CC_DIRECT	GO:0005796~Golgi lumen	6	0.978793	0.16367	ENSG00000188157, ENSG00000140479, ENSG00000115596, ENSG00000132692, ENSG00000213420, ENSG00000111186	550	96	18224	2.07091	1	0.700512	91.7185			GOTERM_CC_DIRECT	GO:0030426~growth cone	8	1.30506	0.0613193	ENSG00000162105, ENSG00000116852, ENSG00000151490, ENSG00000068903, ENSG00000163697, ENSG00000113758, ENSG00000176788, ENSG00000133026	550	116	18224	2.28514	1	0.395714	58.6041			GOTERM_BP_DIRECT	GO:0014066~regulation of phosphatidylinositol 3-kinase signaling	11	1.06589	0.00796253	ENSG00000138798, ENSG00000113578, ENSG00000102882, ENSG00000107242, ENSG00000179295, ENSG00000077782, ENSG00000171608, ENSG00000138685, ENSG00000185950, ENSG00000137331, ENSG00000146648	891	78	16792	2.6578	1	0.44609	13.6393			GOTERM_BP_DIRECT	GO:0045471~response to ethanol	12	1.16279	0.0232475
GOTERM_CC_DIRECT	GO:0043202~lysosomal lumen	3	0.489396	0.730345	ENSG00000188157, ENSG00000132692, ENSG00000213420	550	85	18224	1.16945	1	0.993366	100			GOTERM_BP_DIRECT	GO:0000915~actomyosin contractile ring assembly	2	0.326264	0.0613233	ENSG00000161800, ENSG00000137807	524	2	16792	32.0458	1	0.773013	66.4434			GOTERM_BP_DIRECT	GO:0043406~positive regulation of MAP kinase activity	9	0.872093	0.0121679	ENSG00000138798, ENSG00000113578, ENSG00000170962, ENSG00000111907, ENSG00000077782, ENSG00000138685, ENSG00000124205, ENSG00000146648, ENSG00000165023	891	59	16792	2.87485	1	0.520977	20.1132			UP_SEQ_FEATURE	repeat:LDL-receptor class B 5	4	0.387597	0.0233798
															GOTERM_BP_DIRECT	GO:0045004~DNA replication proofreading	2	0.326264	0.0613233	ENSG00000177084, ENSG00000062822	524	2	16792	32.0458	1	0.773013	66.4434			GOTERM_MF_DIRECT	GO:0016303~1-phosphatidylinositol-3-kinase activity	7	0.678295	0.0250379	ENSG00000113578, ENSG00000179295, ENSG00000077782, ENSG00000171608, ENSG00000138685, ENSG00000185950, ENSG00000011405	897	43	16881	3.06362	1	0.616201	33.4357			GOTERM_BP_DIRECT	GO:0050728~negative regulation of inflammatory response	10	0.968992	0.0235777
Annotation Cluster 33	Enrichment Score: 0.7156917695615539														GOTERM_BP_DIRECT	GO:0000022~mitotic spindle elongation	2	0.326264	0.0613233	ENSG00000137807, ENSG00000198901	524	2	16792	32.0458	1	0.773013	66.4434			GOTERM_BP_DIRECT	GO:0046854~phosphatidylinositol phosphorylation	11	1.06589	0.026993	ENSG00000138798, ENSG00000113578, ENSG00000107242, ENSG00000179295, ENSG00000077782, ENSG00000171608, ENSG00000138685, ENSG00000185950, ENSG00000011405, ENSG00000132294, ENSG00000146648	891	94	16792	2.20541	1	0.651808	39.4636			GOTERM_MF_DIRECT	GO:0046982~protein heterodimerization activity	36	3.48837	0.0235913
Category	Term	Count	%	PValue	Genes	List Total	Pop Hits	Pop Total	Fold Enrichment	Bonferroni	Benjamini	FDR			GOTERM_BP_DIRECT	GO:0072272~proximal/distal pattern formation involved in metanephric nephron development	2	0.326264	0.0613233	ENSG00000170561, ENSG00000170549	524	2	16792	32.0458	1	0.773013	66.4434			GOTERM_MF_DIRECT	GO:0005088~Ras guanyl-nucleotide exchange factor activity	12	1.16279	0.0418737	ENSG00000138798, ENSG00000113578, ENSG00000113319, ENSG00000077782, ENSG00000138685, ENSG00000185950, ENSG00000148660, ENSG00000100368, ENSG00000183454, ENSG00000145349, ENSG00000146648, ENSG00000120156	897	115	16881	1.96376	1	0.720678	49.6714			GOTERM_BP_DIRECT	GO:0009887~organ morphogenesis	11	1.06589	0.0236358
GOTERM_CC_DIRECT	GO:0031225~anchored component of membrane	7	1.14192	0.126228	ENSG00000109743, ENSG00000040608, ENSG00000132692, ENSG00000213420, ENSG00000143590, ENSG00000176956, ENSG00000113805	550	113	18224	2.05258	1	0.616728	84.752			GOTERM_BP_DIRECT	GO:1900195~positive regulation of oocyte maturation	2	0.326264	0.0613233	ENSG00000068903, ENSG00000087586	524	2	16792	32.0458	1	0.773013	66.4434			GOTERM_BP_DIRECT	GO:0036092~phosphatidylinositol-3-phosphate biosynthetic process	7	0.678295	0.0438051	ENSG00000113578, ENSG00000179295, ENSG00000077782, ENSG00000171608, ENSG00000138685, ENSG00000185950, ENSG00000011405	891	49	16792	2.69232	1	0.742818	56.0284			GOTERM_CC_DIRECT	GO:0045277~respiratory chain complex IV	3	0.290698	0.0241882
UP_SEQ_FEATURE	lipid moiety-binding region:GPI-anchor amidated glycine	3	0.489396	0.151149	ENSG00000213420, ENSG00000143590, ENSG00000176956	579	24	20063	4.33139	1	0.992807	93.5637			GOTERM_BP_DIRECT	GO:0046499~S-adenosylmethioninamine metabolic process	2	0.326264	0.0613233	ENSG00000088305, ENSG00000119772	524	2	16792	32.0458	1	0.773013	66.4434			GOTERM_MF_DIRECT	GO:0046934~phosphatidylinositol-4,5-bisphosphate 3-kinase activity	8	0.775194	0.0452319	ENSG00000138798, ENSG00000113578, ENSG00000179295, ENSG00000077782, ENSG00000171608, ENSG00000138685, ENSG00000185950, ENSG00000146648	897	62	16881	2.42831	1	0.730469	52.4293			GOTERM_BP_DIRECT	GO:0006914~autophagy	14	1.35659	0.0242511
UP_KEYWORDS	GPI-anchor	7	1.14192	0.191458	ENSG00000109743, ENSG00000040608, ENSG00000132692, ENSG00000213420, ENSG00000143590, ENSG00000176956, ENSG00000113805	582	137	20581	1.80685	1	0.647132	94.5205			GOTERM_BP_DIRECT	GO:0010862~positive regulation of pathway-restricted SMAD protein phosphorylation	5	0.815661	0.0617588	ENSG00000156574, ENSG00000121989, ENSG00000168487, ENSG00000138379, ENSG00000112742	524	48	16792	3.3381	1	0.771668	66.711			UP_SEQ_FEATURE	region of interest:Heparin-binding	4	0.387597	0.0723635	ENSG00000113578, ENSG00000142192, ENSG00000077782, ENSG00000138685	987	20	20063	4.06545	1	0.93583	73.7902			UP_SEQ_FEATURE	binding site:FAD	5	0.484496	0.0243335
UP_SEQ_FEATURE	propeptide:Removed in mature form	9	1.46819	0.37549	ENSG00000168243, ENSG00000109743, ENSG00000040608, ENSG00000133256, ENSG00000213420, ENSG00000109758, ENSG00000143590, ENSG00000176956, ENSG00000113805	579	237	20063	1.31587	1	0.999961	99.9622			UP_KEYWORDS	Extracellular matrix	13	2.12072	0.0632979	ENSG00000188157, ENSG00000136378, ENSG00000178031, ENSG00000115596, ENSG00000111186, ENSG00000168487, ENSG00000116962, ENSG00000101680, ENSG00000151388, ENSG00000117122, ENSG00000183090, ENSG00000060718, ENSG00000132692	582	258	20581	1.78183	1	0.34907	59.0805			GOTERM_BP_DIRECT	GO:0048015~phosphatidylinositol-mediated signaling	10	0.968992	0.109421	ENSG00000138798, ENSG00000113578, ENSG00000179295, ENSG00000077782, ENSG00000171608, ENSG00000138685, ENSG00000185950, ENSG00000033327, ENSG00000011405, ENSG00000146648	891	106	16792	1.77795	1	0.90962	88.0638			GOTERM_BP_DIRECT	GO:0007420~brain development	18	1.74419	0.0243532
															UP_SEQ_FEATURE	domain:TSP type-1 4	4	0.652529	0.0636722	ENSG00000136378, ENSG00000178031, ENSG00000151388, ENSG00000082684	579	32	20063	4.33139	1	0.969803	66.7568			GOTERM_BP_DIRECT	GO:0001759~organ induction	3	0.290698	0.130333	ENSG00000113578, ENSG00000077782, ENSG00000138685	891	12	16792	4.71156	1	0.928258	92.2807			GOTERM_BP_DIRECT	GO:0006952~defense response	9	0.872093	0.0247838
Annotation Cluster 34	Enrichment Score: 0.6593730419297046														GOTERM_CC_DIRECT	GO:0005847~mRNA cleavage and polyadenylation specificity factor complex	3	0.489396	0.0649035	ENSG00000119203, ENSG00000145216, ENSG00000136709	550	14	18224	7.10026	1	0.407667	60.7535			UP_KEYWORDS	Heparin-binding	8	0.775194	0.131772	ENSG00000093072, ENSG00000113578, ENSG00000142192, ENSG00000077782, ENSG00000138685, ENSG00000173511, ENSG00000135919, ENSG00000109610	993	88	20581	1.88419	1	0.445456	86.6052			UP_KEYWORDS	Lipid-binding	18	1.74419	0.024813
Category	Term	Count	%	PValue	Genes	List Total	Pop Hits	Pop Total	Fold Enrichment	Bonferroni	Benjamini	FDR			GOTERM_CC_DIRECT	GO:0001741~XY body	3	0.489396	0.0649035	ENSG00000142731, ENSG00000188486, ENSG00000119772	550	14	18224	7.10026	1	0.407667	60.7535			GOTERM_BP_DIRECT	GO:0008543~fibroblast growth factor receptor signaling pathway	7	0.678295	0.267668	ENSG00000113578, ENSG00000102882, ENSG00000166068, ENSG00000179295, ENSG00000077782, ENSG00000127418, ENSG00000138685	891	82	16792	1.60883	1	0.987534	99.6701			GOTERM_BP_DIRECT	GO:0045785~positive regulation of cell adhesion	7	0.678295	0.0248822
UP_SEQ_FEATURE	region of interest:Metalloprotease	3	0.489396	0.0319868	ENSG00000038295, ENSG00000168487, ENSG00000116183	579	10	20063	10.3953	1	0.925299	41.9701			GOTERM_BP_DIRECT	GO:0042752~regulation of circadian rhythm	5	0.815661	0.0656687	ENSG00000179222, ENSG00000131747, ENSG00000116560, ENSG00000138668, ENSG00000147140	524	49	16792	3.26998	1	0.789068	69.0253																		GOTERM_MF_DIRECT	GO:0030971~receptor tyrosine kinase binding	7	0.678295	0.0250379
GOTERM_MF_DIRECT	GO:0008237~metallopeptidase activity	5	0.815661	0.238343	ENSG00000136378, ENSG00000168487, ENSG00000116183, ENSG00000088882, ENSG00000178031	520	81	16881	2.00392	1	0.961208	98.4019			GOTERM_BP_DIRECT	GO:0010212~response to ionizing radiation	5	0.815661	0.0656687	ENSG00000088305, ENSG00000140534, ENSG00000188486, ENSG00000176444, ENSG00000119772	524	49	16792	3.26998	1	0.789068	69.0253			Annotation Cluster 29	Enrichment Score: 1.2770754295476092														GOTERM_MF_DIRECT	GO:0016303~1-phosphatidylinositol-3-kinase activity	7	0.678295	0.0250379
GOTERM_MF_DIRECT	GO:0004222~metalloendopeptidase activity	6	0.978793	0.267751	ENSG00000038295, ENSG00000136378, ENSG00000168487, ENSG00000116183, ENSG00000151388, ENSG00000197140	520	113	16881	1.72372	1	0.971213	99.1214			GOTERM_BP_DIRECT	GO:0036297~interstrand cross-link repair	5	0.815661	0.0656687	ENSG00000111247, ENSG00000077152, ENSG00000144554, ENSG00000051180, ENSG00000140525	524	49	16792	3.26998	1	0.789068	69.0253			Category	Term	Count	%	PValue	Genes	List Total	Pop Hits	Pop Total	Fold Enrichment	Bonferroni	Benjamini	FDR			GOTERM_CC_DIRECT	GO:0016323~basolateral plasma membrane	17	1.64729	0.0251285
UP_SEQ_FEATURE	metal ion-binding site:Zinc; catalytic	6	0.978793	0.314927	ENSG00000164879, ENSG00000038295, ENSG00000136378, ENSG00000168487, ENSG00000116183, ENSG00000151388	579	129	20063	1.61168	1	0.99986	99.8221			GOTERM_BP_DIRECT	GO:0071300~cellular response to retinoic acid	6	0.978793	0.0668974	ENSG00000115596, ENSG00000143867, ENSG00000196591, ENSG00000062524, ENSG00000111186, ENSG00000162670	524	70	16792	2.74678	1	0.791733	69.7206			UP_KEYWORDS	Peroxisome	11	1.06589	0.0184275	ENSG00000203797, ENSG00000242110, ENSG00000168306, ENSG00000120915, ENSG00000164398, ENSG00000121691, ENSG00000164751, ENSG00000121680, ENSG00000173208, ENSG00000179761, ENSG00000161533	993	97	20581	2.35038	0.999804	0.128636	23.2499			UP_KEYWORDS	Ubiquinone	6	0.581395	0.0251615
UP_KEYWORDS	Zymogen	8	1.30506	0.401227	ENSG00000140479, ENSG00000038295, ENSG00000125851, ENSG00000136378, ENSG00000168487, ENSG00000116183, ENSG00000151388, ENSG00000109758	582	214	20581	1.32196	1	0.847217	99.9096			GOTERM_CC_DIRECT	GO:0015030~Cajal body	5	0.815661	0.0670961	ENSG00000055044, ENSG00000141499, ENSG00000105202, ENSG00000104147, ENSG00000123374	550	51	18224	3.24848	1	0.412326	62.0169			GOTERM_BP_DIRECT	GO:0000038~very long-chain fatty acid metabolic process	4	0.387597	0.0348472	ENSG00000103740, ENSG00000164751, ENSG00000173208, ENSG00000161533	891	14	16792	5.38464	1	0.694824	47.8262			UP_SEQ_FEATURE	propeptide:Removed in mature form	20	1.93798	0.0251939
UP_KEYWORDS	Metalloprotease	6	0.978793	0.428801	ENSG00000038295, ENSG00000136378, ENSG00000168487, ENSG00000116183, ENSG00000088882, ENSG00000151388	582	152	20581	1.39589	1	0.854789	99.9525			UP_SEQ_FEATURE	zinc finger region:C2H2-type 12	13	2.12072	0.0680349	ENSG00000196458, ENSG00000197472, ENSG00000186026, ENSG00000130684, ENSG00000174586, ENSG00000145908, ENSG00000131115, ENSG00000177599, ENSG00000121417, ENSG00000062370, ENSG00000183647, ENSG00000180787, ENSG00000125846	579	256	20063	1.75963	1	0.973419	69.2568			GOTERM_CC_DIRECT	GO:0005778~peroxisomal membrane	7	0.678295	0.0597342	ENSG00000008394, ENSG00000164398, ENSG00000121691, ENSG00000164751, ENSG00000121680, ENSG00000173208, ENSG00000161533	946	54	18224	2.49722	1	0.487636	59.1267			GOTERM_BP_DIRECT	GO:0036091~positive regulation of transcription from RNA polymerase II promoter in response to oxidative stress	3	0.290698	0.0252093
															UP_KEYWORDS	Magnesium	23	3.75204	0.0687421	ENSG00000132436, ENSG00000131747, ENSG00000178295, ENSG00000121989, ENSG00000132323, ENSG00000182054, ENSG00000115241, ENSG00000148459, ENSG00000105486, ENSG00000163738, ENSG00000136699, ENSG00000112941, ENSG00000106268, ENSG00000177602, ENSG00000077264, ENSG00000122824, ENSG00000174371, ENSG00000142235, ENSG00000144199, ENSG00000168268, ENSG00000178999, ENSG00000123374, ENSG00000125877	582	552	20581	1.47344	1	0.368064	62.2135			GOTERM_BP_DIRECT	GO:0006635~fatty acid beta-oxidation	5	0.484496	0.203161	ENSG00000168306, ENSG00000130766, ENSG00000164751, ENSG00000173208, ENSG00000161533	891	44	16792	2.14162	1	0.972129	98.448			GOTERM_BP_DIRECT	GO:0042270~protection from natural killer cell mediated cytotoxicity	3	0.290698	0.0252093
Annotation Cluster 35	Enrichment Score: 0.6560562817241576														UP_KEYWORDS	Ligase	16	2.61011	0.0688095	ENSG00000072201, ENSG00000100814, ENSG00000197329, ENSG00000187566, ENSG00000114423, ENSG00000072609, ENSG00000206557, ENSG00000105486, ENSG00000152503, ENSG00000142230, ENSG00000121481, ENSG00000130725, ENSG00000130726, ENSG00000179455, ENSG00000183763, ENSG00000113396	582	347	20581	1.63055	1	0.36306	62.2508																		GOTERM_BP_DIRECT	GO:0042773~ATP synthesis coupled electron transport	3	0.290698	0.0252093
Category	Term	Count	%	PValue	Genes	List Total	Pop Hits	Pop Total	Fold Enrichment	Bonferroni	Benjamini	FDR			GOTERM_BP_DIRECT	GO:0000380~alternative mRNA splicing, via spliceosome	3	0.489396	0.0688157	ENSG00000124193, ENSG00000116560, ENSG00000004487	524	14	16792	6.86696	1	0.797701	70.7769			Annotation Cluster 30	Enrichment Score: 1.2621443898848685														GOTERM_CC_DIRECT	GO:0005768~endosome	20	1.93798	0.0253061
GOTERM_BP_DIRECT	GO:0042769~DNA damage response, detection of DNA damage	4	0.652529	0.10081	ENSG00000143799, ENSG00000062822, ENSG00000124766, ENSG00000132646	524	36	16792	3.56064	1	0.863565	84.0143			GOTERM_MF_DIRECT	GO:0016301~kinase activity	13	2.12072	0.0694575	ENSG00000105173, ENSG00000169679, ENSG00000132323, ENSG00000114956, ENSG00000173207, ENSG00000100526, ENSG00000120539, ENSG00000129757, ENSG00000145604, ENSG00000166851, ENSG00000168393, ENSG00000141736, ENSG00000123374	520	241	16881	1.75114	1	0.78173	66.5022			Category	Term	Count	%	PValue	Genes	List Total	Pop Hits	Pop Total	Fold Enrichment	Bonferroni	Benjamini	FDR			GOTERM_BP_DIRECT	GO:0045595~regulation of cell differentiation	6	0.581395	0.0253272
GOTERM_BP_DIRECT	GO:0006296~nucleotide-excision repair, DNA incision, 5'-to lesion	3	0.489396	0.32101	ENSG00000143799, ENSG00000062822, ENSG00000132646	524	37	16792	2.59831	1	0.991364	99.8744			GOTERM_BP_DIRECT	GO:0031124~mRNA 3'-end processing	5	0.815661	0.0697046	ENSG00000124193, ENSG00000119203, ENSG00000160679, ENSG00000123136, ENSG00000145216	524	50	16792	3.20458	1	0.798507	71.2545			GOTERM_BP_DIRECT	GO:0002591~positive regulation of antigen processing and presentation of peptide antigen via MHC class I	3	0.290698	0.0364989	ENSG00000204267, ENSG00000085563, ENSG00000168394	891	6	16792	9.42312	1	0.705107	49.4398			GOTERM_BP_DIRECT	GO:0007259~JAK-STAT cascade	6	0.581395	0.0253272
GOTERM_BP_DIRECT	GO:0033683~nucleotide-excision repair, DNA incision	3	0.489396	0.332514	ENSG00000143799, ENSG00000062822, ENSG00000132646	524	38	16792	2.52993	1	0.992577	99.9065			UP_SEQ_FEATURE	domain:RRM 2	8	1.30506	0.0698538	ENSG00000115053, ENSG00000124193, ENSG00000116001, ENSG00000116560, ENSG00000197451, ENSG00000254535, ENSG00000138668, ENSG00000147140	579	125	20063	2.21767	1	0.972992	70.2459			GOTERM_BP_DIRECT	GO:0002485~antigen processing and presentation of endogenous peptide antigen via MHC class I via ER pathway, TAP-dependent	3	0.290698	0.0364989	ENSG00000204267, ENSG00000085563, ENSG00000168394	891	6	16792	9.42312	1	0.705107	49.4398			GOTERM_BP_DIRECT	GO:0042060~wound healing	10	0.968992	0.0253646
															UP_SEQ_FEATURE	domain:RRM 1	8	1.30506	0.0698538	ENSG00000115053, ENSG00000124193, ENSG00000116001, ENSG00000116560, ENSG00000197451, ENSG00000254535, ENSG00000138668, ENSG00000147140	579	125	20063	2.21767	1	0.972992	70.2459			GOTERM_BP_DIRECT	GO:0002489~antigen processing and presentation of endogenous peptide antigen via MHC class Ib via ER pathway, TAP-dependent	3	0.290698	0.0364989	ENSG00000204267, ENSG00000085563, ENSG00000168394	891	6	16792	9.42312	1	0.705107	49.4398			GOTERM_CC_DIRECT	GO:0005615~extracellular space	87	8.43023	0.0253942
Annotation Cluster 36	Enrichment Score: 0.632657388727311														GOTERM_BP_DIRECT	GO:0000226~microtubule cytoskeleton organization	6	0.978793	0.0702169	ENSG00000170312, ENSG00000089685, ENSG00000078018, ENSG00000076826, ENSG00000013810, ENSG00000072832	524	71	16792	2.7081	1	0.797505	71.5265			GOTERM_BP_DIRECT	GO:0002481~antigen processing and presentation of exogenous protein antigen via MHC class Ib, TAP-dependent	3	0.290698	0.0493297	ENSG00000204267, ENSG00000085563, ENSG00000168394	891	7	16792	8.07696	1	0.764739	60.4622			GOTERM_BP_DIRECT	GO:0051056~regulation of small GTPase mediated signal transduction	14	1.35659	0.0256061
Category	Term	Count	%	PValue	Genes	List Total	Pop Hits	Pop Total	Fold Enrichment	Bonferroni	Benjamini	FDR			GOTERM_BP_DIRECT	GO:0071479~cellular response to ionizing radiation	4	0.652529	0.0709572	ENSG00000132436, ENSG00000111247, ENSG00000051180, ENSG00000141510	524	31	16792	4.13494	1	0.797602	71.9151			GOTERM_MF_DIRECT	GO:0042626~ATPase activity, coupled to transmembrane movement of substances	5	0.484496	0.203859	ENSG00000204267, ENSG00000118777, ENSG00000085563, ENSG00000168394, ENSG00000173208	897	44	16881	2.13857	1	0.934056	97.425			UP_SEQ_FEATURE	domain:SH3	16	1.55039	0.0259619
UP_KEYWORDS	DNA-directed DNA polymerase	3	0.489396	0.146323	ENSG00000177084, ENSG00000112941, ENSG00000062822	582	24	20581	4.42032	1	0.571297	88.4889			UP_SEQ_FEATURE	zinc finger region:C2H2-type 13	11	1.79445	0.0718036	ENSG00000196458, ENSG00000197472, ENSG00000186026, ENSG00000174586, ENSG00000062370, ENSG00000130684, ENSG00000183647, ENSG00000131115, ENSG00000177599, ENSG00000180787, ENSG00000125846	579	204	20063	1.86844	1	0.972776	71.2729																		GOTERM_BP_DIRECT	GO:0006936~muscle contraction	12	1.16279	0.0263128
GOTERM_MF_DIRECT	GO:0003887~DNA-directed DNA polymerase activity	3	0.489396	0.223742	ENSG00000177084, ENSG00000112941, ENSG00000062822	520	29	16881	3.35829	1	0.953693	97.8675			UP_SEQ_FEATURE	domain:KRAB	16	2.61011	0.0727592	ENSG00000185869, ENSG00000196458, ENSG00000197472, ENSG00000186026, ENSG00000171649, ENSG00000130684, ENSG00000145908, ENSG00000131115, ENSG00000187607, ENSG00000121417, ENSG00000213988, ENSG00000267508, ENSG00000062370, ENSG00000172748, ENSG00000183647, ENSG00000125846	579	343	20063	1.61638	1	0.971161	71.7641			Annotation Cluster 31	Enrichment Score: 1.2337906832778225														UP_KEYWORDS	Neurodegeneration	23	2.22868	0.0264729
UP_KEYWORDS	Nucleotidyltransferase	4	0.652529	0.386339	ENSG00000177084, ENSG00000112941, ENSG00000160688, ENSG00000062822	582	79	20581	1.79051	1	0.839142	99.8735			GOTERM_MF_DIRECT	GO:0004674~protein serine/threonine kinase activity	18	2.93638	0.0739989	ENSG00000142731, ENSG00000168078, ENSG00000169679, ENSG00000121989, ENSG00000143867, ENSG00000105204, ENSG00000176444, ENSG00000112742, ENSG00000170312, ENSG00000120539, ENSG00000156970, ENSG00000077264, ENSG00000142235, ENSG00000165238, ENSG00000166851, ENSG00000178999, ENSG00000087586, ENSG00000123374	520	376	16881	1.5541	1	0.794088	68.9017			Category	Term	Count	%	PValue	Genes	List Total	Pop Hits	Pop Total	Fold Enrichment	Bonferroni	Benjamini	FDR			UP_KEYWORDS	Endosome	34	3.29457	0.0264789
															GOTERM_CC_DIRECT	GO:0016328~lateral plasma membrane	5	0.815661	0.0750973	ENSG00000183856, ENSG00000039068, ENSG00000173218, ENSG00000162738, ENSG00000151490	550	53	18224	3.1259	1	0.443583	66.3139			UP_SEQ_FEATURE	repeat:Gelsolin-like 5	3	0.290698	0.0429721	ENSG00000148180, ENSG00000006747, ENSG00000197321	987	7	20063	8.71168	1	0.852169	54.296			GOTERM_BP_DIRECT	GO:0046854~phosphatidylinositol phosphorylation	11	1.06589	0.026993
Annotation Cluster 37	Enrichment Score: 0.5857013765030962														UP_SEQ_FEATURE	region of interest:Globular	3	0.489396	0.0761877	ENSG00000090889, ENSG00000112984, ENSG00000142945	579	16	20063	6.49709	1	0.973046	73.4618			UP_SEQ_FEATURE	repeat:Gelsolin-like 4	3	0.290698	0.0429721	ENSG00000148180, ENSG00000006747, ENSG00000197321	987	7	20063	8.71168	1	0.852169	54.296			UP_KEYWORDS	Age-related macular degeneration	4	0.387597	0.0272806
Category	Term	Count	%	PValue	Genes	List Total	Pop Hits	Pop Total	Fold Enrichment	Bonferroni	Benjamini	FDR			UP_SEQ_FEATURE	domain:Post-SET	3	0.489396	0.0761877	ENSG00000152455, ENSG00000109685, ENSG00000143379	579	16	20063	6.49709	1	0.973046	73.4618			UP_SEQ_FEATURE	repeat:Gelsolin-like 1	3	0.290698	0.0554623	ENSG00000148180, ENSG00000006747, ENSG00000197321	987	8	20063	7.62272	1	0.903208	63.8382			UP_KEYWORDS	Cell membrane	176	17.0543	0.0272943
GOTERM_BP_DIRECT	GO:0016055~Wnt signaling pathway	9	1.46819	0.228779	ENSG00000152284, ENSG00000154856, ENSG00000114019, ENSG00000105173, ENSG00000115596, ENSG00000167693, ENSG00000070018, ENSG00000111186, ENSG00000121210	524	187	16792	1.54231	1	0.9732	98.8693			GOTERM_CC_DIRECT	GO:0090575~RNA polymerase II transcription factor complex	4	0.652529	0.0762072	ENSG00000116560, ENSG00000197451, ENSG00000130726, ENSG00000147140	550	33	18224	4.01631	1	0.442465	66.873			UP_SEQ_FEATURE	repeat:Gelsolin-like 3	3	0.290698	0.0554623	ENSG00000148180, ENSG00000006747, ENSG00000197321	987	8	20063	7.62272	1	0.903208	63.8382			UP_SEQ_FEATURE	repeat:LRR 10	12	1.16279	0.0275386
UP_KEYWORDS	Wnt signaling pathway	8	1.30506	0.251473	ENSG00000152284, ENSG00000154856, ENSG00000114019, ENSG00000115596, ENSG00000167693, ENSG00000070018, ENSG00000111186, ENSG00000121210	582	181	20581	1.56299	1	0.729926	98.09			GOTERM_BP_DIRECT	GO:0042177~negative regulation of protein catabolic process	4	0.652529	0.0765631	ENSG00000198625, ENSG00000068903, ENSG00000164109, ENSG00000116670	524	32	16792	4.00573	1	0.819292	74.7001			UP_SEQ_FEATURE	repeat:Gelsolin-like 2	3	0.290698	0.0554623	ENSG00000148180, ENSG00000006747, ENSG00000197321	987	8	20063	7.62272	1	0.903208	63.8382			GOTERM_BP_DIRECT	GO:0032496~response to lipopolysaccharide	16	1.55039	0.0278652
GOTERM_MF_DIRECT	GO:0005109~frizzled binding	3	0.489396	0.30408	ENSG00000115596, ENSG00000070018, ENSG00000111186	520	36	16881	2.70529	1	0.982831	99.5945			GOTERM_BP_DIRECT	GO:0006468~protein phosphorylation	21	3.42577	0.0765753	ENSG00000142731, ENSG00000183496, ENSG00000105173, ENSG00000168078, ENSG00000169679, ENSG00000129351, ENSG00000105204, ENSG00000176444, ENSG00000114956, ENSG00000089685, ENSG00000156970, ENSG00000177602, ENSG00000101224, ENSG00000142235, ENSG00000165238, ENSG00000062524, ENSG00000164076, ENSG00000166851, ENSG00000178999, ENSG00000141736, ENSG00000087586	524	456	16792	1.47579	1	0.816128	74.7058			GOTERM_CC_DIRECT	GO:0002102~podosome	4	0.387597	0.125571	ENSG00000148180, ENSG00000006747, ENSG00000129116, ENSG00000197321	946	24	18224	3.21071	1	0.683802	85.7606			GOTERM_MF_DIRECT	GO:0004674~protein serine/threonine kinase activity	30	2.90698	0.0280609
															GOTERM_BP_DIRECT	GO:1904874~positive regulation of telomerase RNA localization to Cajal body	3	0.489396	0.0778125	ENSG00000163468, ENSG00000115484, ENSG00000135624	524	15	16792	6.40916	1	0.818127	75.2843																		GOTERM_BP_DIRECT	GO:0050806~positive regulation of synaptic transmission	4	0.387597	0.0284765
Annotation Cluster 38	Enrichment Score: 0.5214763001769331														GOTERM_BP_DIRECT	GO:0006334~nucleosome assembly	8	1.30506	0.0784352	ENSG00000188486, ENSG00000163041, ENSG00000180543, ENSG00000140350, ENSG00000115163, ENSG00000164104, ENSG00000099284, ENSG00000132780	524	119	16792	2.15434	1	0.817554	75.5706			Annotation Cluster 32	Enrichment Score: 1.1783276177377469														GOTERM_MF_DIRECT	GO:0004467~long-chain fatty acid-CoA ligase activity	4	0.387597	0.0285831
Category	Term	Count	%	PValue	Genes	List Total	Pop Hits	Pop Total	Fold Enrichment	Bonferroni	Benjamini	FDR			GOTERM_BP_DIRECT	GO:0000724~double-strand break repair via homologous recombination	6	0.978793	0.0807084	ENSG00000111247, ENSG00000143799, ENSG00000188486, ENSG00000178295, ENSG00000116560, ENSG00000051180	524	74	16792	2.59831	1	0.823637	76.5898			Category	Term	Count	%	PValue	Genes	List Total	Pop Hits	Pop Total	Fold Enrichment	Bonferroni	Benjamini	FDR			GOTERM_BP_DIRECT	GO:0043491~protein kinase B signaling	6	0.581395	0.0285893
GOTERM_BP_DIRECT	GO:0006457~protein folding	9	1.46819	0.200004	ENSG00000163468, ENSG00000185615, ENSG00000140403, ENSG00000171960, ENSG00000115484, ENSG00000004478, ENSG00000079150, ENSG00000153132, ENSG00000135624	524	180	16792	1.60229	1	0.963495	97.8727			GOTERM_BP_DIRECT	GO:0051297~centrosome organization	4	0.652529	0.0823571	ENSG00000147874, ENSG00000058453, ENSG00000166803, ENSG00000166851	524	33	16792	3.88434	1	0.827037	77.3038			UP_KEYWORDS	Peroxisome	11	1.06589	0.0184275	ENSG00000203797, ENSG00000242110, ENSG00000168306, ENSG00000120915, ENSG00000164398, ENSG00000121691, ENSG00000164751, ENSG00000121680, ENSG00000173208, ENSG00000179761, ENSG00000161533	993	97	20581	2.35038	0.999804	0.128636	23.2499			GOTERM_BP_DIRECT	GO:0002931~response to ischemia	6	0.581395	0.0285893
UP_KEYWORDS	Isomerase	6	0.978793	0.26219	ENSG00000185615, ENSG00000131747, ENSG00000147155, ENSG00000171960, ENSG00000004478, ENSG00000079150	582	122	20581	1.73914	1	0.742469	98.4316			GOTERM_BP_DIRECT	GO:0071526~semaphorin-plexin signaling pathway	4	0.652529	0.0823571	ENSG00000076356, ENSG00000105976, ENSG00000082684, ENSG00000137872	524	33	16792	3.88434	1	0.827037	77.3038			UP_SEQ_FEATURE	short sequence motif:Microbody targeting signal	6	0.581395	0.0584599	ENSG00000203797, ENSG00000242110, ENSG00000168306, ENSG00000120915, ENSG00000179761, ENSG00000161533	987	43	20063	2.83636	1	0.905544	65.8304			UP_SEQ_FEATURE	repeat:LDL-receptor class B 2	4	0.387597	0.028691
UP_KEYWORDS	Rotamase	3	0.489396	0.291354	ENSG00000171960, ENSG00000004478, ENSG00000079150	582	38	20581	2.79178	1	0.768134	99.0961			GOTERM_MF_DIRECT	GO:0042393~histone binding	8	1.30506	0.0824202	ENSG00000010292, ENSG00000188486, ENSG00000173207, ENSG00000163041, ENSG00000140350, ENSG00000123485, ENSG00000123975, ENSG00000104872	520	122	16881	2.12875	1	0.82099	72.932			GOTERM_CC_DIRECT	GO:0005782~peroxisomal matrix	6	0.581395	0.0883853	ENSG00000203797, ENSG00000242110, ENSG00000168306, ENSG00000121691, ENSG00000179761, ENSG00000161533	946	46	18224	2.51273	1	0.584847	73.9252			UP_SEQ_FEATURE	repeat:LDL-receptor class B 1	4	0.387597	0.028691
GOTERM_BP_DIRECT	GO:0000413~protein peptidyl-prolyl isomerization	3	0.489396	0.38904	ENSG00000171960, ENSG00000004478, ENSG00000079150	524	43	16792	2.23575	1	0.996463	99.9797			GOTERM_MF_DIRECT	GO:0003723~RNA binding	24	3.91517	0.0826576	ENSG00000111247, ENSG00000141499, ENSG00000116001, ENSG00000147274, ENSG00000119203, ENSG00000106355, ENSG00000197451, ENSG00000198918, ENSG00000254535, ENSG00000129351, ENSG00000105202, ENSG00000155438, ENSG00000138050, ENSG00000130332, ENSG00000163923, ENSG00000187772, ENSG00000115053, ENSG00000124193, ENSG00000162639, ENSG00000138668, ENSG00000179299, ENSG00000065978, ENSG00000182004, ENSG0000…	520	547	16881	1.42436	1	0.813641	73.0382			GOTERM_CC_DIRECT	GO:0005777~peroxisome	10	0.968992	0.0905527	ENSG00000203797, ENSG00000242110, ENSG00000168306, ENSG00000120915, ENSG00000121691, ENSG00000163931, ENSG00000121680, ENSG00000173208, ENSG00000179761, ENSG00000161533	946	104	18224	1.85233	1	0.587658	74.8114			UP_SEQ_FEATURE	repeat:LDL-receptor class B 4	4	0.387597	0.028691
GOTERM_MF_DIRECT	GO:0003755~peptidyl-prolyl cis-trans isomerase activity	3	0.489396	0.415479	ENSG00000171960, ENSG00000004478, ENSG00000079150	520	46	16881	2.11718	1	0.994261	99.9714			UP_KEYWORDS	Protein phosphatase	8	1.30506	0.0831022	ENSG00000158402, ENSG00000164045, ENSG00000100526, ENSG00000132323, ENSG00000101224, ENSG00000115241, ENSG00000151490, ENSG00000105426	582	133	20581	2.12707	1	0.416754	69.443			GOTERM_BP_DIRECT	GO:0033540~fatty acid beta-oxidation using acyl-CoA oxidase	3	0.290698	0.148852	ENSG00000242110, ENSG00000168306, ENSG00000161533	891	13	16792	4.34913	1	0.941815	94.7987			UP_SEQ_FEATURE	repeat:LDL-receptor class B 3	4	0.387597	0.028691
															UP_KEYWORDS	Mental retardation	14	2.28385	0.0831257	ENSG00000147274, ENSG00000075043, ENSG00000126970, ENSG00000066279, ENSG00000176887, ENSG00000151849, ENSG00000128039, ENSG00000138346, ENSG00000105568, ENSG00000077264, ENSG00000183763, ENSG00000119772, ENSG00000147140, ENSG00000174799	582	299	20581	1.65577	1	0.411304	69.4537																		GOTERM_BP_DIRECT	GO:0001938~positive regulation of endothelial cell proliferation	9	0.872093	0.028996
Annotation Cluster 39	Enrichment Score: 0.5000010135621217														UP_SEQ_FEATURE	region of interest:Nuclear localization	2	0.326264	0.0839658	ENSG00000080986, ENSG00000181418	579	3	20063	23.1007	1	0.979516	76.9643			Annotation Cluster 33	Enrichment Score: 1.1708169923707492														GOTERM_BP_DIRECT	GO:0006468~protein phosphorylation	35	3.39147	0.0291173
Category	Term	Count	%	PValue	Genes	List Total	Pop Hits	Pop Total	Fold Enrichment	Bonferroni	Benjamini	FDR			UP_SEQ_FEATURE	zinc finger region:ADD-type	2	0.326264	0.0839658	ENSG00000088305, ENSG00000119772	579	3	20063	23.1007	1	0.979516	76.9643			Category	Term	Count	%	PValue	Genes	List Total	Pop Hits	Pop Total	Fold Enrichment	Bonferroni	Benjamini	FDR			UP_SEQ_FEATURE	compositionally biased region:Ser-rich	32	3.10078	0.0294873
GOTERM_MF_DIRECT	GO:0004222~metalloendopeptidase activity	6	0.978793	0.267751	ENSG00000038295, ENSG00000136378, ENSG00000168487, ENSG00000116183, ENSG00000151388, ENSG00000197140	520	113	16881	1.72372	1	0.971213	99.1214			UP_SEQ_FEATURE	region of interest:Interaction with the PRC2/EED-EZH2 complex	2	0.326264	0.0839658	ENSG00000088305, ENSG00000119772	579	3	20063	23.1007	1	0.979516	76.9643			UP_KEYWORDS	Phospholipid biosynthesis	7	0.678295	0.0202073	ENSG00000143797, ENSG00000087253, ENSG00000111666, ENSG00000110536, ENSG00000119927, ENSG00000163624, ENSG00000161217	993	45	20581	3.22406	0.999915	0.132354	25.2062			UP_KEYWORDS	Phospholipid metabolism	7	0.678295	0.0295398
UP_SEQ_FEATURE	compositionally biased region:Cys-rich	7	1.14192	0.309519	ENSG00000182580, ENSG00000178662, ENSG00000136378, ENSG00000135451, ENSG00000151388, ENSG00000197140, ENSG00000154928	579	159	20063	1.52552	1	0.999871	99.797			UP_SEQ_FEATURE	domain:MAGE	4	0.652529	0.0843719	ENSG00000179222, ENSG00000187601, ENSG00000187243, ENSG00000154545	579	36	20063	3.85012	1	0.977677	77.1347			UP_KEYWORDS	Phospholipid metabolism	7	0.678295	0.0295398	ENSG00000143797, ENSG00000087253, ENSG00000111666, ENSG00000110536, ENSG00000119927, ENSG00000163624, ENSG00000161217	993	49	20581	2.96087	0.999999	0.167654	34.7274			GOTERM_CC_DIRECT	GO:0016529~sarcoplasmic reticulum	6	0.581395	0.0295933
UP_SEQ_FEATURE	domain:Peptidase M12B	3	0.489396	0.342143	ENSG00000136378, ENSG00000151388, ENSG00000197140	579	42	20063	2.47508	1	0.999929	99.9097			UP_SEQ_FEATURE	domain:Chromo	3	0.489396	0.0847503	ENSG00000152455, ENSG00000224287, ENSG00000173894	579	17	20063	6.1149	1	0.975753	77.2924			GOTERM_BP_DIRECT	GO:0006657~CDP-choline pathway	3	0.290698	0.0493297	ENSG00000111666, ENSG00000163624, ENSG00000161217	891	7	16792	8.07696	1	0.764739	60.4622			GOTERM_BP_DIRECT	GO:0032922~circadian regulation of gene expression	8	0.775194	0.0302339
UP_SEQ_FEATURE	domain:Disintegrin	3	0.489396	0.35267	ENSG00000136378, ENSG00000151388, ENSG00000197140	579	43	20063	2.41752	1	0.999943	99.9311			GOTERM_MF_DIRECT	GO:0004693~cyclin-dependent protein serine/threonine kinase activity	4	0.652529	0.0857319	ENSG00000170312, ENSG00000134057, ENSG00000157456, ENSG00000123374	520	34	16881	3.81923	1	0.817444	74.3788			UP_KEYWORDS	Lipid biosynthesis	12	1.16279	0.13325	ENSG00000143797, ENSG00000204228, ENSG00000087253, ENSG00000111666, ENSG00000110536, ENSG00000165175, ENSG00000095303, ENSG00000074416, ENSG00000119927, ENSG00000163624, ENSG00000161217, ENSG00000164181	993	156	20581	1.59431	1	0.443487	86.926			GOTERM_MF_DIRECT	GO:0004721~phosphoprotein phosphatase activity	7	0.678295	0.0306159
															GOTERM_BP_DIRECT	GO:0048511~rhythmic process	5	0.815661	0.0870771	ENSG00000152455, ENSG00000131747, ENSG00000116560, ENSG00000117139, ENSG00000122565	524	54	16792	2.9672	1	0.841457	79.236			GOTERM_BP_DIRECT	GO:0008654~phospholipid biosynthetic process	4	0.387597	0.356635	ENSG00000143797, ENSG00000111666, ENSG00000119927, ENSG00000161217	891	40	16792	1.88462	1	0.996103	99.9693			UP_SEQ_FEATURE	repeat:LRR 8	14	1.35659	0.0307113
Annotation Cluster 40	Enrichment Score: 0.4962148862948295														COG_ONTOLOGY	Chromatin structure and dynamics / Cell division and chromosome partitioning	2	0.326264	0.0876755	ENSG00000010292, ENSG00000109805	62	3	2026	21.7849	0.840417	0.840417	50.2607																		GOTERM_BP_DIRECT	GO:0050770~regulation of axonogenesis	5	0.484496	0.0310304
Category	Term	Count	%	PValue	Genes	List Total	Pop Hits	Pop Total	Fold Enrichment	Bonferroni	Benjamini	FDR			GOTERM_CC_DIRECT	GO:0000811~GINS complex	2	0.326264	0.0876848	ENSG00000101003, ENSG00000131153	550	3	18224	22.0897	1	0.485253	72.1706			Annotation Cluster 34	Enrichment Score: 1.1650580572953058														GOTERM_BP_DIRECT	GO:0046835~carbohydrate phosphorylation	5	0.484496	0.0310304
GOTERM_BP_DIRECT	GO:0006486~protein glycosylation	9	1.46819	0.0249241	ENSG00000144057, ENSG00000128039, ENSG00000176022, ENSG00000158089, ENSG00000158850, ENSG00000140557, ENSG00000174473, ENSG00000135454, ENSG00000182870	524	113	16792	2.55232	1	0.56225	35.3061			GOTERM_CC_DIRECT	GO:0097149~centralspindlin complex	2	0.326264	0.0876848	ENSG00000161800, ENSG00000137807	550	3	18224	22.0897	1	0.485253	72.1706			Category	Term	Count	%	PValue	Genes	List Total	Pop Hits	Pop Total	Fold Enrichment	Bonferroni	Benjamini	FDR			UP_KEYWORDS	Endoplasmic reticulum	66	6.39535	0.0311296
UP_KEYWORDS	Glycosyltransferase	11	1.79445	0.132887	ENSG00000144057, ENSG00000176022, ENSG00000151948, ENSG00000158089, ENSG00000143799, ENSG00000158850, ENSG00000140557, ENSG00000174473, ENSG00000136908, ENSG00000135454, ENSG00000182870	582	236	20581	1.64825	1	0.539439	85.7506			GOTERM_MF_DIRECT	GO:0034648~histone demethylase activity (H3-dimethyl-K4 specific)	2	0.326264	0.0894324	ENSG00000117139, ENSG00000004487	520	3	16881	21.6423	1	0.823284	75.9098			GOTERM_MF_DIRECT	GO:0004467~long-chain fatty acid-CoA ligase activity	4	0.387597	0.0285831	ENSG00000103740, ENSG00000130304, ENSG00000197142, ENSG00000164398	897	13	16881	5.79058	1	0.641836	37.2163			GOTERM_BP_DIRECT	GO:0006979~response to oxidative stress	12	1.16279	0.0314432
UP_SEQ_FEATURE	topological domain:Lumenal	14	2.28385	0.535695	ENSG00000144057, ENSG00000176022, ENSG00000158089, ENSG00000163479, ENSG00000158850, ENSG00000174871, ENSG00000140557, ENSG00000174473, ENSG00000135454, ENSG00000181652, ENSG00000182870, ENSG00000143578, ENSG00000153132, ENSG00000173349	579	450	20063	1.07803	1	0.999997	99.9997			UP_SEQ_FEATURE	domain:TSP type-1 3	4	0.652529	0.0899431	ENSG00000136378, ENSG00000178031, ENSG00000151388, ENSG00000082684	579	37	20063	3.74607	1	0.978867	79.3554			GOTERM_MF_DIRECT	GO:0102391~decanoate--CoA ligase activity	3	0.290698	0.0636701	ENSG00000103740, ENSG00000197142, ENSG00000164398	897	8	16881	7.05727	1	0.781543	65.2141			UP_SEQ_FEATURE	domain:CBM21	3	0.290698	0.0317139
UP_KEYWORDS	Signal-anchor	12	1.95759	0.741187	ENSG00000144057, ENSG00000176022, ENSG00000158089, ENSG00000141505, ENSG00000158850, ENSG00000140557, ENSG00000174473, ENSG00000197406, ENSG00000135454, ENSG00000182870, ENSG00000143578, ENSG00000082684	582	455	20581	0.932638	1	0.970111	100			UP_SEQ_FEATURE	domain:Fibronectin type-III 2	8	1.30506	0.090162	ENSG00000182580, ENSG00000163395, ENSG00000085552, ENSG00000186628, ENSG00000151490, ENSG00000105426, ENSG00000154928, ENSG00000113805	579	133	20063	2.08428	1	0.97695	79.4384			GOTERM_BP_DIRECT	GO:0035338~long-chain fatty-acyl-CoA biosynthetic process	6	0.581395	0.0697303	ENSG00000103740, ENSG00000197142, ENSG00000164398, ENSG00000164181, ENSG00000167107, ENSG00000162390	891	42	16792	2.69232	1	0.835606	73.4413			GOTERM_CC_DIRECT	GO:0030670~phagocytic vesicle membrane	8	0.775194	0.0322341
UP_KEYWORDS	Golgi apparatus	19	3.09951	0.882424	ENSG00000144057, ENSG00000003147, ENSG00000176022, ENSG00000133874, ENSG00000174473, ENSG00000134851, ENSG00000182870, ENSG00000143578, ENSG00000160360, ENSG00000039068, ENSG00000136699, ENSG00000158089, ENSG00000158850, ENSG00000140557, ENSG00000116299, ENSG00000168487, ENSG00000135454, ENSG00000142235, ENSG00000112984	582	812	20581	0.827449	1	0.992798	100			GOTERM_BP_DIRECT	GO:0010424~DNA methylation on cytosine within a CG sequence	2	0.326264	0.0905626	ENSG00000088305, ENSG00000119772	524	3	16792	21.3639	1	0.850495	80.5623			GOTERM_BP_DIRECT	GO:0001676~long-chain fatty acid metabolic process	4	0.387597	0.0970608	ENSG00000103740, ENSG00000130304, ENSG00000197142, ENSG00000164398	891	21	16792	3.58976	1	0.891583	84.6304			GOTERM_CC_DIRECT	GO:0043235~receptor complex	13	1.25969	0.0322561
GOTERM_CC_DIRECT	GO:0000139~Golgi membrane	14	2.28385	0.908001	ENSG00000144057, ENSG00000003147, ENSG00000176022, ENSG00000174473, ENSG00000182870, ENSG00000143578, ENSG00000160360, ENSG00000136699, ENSG00000158089, ENSG00000158850, ENSG00000140557, ENSG00000174871, ENSG00000130649, ENSG00000142235	550	591	18224	0.784913	1	0.99968	100			GOTERM_BP_DIRECT	GO:0006272~leading strand elongation	2	0.326264	0.0905626	ENSG00000177084, ENSG00000132646	524	3	16792	21.3639	1	0.850495	80.5623			COG_ONTOLOGY	Lipid metabolism	7	0.678295	0.121395	ENSG00000175198, ENSG00000103740, ENSG00000136448, ENSG00000074416, ENSG00000197142, ENSG00000164398, ENSG00000196177	101	69	2026	2.03501	0.960659	0.960659	65.0066			GOTERM_MF_DIRECT	GO:0001540~beta-amyloid binding	6	0.581395	0.0322779
															GOTERM_BP_DIRECT	GO:0031503~protein complex localization	2	0.326264	0.0905626	ENSG00000089685, ENSG00000004478	524	3	16792	21.3639	1	0.850495	80.5623																		UP_SEQ_FEATURE	repeat:LRR 9	13	1.25969	0.0324835
Annotation Cluster 41	Enrichment Score: 0.4842374176932468														GOTERM_BP_DIRECT	GO:1902990~mitotic telomere maintenance via semi-conservative replication	2	0.326264	0.0905626	ENSG00000138346, ENSG00000132646	524	3	16792	21.3639	1	0.850495	80.5623			Annotation Cluster 35	Enrichment Score: 1.1555105209822631														GOTERM_BP_DIRECT	GO:0006661~phosphatidylinositol biosynthetic process	8	0.775194	0.0328718
Category	Term	Count	%	PValue	Genes	List Total	Pop Hits	Pop Total	Fold Enrichment	Bonferroni	Benjamini	FDR			GOTERM_BP_DIRECT	GO:0090116~C-5 methylation of cytosine	2	0.326264	0.0905626	ENSG00000088305, ENSG00000119772	524	3	16792	21.3639	1	0.850495	80.5623			Category	Term	Count	%	PValue	Genes	List Total	Pop Hits	Pop Total	Fold Enrichment	Bonferroni	Benjamini	FDR			GOTERM_BP_DIRECT	GO:0007626~locomotory behavior	10	0.968992	0.0334729
UP_SEQ_FEATURE	zinc finger region:C2H2-type 13	11	1.79445	0.0718036	ENSG00000196458, ENSG00000197472, ENSG00000186026, ENSG00000174586, ENSG00000062370, ENSG00000130684, ENSG00000183647, ENSG00000131115, ENSG00000177599, ENSG00000180787, ENSG00000125846	579	204	20063	1.86844	1	0.975676	71.2729			GOTERM_BP_DIRECT	GO:1904667~negative regulation of ubiquitin protein ligase activity	2	0.326264	0.0905626	ENSG00000164109, ENSG00000116670	524	3	16792	21.3639	1	0.850495	80.5623			GOTERM_BP_DIRECT	GO:0060213~positive regulation of nuclear-transcribed mRNA poly(A) tail shortening	4	0.387597	0.0177775	ENSG00000128016, ENSG00000107864, ENSG00000159388, ENSG00000141232	891	11	16792	6.85318	1	0.591847	28.037			GOTERM_BP_DIRECT	GO:0000186~activation of MAPKK activity	7	0.678295	0.033483
UP_SEQ_FEATURE	zinc finger region:C2H2-type 14	7	1.14192	0.29444	ENSG00000196458, ENSG00000186026, ENSG00000174586, ENSG00000062370, ENSG00000130684, ENSG00000131115, ENSG00000125846	579	156	20063	1.55486	1	0.999809	99.7086			GOTERM_BP_DIRECT	GO:0097485~neuron projection guidance	2	0.326264	0.0905626	ENSG00000151640, ENSG00000082684	524	3	16792	21.3639	1	0.850495	80.5623			GOTERM_BP_DIRECT	GO:1900153~positive regulation of nuclear-transcribed mRNA catabolic process, deadenylation-dependent decay	4	0.387597	0.0348472	ENSG00000188613, ENSG00000128016, ENSG00000107864, ENSG00000141232	891	14	16792	5.38464	1	0.694824	47.8262			UP_SEQ_FEATURE	domain:PH 2	6	0.581395	0.0335765
UP_SEQ_FEATURE	zinc finger region:C2H2-type 17	4	0.652529	0.421994	ENSG00000196458, ENSG00000062370, ENSG00000130684, ENSG00000131115	579	82	20063	1.6903	1	0.999987	99.9897			GOTERM_BP_DIRECT	GO:0051987~positive regulation of attachment of spindle microtubules to kinetochore	2	0.326264	0.0905626	ENSG00000068903, ENSG00000134057	524	3	16792	21.3639	1	0.850495	80.5623			GOTERM_BP_DIRECT	GO:0017148~negative regulation of translation	6	0.581395	0.192599	ENSG00000185129, ENSG00000188613, ENSG00000020577, ENSG00000107864, ENSG00000159388, ENSG00000141232	891	58	16792	1.94961	1	0.968229	98.024			GOTERM_BP_DIRECT	GO:0032088~negative regulation of NF-kappaB transcription factor activity	9	0.872093	0.0336772
UP_SEQ_FEATURE	zinc finger region:C2H2-type 16	4	0.652529	0.573216	ENSG00000196458, ENSG00000062370, ENSG00000130684, ENSG00000131115	579	103	20063	1.34567	1	0.999999	99.9999			GOTERM_CC_DIRECT	GO:0034719~SMN-Sm protein complex	3	0.489396	0.0914781	ENSG00000125743, ENSG00000182004, ENSG00000152147	550	17	18224	5.84727	1	0.494311	73.7407			GOTERM_CC_DIRECT	GO:0030014~CCR4-NOT complex	3	0.290698	0.200109	ENSG00000128016, ENSG00000107864, ENSG00000141232	946	16	18224	3.61205	1	0.777673	96.0967			GOTERM_BP_DIRECT	GO:0008283~cell proliferation	29	2.81008	0.0339895
UP_SEQ_FEATURE	zinc finger region:C2H2-type 15	4	0.652529	0.741388	ENSG00000196458, ENSG00000062370, ENSG00000130684, ENSG00000131115	579	133	20063	1.04214	1	1	100			GOTERM_CC_DIRECT	GO:0035371~microtubule plus-end	3	0.489396	0.0914781	ENSG00000128944, ENSG00000076382, ENSG00000142945	550	17	18224	5.84727	1	0.494311	73.7407																		UP_SEQ_FEATURE	domain:START	4	0.387597	0.0345835
															GOTERM_BP_DIRECT	GO:0042475~odontogenesis of dentin-containing tooth	5	0.815661	0.0917188	ENSG00000127152, ENSG00000115596, ENSG00000196591, ENSG00000070018, ENSG00000148926	524	55	16792	2.91325	1	0.851531	80.9843			Annotation Cluster 36	Enrichment Score: 1.1504025208978017														UP_SEQ_FEATURE	short sequence motif:GFFKR motif	4	0.387597	0.0345835
Annotation Cluster 42	Enrichment Score: 0.3865547148138581														GOTERM_BP_DIRECT	GO:0006406~mRNA export from nucleus	7	1.14192	0.0920442	ENSG00000124193, ENSG00000119203, ENSG00000094914, ENSG00000160679, ENSG00000136243, ENSG00000123136, ENSG00000145216	524	100	16792	2.24321	1	0.849869	81.1015			Category	Term	Count	%	PValue	Genes	List Total	Pop Hits	Pop Total	Fold Enrichment	Bonferroni	Benjamini	FDR			GOTERM_BP_DIRECT	GO:1900153~positive regulation of nuclear-transcribed mRNA catabolic process, deadenylation-dependent decay	4	0.387597	0.0348472
Category	Term	Count	%	PValue	Genes	List Total	Pop Hits	Pop Total	Fold Enrichment	Bonferroni	Benjamini	FDR			UP_SEQ_FEATURE	domain:Fibronectin type-III 1	8	1.30506	0.0929116	ENSG00000182580, ENSG00000163395, ENSG00000085552, ENSG00000186628, ENSG00000151490, ENSG00000105426, ENSG00000154928, ENSG00000113805	579	134	20063	2.06872	1	0.977539	80.4542			GOTERM_MF_DIRECT	GO:0008270~zinc ion binding	86	8.33333	0.00180601	ENSG00000164877, ENSG00000130779, ENSG00000161642, ENSG00000100532, ENSG00000172667, ENSG00000110315, ENSG00000100767, ENSG00000083799, ENSG00000134769, ENSG00000102189, ENSG00000132274, ENSG00000168724, ENSG00000161011, ENSG00000113441, ENSG00000126368, ENSG00000160307, ENSG00000175556, ENSG00000204219, ENSG00000243335, ENSG00000099204, ENSG00000183454, ENSG00000135363, ENSG00000184307, ENSG0000…	897	1169	16881	1.38449	0.871015	0.156902	2.85978			GOTERM_BP_DIRECT	GO:2000678~negative regulation of transcription regulatory region DNA binding	4	0.387597	0.0348472
GOTERM_CC_DIRECT	GO:0005643~nuclear pore	5	0.815661	0.171748	ENSG00000182481, ENSG00000204764, ENSG00000094914, ENSG00000136243, ENSG00000164109	550	72	18224	2.30101	1	0.713487	92.7664			GOTERM_BP_DIRECT	GO:0007283~spermatogenesis	18	2.93638	0.0931844	ENSG00000161800, ENSG00000188486, ENSG00000121989, ENSG00000071539, ENSG00000066279, ENSG00000134057, ENSG00000164611, ENSG00000143578, ENSG00000163923, ENSG00000136709, ENSG00000158402, ENSG00000137343, ENSG00000025156, ENSG00000135454, ENSG00000079462, ENSG00000164104, ENSG00000119772, ENSG00000133101	524	385	16792	1.49825	1	0.85085	81.5068			UP_KEYWORDS	Zinc	122	11.8217	0.235264	ENSG00000106351, ENSG00000161642, ENSG00000160685, ENSG00000172667, ENSG00000100532, ENSG00000170385, ENSG00000083799, ENSG00000134215, ENSG00000102189, ENSG00000113441, ENSG00000168724, ENSG00000177311, ENSG00000125945, ENSG00000160307, ENSG00000124782, ENSG00000175556, ENSG00000204219, ENSG00000178951, ENSG00000099204, ENSG00000135363, ENSG00000143546, ENSG00000072657, ENSG00000112511, ENSG0000…	993	2348	20581	1.07691	1	0.592882	97.7986			GOTERM_BP_DIRECT	GO:0000038~very long-chain fatty acid metabolic process	4	0.387597	0.0348472
UP_KEYWORDS	Nuclear pore complex	3	0.489396	0.414315	ENSG00000204764, ENSG00000094914, ENSG00000136243	582	50	20581	2.12175	1	0.853288	99.9332			GOTERM_BP_DIRECT	GO:0007339~binding of sperm to zona pellucida	4	0.652529	0.0944866	ENSG00000163468, ENSG00000115484, ENSG00000153132, ENSG00000135624	524	35	16792	3.66238	1	0.85232	81.9597			UP_KEYWORDS	Zinc-finger	79	7.65504	0.832752	ENSG00000130779, ENSG00000106351, ENSG00000161642, ENSG00000160685, ENSG00000100532, ENSG00000172667, ENSG00000110315, ENSG00000134215, ENSG00000134769, ENSG00000102189, ENSG00000132274, ENSG00000168724, ENSG00000161011, ENSG00000126368, ENSG00000177311, ENSG00000125945, ENSG00000124782, ENSG00000175556, ENSG00000204219, ENSG00000173276, ENSG00000179388, ENSG00000178951, ENSG00000127870, ENSG0000…	993	1781	20581	0.919349	1	0.981038	100			GOTERM_CC_DIRECT	GO:0042587~glycogen granule	3	0.290698	0.0350472
UP_KEYWORDS	mRNA transport	4	0.652529	0.57886	ENSG00000204764, ENSG00000094914, ENSG00000160679, ENSG00000136243	582	106	20581	1.33444	1	0.930279	99.9993			GOTERM_BP_DIRECT	GO:0006284~base-excision repair	4	0.652529	0.0944866	ENSG00000109674, ENSG00000138346, ENSG00000141510, ENSG00000105486	524	35	16792	3.66238	1	0.85232	81.9597																		GOTERM_CC_DIRECT	GO:1990124~messenger ribonucleoprotein complex	3	0.290698	0.0350472
UP_KEYWORDS	Translocation	3	0.489396	0.690216	ENSG00000204764, ENSG00000094914, ENSG00000136243	582	84	20581	1.26295	1	0.961708	100			GOTERM_MF_DIRECT	GO:0008574~ATP-dependent microtubule motor activity, plus-end-directed	3	0.489396	0.0946987	ENSG00000138160, ENSG00000090889, ENSG00000066735	520	17	16881	5.72885	1	0.833977	77.9419			Annotation Cluster 37	Enrichment Score: 1.1116508216269736														GOTERM_CC_DIRECT	GO:0042584~chromaffin granule membrane	3	0.290698	0.0350472
															GOTERM_BP_DIRECT	GO:0021987~cerebral cortex development	5	0.815661	0.0964762	ENSG00000188486, ENSG00000004487, ENSG00000066279, ENSG00000070018, ENSG00000013810	524	56	16792	2.86123	1	0.855864	82.6316			Category	Term	Count	%	PValue	Genes	List Total	Pop Hits	Pop Total	Fold Enrichment	Bonferroni	Benjamini	FDR			GOTERM_BP_DIRECT	GO:0009612~response to mechanical stimulus	8	0.775194	0.0356589
Annotation Cluster 43	Enrichment Score: 0.38294587597892443														GOTERM_BP_DIRECT	GO:0042325~regulation of phosphorylation	3	0.489396	0.096806	ENSG00000173457, ENSG00000068903, ENSG00000166508	524	17	16792	5.65514	1	0.854289	82.7407			GOTERM_BP_DIRECT	GO:0055088~lipid homeostasis	8	0.775194	0.00398564	ENSG00000113163, ENSG00000177666, ENSG00000168306, ENSG00000185950, ENSG00000174738, ENSG00000196177, ENSG00000025434, ENSG00000161533	891	39	16792	3.8659	0.999999	0.349004	7.06342			GOTERM_BP_DIRECT	GO:0002485~antigen processing and presentation of endogenous peptide antigen via MHC class I via ER pathway, TAP-dependent	3	0.290698	0.0364989
Category	Term	Count	%	PValue	Genes	List Total	Pop Hits	Pop Total	Fold Enrichment	Bonferroni	Benjamini	FDR			GOTERM_BP_DIRECT	GO:0045944~positive regulation of transcription from RNA polymerase II promoter	39	6.36215	0.0968299	ENSG00000147274, ENSG00000105976, ENSG00000121989, ENSG00000143867, ENSG00000004487, ENSG00000070018, ENSG00000163623, ENSG00000068903, ENSG00000143578, ENSG00000181418, ENSG00000177732, ENSG00000131196, ENSG00000134317, ENSG00000178662, ENSG00000143799, ENSG00000136108, ENSG00000130726, ENSG00000187605, ENSG00000124766, ENSG00000164104, ENSG00000160633, ENSG00000006468, ENSG00000120694, ENSG0000…	524	981	16792	1.27399	1	0.851789	82.7485			GOTERM_MF_DIRECT	GO:0000062~fatty-acyl-CoA binding	5	0.484496	0.0722664	ENSG00000168306, ENSG00000119711, ENSG00000196177, ENSG00000181513, ENSG00000161533	897	30	16881	3.13657	1	0.798815	70.0009			GOTERM_BP_DIRECT	GO:1902533~positive regulation of intracellular signal transduction	3	0.290698	0.0364989
UP_SEQ_FEATURE	domain:EGF-like 4	4	0.652529	0.241391	ENSG00000188157, ENSG00000116962, ENSG00000070018, ENSG00000162591	579	59	20063	2.34923	1	0.999274	99.0194			UP_SEQ_FEATURE	splice variant	240	39.1517	0.0980292	ENSG00000183496, ENSG00000170579, ENSG00000090889, ENSG00000126970, ENSG00000160688, ENSG00000141449, ENSG00000071539, ENSG00000145908, ENSG00000121417, ENSG00000136699, ENSG00000134317, ENSG00000156970, ENSG00000130726, ENSG00000160679, ENSG00000163689, ENSG00000121210, ENSG00000173894, ENSG00000148600, ENSG00000131747, ENSG00000127586, ENSG00000198720, ENSG00000197472, ENSG00000114631, ENSG0000…	579	7760	20063	1.07168	1	0.98017	82.2204			GOTERM_MF_DIRECT	GO:0052890~oxidoreductase activity, acting on the CH-CH group of donors, with a flavin as acceptor	3	0.290698	0.18765	ENSG00000168306, ENSG00000196177, ENSG00000161533	897	15	16881	3.76388	1	0.926925	96.4414			GOTERM_BP_DIRECT	GO:0060440~trachea formation	3	0.290698	0.0364989
UP_KEYWORDS	EGF-like domain	9	1.46819	0.359594	ENSG00000188157, ENSG00000038295, ENSG00000168487, ENSG00000116962, ENSG00000070018, ENSG00000197140, ENSG00000162591, ENSG00000132692, ENSG00000109758	582	238	20581	1.33724	1	0.818092	99.7734			GOTERM_BP_DIRECT	GO:0045892~negative regulation of transcription, DNA-templated	22	3.58891	0.098096	ENSG00000179222, ENSG00000111206, ENSG00000024526, ENSG00000117139, ENSG00000129351, ENSG00000004487, ENSG00000196591, ENSG00000131115, ENSG00000068903, ENSG00000122565, ENSG00000176788, ENSG00000152455, ENSG00000089685, ENSG00000134308, ENSG00000116560, ENSG00000215612, ENSG00000129757, ENSG00000141510, ENSG00000185686, ENSG00000130726, ENSG00000164104, ENSG00000147140	524	499	16792	1.41284	1	0.853096	83.1611			GOTERM_MF_DIRECT	GO:0003995~acyl-CoA dehydrogenase activity	3	0.290698	0.207349	ENSG00000168306, ENSG00000196177, ENSG00000161533	897	16	16881	3.52864	1	0.933742	97.6003			GOTERM_BP_DIRECT	GO:0010649~regulation of cell communication by electrical coupling	3	0.290698	0.0364989
UP_SEQ_FEATURE	domain:EGF-like 1	5	0.815661	0.455814	ENSG00000188157, ENSG00000116962, ENSG00000070018, ENSG00000162591, ENSG00000109758	579	120	20063	1.4438	1	0.999992	99.9962			UP_KEYWORDS	Fanconi anemia	3	0.489396	0.0992197	ENSG00000077152, ENSG00000144554, ENSG00000140525	582	19	20581	5.58356	1	0.465788	76.0194			GOTERM_BP_DIRECT	GO:0033539~fatty acid beta-oxidation using acyl-CoA dehydrogenase	3	0.290698	0.246752	ENSG00000168306, ENSG00000196177, ENSG00000161533	891	18	16792	3.14104	1	0.983742	99.447			GOTERM_BP_DIRECT	GO:0002489~antigen processing and presentation of endogenous peptide antigen via MHC class Ib via ER pathway, TAP-dependent	3	0.290698	0.0364989
UP_SEQ_FEATURE	domain:EGF-like 2	4	0.652529	0.474892	ENSG00000188157, ENSG00000116962, ENSG00000070018, ENSG00000109758	579	89	20063	1.55735	1	0.999994	99.9979																																	GOTERM_BP_DIRECT	GO:0002591~positive regulation of antigen processing and presentation of peptide antigen via MHC class I	3	0.290698	0.0364989
UP_SEQ_FEATURE	domain:EGF-like 3	3	0.489396	0.647671	ENSG00000188157, ENSG00000070018, ENSG00000162591	579	76	20063	1.36781	1	1	100																		Annotation Cluster 38	Enrichment Score: 1.0949175419207535														GOTERM_CC_DIRECT	GO:0042470~melanosome	11	1.06589	0.0365652
																														Category	Term	Count	%	PValue	Genes	List Total	Pop Hits	Pop Total	Fold Enrichment	Bonferroni	Benjamini	FDR			GOTERM_MF_DIRECT	GO:0004030~aldehyde dehydrogenase [NAD(P)+] activity	3	0.290698	0.0365963
Annotation Cluster 44	Enrichment Score: 0.38015382123874686																													GOTERM_CC_DIRECT	GO:0005615~extracellular space	87	8.43023	0.0253942	ENSG00000138798, ENSG00000115008, ENSG00000185010, ENSG00000196136, ENSG00000105835, ENSG00000167701, ENSG00000250722, ENSG00000146648, ENSG00000161955, ENSG00000121858, ENSG00000132329, ENSG00000102524, ENSG00000163235, ENSG00000134352, ENSG00000160307, ENSG00000170962, ENSG00000185215, ENSG00000171951, ENSG00000101439, ENSG00000148175, ENSG00000205403, ENSG00000143546, ENSG00000189171, ENSG0000…	946	1347	18224	1.24424	0.999999	0.347948	31.1776			GOTERM_MF_DIRECT	GO:0048039~ubiquinone binding	3	0.290698	0.0365963
Category	Term	Count	%	PValue	Genes	List Total	Pop Hits	Pop Total	Fold Enrichment	Bonferroni	Benjamini	FDR																		UP_KEYWORDS	Secreted	107	10.3682	0.12431	ENSG00000115008, ENSG00000185010, ENSG00000164081, ENSG00000091129, ENSG00000049323, ENSG00000196136, ENSG00000100767, ENSG00000184208, ENSG00000105835, ENSG00000250722, ENSG00000102524, ENSG00000113441, ENSG00000204525, ENSG00000170962, ENSG00000115594, ENSG00000150938, ENSG00000171951, ENSG00000112936, ENSG00000122641, ENSG00000132031, ENSG00000143546, ENSG00000189171, ENSG00000106366, ENSG0000…	993	1965	20581	1.1286	1	0.431161	84.8709			UP_SEQ_FEATURE	domain:PAC	5	0.484496	0.0366032
UP_KEYWORDS	Helicase	8	1.30506	0.110822	ENSG00000138346, ENSG00000076003, ENSG00000163214, ENSG00000134815, ENSG00000140451, ENSG00000123136, ENSG00000119969, ENSG00000166508	582	143	20581	1.97832	1	0.488336	79.9126																		GOTERM_CC_DIRECT	GO:0005576~extracellular region	93	9.01163	0.16444	ENSG00000138798, ENSG00000115008, ENSG00000185010, ENSG00000091129, ENSG00000049323, ENSG00000186577, ENSG00000196136, ENSG00000184208, ENSG00000250722, ENSG00000161955, ENSG00000121858, ENSG00000102524, ENSG00000113441, ENSG00000175198, ENSG00000134352, ENSG00000204525, ENSG00000180801, ENSG00000160307, ENSG00000170962, ENSG00000115594, ENSG00000150938, ENSG00000112936, ENSG00000101439, ENSG0000…	946	1610	18224	1.11278	1	0.729977	92.6438			GOTERM_CC_DIRECT	GO:0043679~axon terminus	7	0.678295	0.0367105
GOTERM_MF_DIRECT	GO:0004386~helicase activity	4	0.652529	0.487672	ENSG00000138346, ENSG00000163214, ENSG00000134815, ENSG00000119969	520	85	16881	1.52769	1	0.997427	99.9961																																	GOTERM_BP_DIRECT	GO:0071230~cellular response to amino acid stimulus	7	0.678295	0.0367282
GOTERM_MF_DIRECT	GO:0004004~ATP-dependent RNA helicase activity	3	0.489396	0.598297	ENSG00000163214, ENSG00000134815, ENSG00000123136	520	65	16881	1.49831	1	0.999348	99.9999																		Annotation Cluster 39	Enrichment Score: 1.071403417209206														GOTERM_BP_DIRECT	GO:0031100~organ regeneration	7	0.678295	0.0367282
UP_SEQ_FEATURE	domain:Helicase C-terminal	4	0.652529	0.605443	ENSG00000163214, ENSG00000134815, ENSG00000123136, ENSG00000119969	579	108	20063	1.28337	1	1	100																		Category	Term	Count	%	PValue	Genes	List Total	Pop Hits	Pop Total	Fold Enrichment	Bonferroni	Benjamini	FDR			UP_SEQ_FEATURE	domain:PH 1	6	0.581395	0.0371558
UP_SEQ_FEATURE	domain:Helicase ATP-binding	4	0.652529	0.641928	ENSG00000163214, ENSG00000134815, ENSG00000123136, ENSG00000119969	579	114	20063	1.21583	1	1	100																		UP_SEQ_FEATURE	repeat:LRR 11	12	1.16279	0.0107339	ENSG00000187775, ENSG00000112851, ENSG00000133067, ENSG00000081913, ENSG00000132000, ENSG00000079691, ENSG00000023191, ENSG00000168140, ENSG00000011465, ENSG00000184347, ENSG00000196664, ENSG00000154237	987	101	20063	2.41512	1	0.603364	17.5008			UP_KEYWORDS	Carbohydrate metabolism	10	0.968992	0.0373331
																														UP_SEQ_FEATURE	repeat:LRR 10	12	1.16279	0.0275386	ENSG00000187775, ENSG00000112851, ENSG00000133067, ENSG00000081913, ENSG00000132000, ENSG00000079691, ENSG00000023191, ENSG00000168140, ENSG00000011465, ENSG00000184347, ENSG00000196664, ENSG00000154237	987	116	20063	2.10282	1	0.790422	39.2134			UP_SEQ_FEATURE	repeat:LRR 15	7	0.678295	0.0380588
Annotation Cluster 45	Enrichment Score: 0.3612981583413139																													UP_SEQ_FEATURE	repeat:LRR 8	14	1.35659	0.0307113	ENSG00000148948, ENSG00000187775, ENSG00000112851, ENSG00000133067, ENSG00000168140, ENSG00000023191, ENSG00000196664, ENSG00000081913, ENSG00000132000, ENSG00000079691, ENSG00000184347, ENSG00000174125, ENSG00000011465, ENSG00000154237	987	148	20063	1.92285	1	0.806952	42.6532			UP_SEQ_FEATURE	topological domain:Mitochondrial intermembrane	7	0.678295	0.0380588
Category	Term	Count	%	PValue	Genes	List Total	Pop Hits	Pop Total	Fold Enrichment	Bonferroni	Benjamini	FDR																		UP_SEQ_FEATURE	repeat:LRR 9	13	1.25969	0.0324835	ENSG00000148948, ENSG00000187775, ENSG00000112851, ENSG00000133067, ENSG00000168140, ENSG00000023191, ENSG00000196664, ENSG00000081913, ENSG00000132000, ENSG00000079691, ENSG00000184347, ENSG00000011465, ENSG00000154237	987	134	20063	1.97205	1	0.813033	44.4939			GOTERM_BP_DIRECT	GO:0016311~dephosphorylation	10	0.968992	0.0381322
GOTERM_BP_DIRECT	GO:0010862~positive regulation of pathway-restricted SMAD protein phosphorylation	5	0.815661	0.0617588	ENSG00000156574, ENSG00000121989, ENSG00000168487, ENSG00000138379, ENSG00000112742	524	48	16792	3.3381	1	0.775468	66.711																		UP_SEQ_FEATURE	repeat:LRR 15	7	0.678295	0.0380588	ENSG00000112851, ENSG00000133067, ENSG00000081913, ENSG00000132000, ENSG00000023191, ENSG00000184347, ENSG00000196664	987	51	20063	2.79002	1	0.835246	49.9275			GOTERM_BP_DIRECT	GO:0048661~positive regulation of smooth muscle cell proliferation	8	0.775194	0.0385977
GOTERM_MF_DIRECT	GO:0005160~transforming growth factor beta receptor binding	4	0.652529	0.13809	ENSG00000156574, ENSG00000168487, ENSG00000138379, ENSG00000128045	520	42	16881	3.09176	1	0.893992	89.5411																		UP_SEQ_FEATURE	repeat:LRR 7	15	1.45349	0.0521375	ENSG00000148948, ENSG00000187775, ENSG00000112851, ENSG00000133067, ENSG00000168140, ENSG00000023191, ENSG00000196664, ENSG00000162711, ENSG00000081913, ENSG00000132000, ENSG00000079691, ENSG00000184347, ENSG00000174125, ENSG00000011465, ENSG00000154237	987	176	20063	1.73244	1	0.891888	61.5006			UP_KEYWORDS	Cytoskeleton	69	6.68605	0.0386975
GOTERM_BP_DIRECT	GO:0060395~SMAD protein signal transduction	3	0.489396	0.579605	ENSG00000156574, ENSG00000168487, ENSG00000138379	524	62	16792	1.5506	1	0.999735	100																		UP_SEQ_FEATURE	repeat:LRR 16	6	0.581395	0.0685836	ENSG00000112851, ENSG00000133067, ENSG00000081913, ENSG00000132000, ENSG00000184347, ENSG00000196664	987	45	20063	2.7103	1	0.933181	71.8196			GOTERM_BP_DIRECT	GO:0007264~small GTPase mediated signal transduction	21	2.03488	0.038702
UP_KEYWORDS	Growth factor	4	0.652529	0.719274	ENSG00000143321, ENSG00000156574, ENSG00000168487, ENSG00000138379	582	131	20581	1.07977	1	0.96665	100																		UP_SEQ_FEATURE	repeat:LRR 14	7	0.678295	0.0734862	ENSG00000112851, ENSG00000133067, ENSG00000081913, ENSG00000132000, ENSG00000023191, ENSG00000184347, ENSG00000196664	987	60	20063	2.37151	1	0.936313	74.3499			GOTERM_MF_DIRECT	GO:0005518~collagen binding	8	0.775194	0.0388531
GOTERM_MF_DIRECT	GO:0008083~growth factor activity	4	0.652529	0.878844	ENSG00000143321, ENSG00000156574, ENSG00000168487, ENSG00000138379	520	162	16881	0.801567	1	0.999999	100																		UP_SEQ_FEATURE	repeat:LRR 12	9	0.872093	0.0748106	ENSG00000187775, ENSG00000112851, ENSG00000133067, ENSG00000081913, ENSG00000132000, ENSG00000023191, ENSG00000011465, ENSG00000184347, ENSG00000196664	987	90	20063	2.03273	1	0.937272	74.9957			GOTERM_BP_DIRECT	GO:0035556~intracellular signal transduction	31	3.00388	0.0393998
UP_KEYWORDS	Cytokine	3	0.489396	0.972222	ENSG00000156574, ENSG00000168487, ENSG00000138379	582	190	20581	0.558356	1	0.999429	100																		UP_SEQ_FEATURE	repeat:LRR 13	8	0.775194	0.0750919	ENSG00000187775, ENSG00000112851, ENSG00000133067, ENSG00000081913, ENSG00000132000, ENSG00000023191, ENSG00000184347, ENSG00000196664	987	75	20063	2.16824	1	0.935696	75.1309			UP_KEYWORDS	EGF-like domain	19	1.84109	0.0394655
GOTERM_MF_DIRECT	GO:0005125~cytokine activity	3	0.489396	0.973525	ENSG00000156574, ENSG00000168487, ENSG00000138379	520	176	16881	0.553354	1	1	100																		UP_SEQ_FEATURE	repeat:LRR 4	19	1.84109	0.0792921	ENSG00000148948, ENSG00000187775, ENSG00000119661, ENSG00000139211, ENSG00000112851, ENSG00000133067, ENSG00000153902, ENSG00000023191, ENSG00000168140, ENSG00000196664, ENSG00000162711, ENSG00000081913, ENSG00000132000, ENSG00000079691, ENSG00000179583, ENSG00000174125, ENSG00000184347, ENSG00000011465, ENSG00000154237	987	255	20063	1.51458	1	0.943152	77.069			UP_SEQ_FEATURE	lipid moiety-binding region:S-palmitoyl cysteine	16	1.55039	0.03964
																														UP_SEQ_FEATURE	repeat:LRR 6	16	1.55039	0.091814	ENSG00000148948, ENSG00000187775, ENSG00000139211, ENSG00000112851, ENSG00000133067, ENSG00000023191, ENSG00000168140, ENSG00000196664, ENSG00000162711, ENSG00000081913, ENSG00000132000, ENSG00000079691, ENSG00000011465, ENSG00000184347, ENSG00000174125, ENSG00000154237	987	209	20063	1.55615	1	0.953607	82.0358			GOTERM_CC_DIRECT	GO:0045121~membrane raft	18	1.74419	0.0398034
Annotation Cluster 46	Enrichment Score: 0.34074853317719395																													UP_KEYWORDS	Leucine-rich repeat	21	2.03488	0.114894	ENSG00000148948, ENSG00000108231, ENSG00000119661, ENSG00000139211, ENSG00000112851, ENSG00000133067, ENSG00000153902, ENSG00000023191, ENSG00000168140, ENSG00000196664, ENSG00000162711, ENSG00000171357, ENSG00000081913, ENSG00000132000, ENSG00000079691, ENSG00000179583, ENSG00000174125, ENSG00000184347, ENSG00000011465, ENSG00000154237, ENSG00000125122	993	311	20581	1.39951	1	0.410507	82.3846			UP_SEQ_FEATURE	topological domain:Cytoplasmic	192	18.6047	0.0398817
Category	Term	Count	%	PValue	Genes	List Total	Pop Hits	Pop Total	Fold Enrichment	Bonferroni	Benjamini	FDR																		UP_SEQ_FEATURE	repeat:LRR 3	20	1.93798	0.16298	ENSG00000148948, ENSG00000108231, ENSG00000187775, ENSG00000119661, ENSG00000139211, ENSG00000112851, ENSG00000133067, ENSG00000153902, ENSG00000023191, ENSG00000168140, ENSG00000196664, ENSG00000162711, ENSG00000081913, ENSG00000132000, ENSG00000079691, ENSG00000179583, ENSG00000174125, ENSG00000184347, ENSG00000011465, ENSG00000154237	987	302	20063	1.34618	1	0.992013	95.8057			GOTERM_BP_DIRECT	GO:0048469~cell maturation	6	0.581395	0.0399157
UP_SEQ_FEATURE	domain:Leucine-zipper	5	0.815661	0.410763	ENSG00000158773, ENSG00000007968, ENSG00000143578, ENSG00000116990, ENSG00000134323	579	113	20063	1.53324	1	0.999983	99.9857																		UP_SEQ_FEATURE	repeat:LRR 5	16	1.55039	0.166208	ENSG00000148948, ENSG00000187775, ENSG00000139211, ENSG00000112851, ENSG00000133067, ENSG00000023191, ENSG00000168140, ENSG00000196664, ENSG00000162711, ENSG00000081913, ENSG00000132000, ENSG00000079691, ENSG00000011465, ENSG00000184347, ENSG00000174125, ENSG00000154237	987	231	20063	1.40795	1	0.992085	96.0849			GOTERM_BP_DIRECT	GO:0043407~negative regulation of MAP kinase activity	6	0.581395	0.0399157
UP_SEQ_FEATURE	domain:Helix-loop-helix motif	5	0.815661	0.423731	ENSG00000125878, ENSG00000158773, ENSG00000130751, ENSG00000116990, ENSG00000134323	579	115	20063	1.50657	1	0.999985	99.9902																		UP_SEQ_FEATURE	repeat:LRR 1	21	2.03488	0.16778	ENSG00000148948, ENSG00000108231, ENSG00000187775, ENSG00000119661, ENSG00000139211, ENSG00000112851, ENSG00000133067, ENSG00000153902, ENSG00000023191, ENSG00000168140, ENSG00000196664, ENSG00000162711, ENSG00000081913, ENSG00000132000, ENSG00000079691, ENSG00000179583, ENSG00000174125, ENSG00000184347, ENSG00000011465, ENSG00000154237, ENSG00000125122	987	321	20063	1.32982	1	0.991356	96.2144			GOTERM_BP_DIRECT	GO:0007611~learning or memory	6	0.581395	0.0399157
GOTERM_MF_DIRECT	GO:0046983~protein dimerization activity	6	0.978793	0.491238	ENSG00000125878, ENSG00000007968, ENSG00000130751, ENSG00000116990, ENSG00000141736, ENSG00000134323	520	150	16881	1.29854	1	0.997403	99.9965																		UP_SEQ_FEATURE	repeat:LRR 2	21	2.03488	0.169323	ENSG00000148948, ENSG00000108231, ENSG00000187775, ENSG00000119661, ENSG00000139211, ENSG00000112851, ENSG00000133067, ENSG00000153902, ENSG00000023191, ENSG00000168140, ENSG00000196664, ENSG00000162711, ENSG00000081913, ENSG00000132000, ENSG00000079691, ENSG00000179583, ENSG00000174125, ENSG00000184347, ENSG00000011465, ENSG00000154237, ENSG00000125122	987	322	20063	1.32569	1	0.991383	96.3376			GOTERM_CC_DIRECT	GO:0043005~neuron projection	20	1.93798	0.0399394
UP_SEQ_FEATURE	DNA-binding region:Basic motif	6	0.978793	0.507028	ENSG00000125878, ENSG00000158773, ENSG00000130751, ENSG00000143578, ENSG00000116990, ENSG00000134323	579	163	20063	1.2755	1	0.999996	99.9993																		UP_SEQ_FEATURE	repeat:LRR 17	4	0.387597	0.259449	ENSG00000112851, ENSG00000081913, ENSG00000184347, ENSG00000196664	987	36	20063	2.25858	1	0.998893	99.5272			GOTERM_BP_DIRECT	GO:0030148~sphingolipid biosynthetic process	7	0.678295	0.040168
																														UP_SEQ_FEATURE	repeat:LRR 19	3	0.290698	0.34977	ENSG00000081913, ENSG00000184347, ENSG00000196664	987	25	20063	2.43927	1	0.999807	99.9535			GOTERM_MF_DIRECT	GO:0008092~cytoskeletal protein binding	7	0.678295	0.0404068
Annotation Cluster 47	Enrichment Score: 0.30080338829665687																													UP_SEQ_FEATURE	repeat:LRR 18	3	0.290698	0.385627	ENSG00000081913, ENSG00000184347, ENSG00000196664	987	27	20063	2.25858	1	0.999906	99.9831			GOTERM_BP_DIRECT	GO:0000188~inactivation of MAPK activity	5	0.484496	0.0408017
Category	Term	Count	%	PValue	Genes	List Total	Pop Hits	Pop Total	Fold Enrichment	Bonferroni	Benjamini	FDR																																	UP_SEQ_FEATURE	domain:ABC transporter	4	0.387597	0.0410493
UP_SEQ_FEATURE	region of interest:Linker 2	3	0.489396	0.0451717	ENSG00000132688, ENSG00000175084, ENSG00000113368	579	12	20063	8.66278	1	0.959543	53.8737																		Annotation Cluster 40	Enrichment Score: 1.0691672459113017														UP_KEYWORDS	Serine/threonine-protein kinase	28	2.71318	0.0411761
UP_SEQ_FEATURE	region of interest:Linker 1	3	0.489396	0.63322	ENSG00000132688, ENSG00000175084, ENSG00000113368	579	74	20063	1.40478	1	1	100																		Category	Term	Count	%	PValue	Genes	List Total	Pop Hits	Pop Total	Fold Enrichment	Bonferroni	Benjamini	FDR			GOTERM_CC_DIRECT	GO:0005887~integral component of plasma membrane	89	8.62403	0.0415687
UP_SEQ_FEATURE	region of interest:Coil 1A	3	0.489396	0.63322	ENSG00000132688, ENSG00000175084, ENSG00000113368	579	74	20063	1.40478	1	1	100																		UP_SEQ_FEATURE	domain:Sushi 1	6	0.581395	0.0685836	ENSG00000101955, ENSG00000188404, ENSG00000149090, ENSG00000112936, ENSG00000204681, ENSG00000182326	987	45	20063	2.7103	1	0.933181	71.8196			GOTERM_MF_DIRECT	GO:0005088~Ras guanyl-nucleotide exchange factor activity	12	1.16279	0.0418737
UP_SEQ_FEATURE	region of interest:Coil 1B	3	0.489396	0.63322	ENSG00000132688, ENSG00000175084, ENSG00000113368	579	74	20063	1.40478	1	1	100																		UP_SEQ_FEATURE	domain:Sushi 2	6	0.581395	0.0685836	ENSG00000101955, ENSG00000188404, ENSG00000149090, ENSG00000112936, ENSG00000204681, ENSG00000182326	987	45	20063	2.7103	1	0.933181	71.8196			GOTERM_MF_DIRECT	GO:0005161~platelet-derived growth factor receptor binding	4	0.387597	0.0420388
UP_SEQ_FEATURE	region of interest:Rod	3	0.489396	0.640503	ENSG00000132688, ENSG00000175084, ENSG00000113368	579	75	20063	1.38604	1	1	100																		UP_KEYWORDS	Sushi	6	0.581395	0.131843	ENSG00000101955, ENSG00000188404, ENSG00000149090, ENSG00000112936, ENSG00000204681, ENSG00000182326	993	56	20581	2.22065	1	0.442693	86.6208			UP_KEYWORDS	Actin-binding	21	2.03488	0.0425006
UP_KEYWORDS	Intermediate filament	3	0.489396	0.643665	ENSG00000132688, ENSG00000175084, ENSG00000113368	582	77	20581	1.37776	1	0.949836	99.9999																																	UP_KEYWORDS	Disulfide bond	187	18.1202	0.0429321
UP_SEQ_FEATURE	region of interest:Head	3	0.489396	0.654725	ENSG00000132688, ENSG00000175084, ENSG00000113368	579	77	20063	1.35004	1	1	100																		Annotation Cluster 41	Enrichment Score: 1.0642515125129846														UP_SEQ_FEATURE	repeat:Gelsolin-like 4	3	0.290698	0.0429721
UP_SEQ_FEATURE	region of interest:Tail	3	0.489396	0.668495	ENSG00000132688, ENSG00000175084, ENSG00000113368	579	79	20063	1.31587	1	1	100																		Category	Term	Count	%	PValue	Genes	List Total	Pop Hits	Pop Total	Fold Enrichment	Bonferroni	Benjamini	FDR			UP_SEQ_FEATURE	repeat:LDL-receptor class B 8	3	0.290698	0.0429721
GOTERM_MF_DIRECT	GO:0005198~structural molecule activity	5	0.815661	0.948204	ENSG00000132688, ENSG00000058453, ENSG00000078018, ENSG00000175084, ENSG00000113368	520	247	16881	0.657155	1	1	100																		UP_KEYWORDS	Sarcoplasmic reticulum	7	0.678295	0.0116556	ENSG00000198838, ENSG00000072952, ENSG00000104369, ENSG00000148660, ENSG00000198363, ENSG00000145349, ENSG00000075142	993	40	20581	3.62706	0.995398	0.0932086	15.3631			UP_SEQ_FEATURE	repeat:LDL-receptor class B 7	3	0.290698	0.0429721
																														GOTERM_CC_DIRECT	GO:0016529~sarcoplasmic reticulum	6	0.581395	0.0295933	ENSG00000108551, ENSG00000198838, ENSG00000072952, ENSG00000150995, ENSG00000145349, ENSG00000075142	946	34	18224	3.39958	1	0.38386	35.3616			UP_SEQ_FEATURE	repeat:Gelsolin-like 5	3	0.290698	0.0429721
Annotation Cluster 48	Enrichment Score: 0.2595091215868797																													GOTERM_BP_DIRECT	GO:0010649~regulation of cell communication by electrical coupling	3	0.290698	0.0364989	ENSG00000198363, ENSG00000145349, ENSG00000075142	891	6	16792	9.42312	1	0.705107	49.4398			UP_SEQ_FEATURE	domain:SPR	3	0.290698	0.0429721
Category	Term	Count	%	PValue	Genes	List Total	Pop Hits	Pop Total	Fold Enrichment	Bonferroni	Benjamini	FDR																		GOTERM_CC_DIRECT	GO:0033017~sarcoplasmic reticulum membrane	5	0.484496	0.0974152	ENSG00000198838, ENSG00000148660, ENSG00000198363, ENSG00000145349, ENSG00000075142	946	34	18224	2.83298	1	0.609413	77.4358			UP_SEQ_FEATURE	repeat:LDL-receptor class B 9	3	0.290698	0.0429721
UP_KEYWORDS	Synapse	13	2.12072	0.309994	ENSG00000003147, ENSG00000188157, ENSG00000170579, ENSG00000126970, ENSG00000169684, ENSG00000085552, ENSG00000112290, ENSG00000169169, ENSG00000169992, ENSG00000162105, ENSG00000145451, ENSG00000174871, ENSG00000159788	582	357	20581	1.28771	1	0.788968	99.3721																		GOTERM_BP_DIRECT	GO:0006816~calcium ion transport	8	0.775194	0.107419	ENSG00000198838, ENSG00000148660, ENSG00000150995, ENSG00000102879, ENSG00000166501, ENSG00000145349, ENSG00000075142, ENSG00000132329	891	76	16792	1.98381	1	0.910509	87.562			GOTERM_CC_DIRECT	GO:0000790~nuclear chromatin	17	1.64729	0.0435749
UP_KEYWORDS	Postsynaptic cell membrane	7	1.14192	0.393507	ENSG00000169992, ENSG00000162105, ENSG00000174871, ENSG00000145451, ENSG00000170579, ENSG00000169684, ENSG00000126970	582	179	20581	1.38289	1	0.842966	99.8923																		GOTERM_BP_DIRECT	GO:0010880~regulation of release of sequestered calcium ion into cytosol by sarcoplasmic reticulum	3	0.290698	0.246752	ENSG00000198363, ENSG00000145349, ENSG00000075142	891	18	16792	3.14104	1	0.983742	99.447			GOTERM_BP_DIRECT	GO:0036092~phosphatidylinositol-3-phosphate biosynthetic process	7	0.678295	0.0438051
GOTERM_CC_DIRECT	GO:0030054~cell junction	15	2.44698	0.527021	ENSG00000003147, ENSG00000188157, ENSG00000170579, ENSG00000126970, ENSG00000169684, ENSG00000085552, ENSG00000169169, ENSG00000176788, ENSG00000039068, ENSG00000169992, ENSG00000162105, ENSG00000145451, ENSG00000174871, ENSG00000088756, ENSG00000159788	550	459	18224	1.08283	1	0.971201	99.9971																		GOTERM_MF_DIRECT	GO:0044325~ion channel binding	9	0.872093	0.251366	ENSG00000173805, ENSG00000184588, ENSG00000120049, ENSG00000198363, ENSG00000101400, ENSG00000145349, ENSG00000168036, ENSG00000075142, ENSG00000152642	897	113	16881	1.49889	1	0.958603	99.0408			GOTERM_BP_DIRECT	GO:0007623~circadian rhythm	9	0.872093	0.0445209
GOTERM_CC_DIRECT	GO:0045211~postsynaptic membrane	7	1.14192	0.614039	ENSG00000169992, ENSG00000162105, ENSG00000174871, ENSG00000145451, ENSG00000170579, ENSG00000169684, ENSG00000126970	550	211	18224	1.09925	1	0.982995	99.9998																		GOTERM_CC_DIRECT	GO:0034704~calcium channel complex	3	0.290698	0.374716	ENSG00000198838, ENSG00000198363, ENSG00000145349	946	25	18224	2.31171	1	0.905259	99.8909			GOTERM_BP_DIRECT	GO:0060395~SMAD protein signal transduction	8	0.775194	0.0449402
UP_KEYWORDS	Cell junction	18	2.93638	0.719477	ENSG00000003147, ENSG00000188157, ENSG00000170579, ENSG00000126970, ENSG00000169684, ENSG00000085552, ENSG00000076826, ENSG00000112290, ENSG00000169169, ENSG00000113758, ENSG00000039068, ENSG00000169992, ENSG00000137343, ENSG00000162105, ENSG00000174871, ENSG00000145451, ENSG00000086991, ENSG00000159788	582	675	20581	0.943001	1	0.965839	100																																	GOTERM_BP_DIRECT	GO:0006888~ER to Golgi vesicle-mediated transport	15	1.45349	0.0450853
GOTERM_CC_DIRECT	GO:0014069~postsynaptic density	3	0.489396	0.976338	ENSG00000162105, ENSG00000174871, ENSG00000170579	550	184	18224	0.540237	1	0.999992	100																		Annotation Cluster 42	Enrichment Score: 1.048378311499057														GOTERM_MF_DIRECT	GO:0046934~phosphatidylinositol-4,5-bisphosphate 3-kinase activity	8	0.775194	0.0452319
																														Category	Term	Count	%	PValue	Genes	List Total	Pop Hits	Pop Total	Fold Enrichment	Bonferroni	Benjamini	FDR			GOTERM_MF_DIRECT	GO:0008201~heparin binding	15	1.45349	0.0455371
Annotation Cluster 49	Enrichment Score: 0.24298149338680822																													GOTERM_MF_DIRECT	GO:0070412~R-SMAD binding	5	0.484496	0.0229025	ENSG00000137834, ENSG00000164188, ENSG00000166949, ENSG00000170345, ENSG00000100614	897	21	16881	4.48081	1	0.608399	31.0567			UP_KEYWORDS	One-carbon metabolism	4	0.387597	0.045807
Category	Term	Count	%	PValue	Genes	List Total	Pop Hits	Pop Total	Fold Enrichment	Bonferroni	Benjamini	FDR																		GOTERM_BP_DIRECT	GO:1902895~positive regulation of pri-miRNA transcription from RNA polymerase II promoter	4	0.387597	0.0864514	ENSG00000137834, ENSG00000168610, ENSG00000166949, ENSG00000170345	891	20	16792	3.76925	1	0.872018	80.9577			GOTERM_BP_DIRECT	GO:0030041~actin filament polymerization	5	0.484496	0.0462685
GOTERM_MF_DIRECT	GO:0005267~potassium channel activity	3	0.489396	0.315501	ENSG00000075043, ENSG00000171303, ENSG00000082482	520	37	16881	2.63217	1	0.983839	99.6846																		GOTERM_BP_DIRECT	GO:0007179~transforming growth factor beta receptor signaling pathway	7	0.678295	0.361584	ENSG00000137834, ENSG00000163513, ENSG00000108691, ENSG00000166949, ENSG00000170345, ENSG00000112679, ENSG00000130513	891	92	16792	1.43395	1	0.99632	99.9734			GOTERM_BP_DIRECT	GO:0005978~glycogen biosynthetic process	5	0.484496	0.0462685
UP_KEYWORDS	Potassium channel	4	0.652529	0.34776	ENSG00000182674, ENSG00000075043, ENSG00000171303, ENSG00000082482	582	74	20581	1.91149	1	0.811934	99.709																																	GOTERM_BP_DIRECT	GO:0045840~positive regulation of mitotic nuclear division	5	0.484496	0.0462685
GOTERM_BP_DIRECT	GO:0006813~potassium ion transport	4	0.652529	0.472501	ENSG00000182674, ENSG00000075043, ENSG00000171303, ENSG00000123374	524	82	16792	1.56321	1	0.998677	99.9984																		Annotation Cluster 43	Enrichment Score: 1.018363304273909														GOTERM_MF_DIRECT	GO:0005524~ATP binding	95	9.20543	0.046345
UP_KEYWORDS	Potassium transport	4	0.652529	0.639888	ENSG00000182674, ENSG00000075043, ENSG00000171303, ENSG00000082482	582	116	20581	1.2194	1	0.94955	99.9999																		Category	Term	Count	%	PValue	Genes	List Total	Pop Hits	Pop Total	Fold Enrichment	Bonferroni	Benjamini	FDR			GOTERM_CC_DIRECT	GO:0005791~rough endoplasmic reticulum	7	0.678295	0.0473585
UP_KEYWORDS	Potassium	4	0.652529	0.709533	ENSG00000182674, ENSG00000075043, ENSG00000171303, ENSG00000082482	582	129	20581	1.09651	1	0.966209	100																		UP_KEYWORDS	Iron	26	2.51938	0.0142444	ENSG00000139531, ENSG00000144040, ENSG00000165898, ENSG00000095303, ENSG00000048392, ENSG00000090530, ENSG00000136003, ENSG00000188641, ENSG00000126368, ENSG00000165168, ENSG00000142192, ENSG00000071967, ENSG00000182551, ENSG00000171903, ENSG00000198727, ENSG00000167996, ENSG00000204370, ENSG00000134716, ENSG00000155287, ENSG00000089472, ENSG00000198804, ENSG00000183773, ENSG00000198363, ENSG0000…	993	324	20581	1.6632	0.998619	0.10733	18.4631			UP_SEQ_FEATURE	domain:Protein kinase	33	3.19767	0.0483382
GOTERM_BP_DIRECT	GO:0071805~potassium ion transmembrane transport	4	0.652529	0.73162	ENSG00000182674, ENSG00000075043, ENSG00000171303, ENSG00000082482	524	121	16792	1.05937	1	0.999985	100																		UP_KEYWORDS	Heme	12	1.16279	0.0542532	ENSG00000139531, ENSG00000126368, ENSG00000198727, ENSG00000165168, ENSG00000198804, ENSG00000204370, ENSG00000134716, ENSG00000095303, ENSG00000071967, ENSG00000171903, ENSG00000121691, ENSG00000174738	993	132	20581	1.88419	1	0.257485	54.7783			GOTERM_BP_DIRECT	GO:0007160~cell-matrix adhesion	10	0.968992	0.0487325
GOTERM_CC_DIRECT	GO:0008076~voltage-gated potassium channel complex	3	0.489396	0.747763	ENSG00000182674, ENSG00000075043, ENSG00000082482	550	88	18224	1.12959	1	0.994325	100																		GOTERM_MF_DIRECT	GO:0020037~heme binding	10	0.968992	0.303756	ENSG00000139531, ENSG00000126368, ENSG00000198727, ENSG00000165168, ENSG00000198804, ENSG00000204370, ENSG00000134716, ENSG00000095303, ENSG00000171903, ENSG00000121691	897	137	16881	1.37368	1	0.974334	99.7007			GOTERM_CC_DIRECT	GO:0008305~integrin complex	5	0.484496	0.0487739
UP_KEYWORDS	Ion channel	8	1.30506	0.883768	ENSG00000145451, ENSG00000154864, ENSG00000169684, ENSG00000182674, ENSG00000075043, ENSG00000137726, ENSG00000171303, ENSG00000082482	582	359	20581	0.788023	1	0.992754	100																		UP_SEQ_FEATURE	metal ion-binding site:Iron (heme axial ligand)	7	0.678295	0.35971	ENSG00000139531, ENSG00000165168, ENSG00000134716, ENSG00000095303, ENSG00000071967, ENSG00000171903, ENSG00000121691	987	99	20063	1.43728	1	0.999848	99.9646			GOTERM_BP_DIRECT	GO:0060291~long-term synaptic potentiation	6	0.581395	0.0487842
																																													GOTERM_BP_DIRECT	GO:0042157~lipoprotein metabolic process	6	0.581395	0.0487842
Annotation Cluster 50	Enrichment Score: 0.2236681729776545																													Annotation Cluster 44	Enrichment Score: 1.0155089590573532														GOTERM_BP_DIRECT	GO:0042517~positive regulation of tyrosine phosphorylation of Stat3 protein	6	0.581395	0.0487842
Category	Term	Count	%	PValue	Genes	List Total	Pop Hits	Pop Total	Fold Enrichment	Bonferroni	Benjamini	FDR																		Category	Term	Count	%	PValue	Genes	List Total	Pop Hits	Pop Total	Fold Enrichment	Bonferroni	Benjamini	FDR			GOTERM_CC_DIRECT	GO:0005794~Golgi apparatus	57	5.52326	0.0488163
UP_SEQ_FEATURE	domain:Rho-GAP	4	0.652529	0.31202	ENSG00000004777, ENSG00000161800, ENSG00000024526, ENSG00000088756	579	68	20063	2.0383	1	0.999865	99.809																		GOTERM_BP_DIRECT	GO:0010951~negative regulation of endopeptidase activity	12	1.16279	0.0562876	ENSG00000089220, ENSG00000142192, ENSG00000106366, ENSG00000196136, ENSG00000100767, ENSG00000170542, ENSG00000150938, ENSG00000135919, ENSG00000102032, ENSG00000163536, ENSG00000125730, ENSG00000152377	891	121	16792	1.86905	1	0.79167	65.4462			GOTERM_CC_DIRECT	GO:0008021~synaptic vesicle	10	0.968992	0.0488949
UP_KEYWORDS	GTPase activation	7	1.14192	0.484362	ENSG00000004777, ENSG00000161800, ENSG00000142632, ENSG00000024526, ENSG00000088756, ENSG00000159788, ENSG00000242173	582	197	20581	1.25654	1	0.886336	99.9883																		UP_SEQ_FEATURE	site:Reactive bond	6	0.581395	0.0685836	ENSG00000142192, ENSG00000106366, ENSG00000196136, ENSG00000170542, ENSG00000135919, ENSG00000163536	987	45	20063	2.7103	1	0.933181	71.8196			GOTERM_MF_DIRECT	GO:0009055~electron carrier activity	10	0.968992	0.0490998
GOTERM_BP_DIRECT	GO:0051056~regulation of small GTPase mediated signal transduction	5	0.815661	0.604013	ENSG00000004777, ENSG00000161800, ENSG00000102302, ENSG00000088756, ENSG00000242173	524	134	16792	1.19574	1	0.999824	100																		GOTERM_MF_DIRECT	GO:0004867~serine-type endopeptidase inhibitor activity	10	0.968992	0.0721213	ENSG00000089220, ENSG00000142192, ENSG00000106366, ENSG00000196136, ENSG00000100767, ENSG00000170542, ENSG00000150938, ENSG00000135919, ENSG00000163536, ENSG00000152377	897	97	16881	1.94014	1	0.804258	69.9255			GOTERM_BP_DIRECT	GO:0002481~antigen processing and presentation of exogenous protein antigen via MHC class Ib, TAP-dependent	3	0.290698	0.0493297
GOTERM_MF_DIRECT	GO:0005096~GTPase activator activity	7	1.14192	0.862348	ENSG00000004777, ENSG00000161800, ENSG00000142632, ENSG00000024526, ENSG00000088756, ENSG00000159788, ENSG00000242173	520	279	16881	0.814495	1	0.999999	100																		UP_KEYWORDS	Serine protease inhibitor	8	0.775194	0.120737	ENSG00000089220, ENSG00000142192, ENSG00000106366, ENSG00000196136, ENSG00000100767, ENSG00000170542, ENSG00000135919, ENSG00000163536	993	86	20581	1.92801	1	0.424181	83.9685			GOTERM_BP_DIRECT	GO:0034351~negative regulation of glial cell apoptotic process	3	0.290698	0.0493297
GOTERM_BP_DIRECT	GO:0043547~positive regulation of GTPase activity	12	1.95759	0.967337	ENSG00000004777, ENSG00000188157, ENSG00000161800, ENSG00000040608, ENSG00000142632, ENSG00000024526, ENSG00000102302, ENSG00000134853, ENSG00000088756, ENSG00000159788, ENSG00000242173, ENSG00000141736	524	565	16792	0.680619	1	1	100																		UP_KEYWORDS	Protease inhibitor	9	0.872093	0.24884	ENSG00000089220, ENSG00000142192, ENSG00000106366, ENSG00000196136, ENSG00000100767, ENSG00000170542, ENSG00000101439, ENSG00000135919, ENSG00000163536	993	124	20581	1.50431	1	0.608637	98.2938			GOTERM_BP_DIRECT	GO:0051014~actin filament severing	3	0.290698	0.0493297
																																													GOTERM_BP_DIRECT	GO:0006657~CDP-choline pathway	3	0.290698	0.0493297
Annotation Cluster 51	Enrichment Score: 0.2088887582578567																													Annotation Cluster 45	Enrichment Score: 0.9893163632453632														GOTERM_BP_DIRECT	GO:0030949~positive regulation of vascular endothelial growth factor receptor signaling pathway	4	0.387597	0.0495798
Category	Term	Count	%	PValue	Genes	List Total	Pop Hits	Pop Total	Fold Enrichment	Bonferroni	Benjamini	FDR																		Category	Term	Count	%	PValue	Genes	List Total	Pop Hits	Pop Total	Fold Enrichment	Bonferroni	Benjamini	FDR			GOTERM_BP_DIRECT	GO:0035855~megakaryocyte development	4	0.387597	0.0495798
GOTERM_BP_DIRECT	GO:0007409~axonogenesis	5	0.815661	0.364663	ENSG00000173621, ENSG00000184564, ENSG00000040608, ENSG00000077264, ENSG00000170382	524	98	16792	1.63499	1	0.994929	99.9601																		UP_SEQ_FEATURE	domain:AGC-kinase C-terminal	8	0.775194	0.0192875	ENSG00000071242, ENSG00000069020, ENSG00000027075, ENSG00000162302, ENSG00000166501, ENSG00000177189, ENSG00000211455, ENSG00000154229	987	56	20063	2.90389	1	0.719589	29.3326			GOTERM_BP_DIRECT	GO:1900745~positive regulation of p38MAPK cascade	4	0.387597	0.0495798
UP_SEQ_FEATURE	repeat:LRR 7	7	1.14192	0.396596	ENSG00000173621, ENSG00000138778, ENSG00000184564, ENSG00000040608, ENSG00000185686, ENSG00000145604, ENSG00000170382	579	176	20063	1.37817	1	0.999979	99.9787																		UP_SEQ_FEATURE	zinc finger region:Phorbol-ester/DAG-type 1	4	0.387597	0.091026	ENSG00000027075, ENSG00000140995, ENSG00000166501, ENSG00000154229	987	22	20063	3.69586	1	0.953983	81.7559			GOTERM_BP_DIRECT	GO:0010613~positive regulation of cardiac muscle hypertrophy	4	0.387597	0.0495798
UP_SEQ_FEATURE	repeat:LRR 6	7	1.14192	0.560946	ENSG00000173621, ENSG00000138778, ENSG00000184564, ENSG00000040608, ENSG00000185686, ENSG00000145604, ENSG00000170382	579	209	20063	1.16056	1	0.999999	99.9999																		UP_SEQ_FEATURE	zinc finger region:Phorbol-ester/DAG-type 2	4	0.387597	0.091026	ENSG00000027075, ENSG00000140995, ENSG00000166501, ENSG00000154229	987	22	20063	3.69586	1	0.953983	81.7559			GOTERM_CC_DIRECT	GO:0045335~phagocytic vesicle	6	0.581395	0.0496437
UP_SEQ_FEATURE	repeat:LRR 1	10	1.63132	0.580127	ENSG00000173621, ENSG00000205978, ENSG00000138778, ENSG00000184564, ENSG00000140350, ENSG00000040608, ENSG00000185686, ENSG00000141431, ENSG00000145604, ENSG00000170382	579	321	20063	1.07947	1	0.999999	100																		GOTERM_MF_DIRECT	GO:0004697~protein kinase C activity	3	0.290698	0.18765	ENSG00000027075, ENSG00000166501, ENSG00000154229	897	15	16881	3.76388	1	0.926925	96.4414			GOTERM_MF_DIRECT	GO:0023026~MHC class II protein complex binding	4	0.387597	0.0497571
UP_SEQ_FEATURE	repeat:LRR 2	10	1.63132	0.583876	ENSG00000173621, ENSG00000205978, ENSG00000138778, ENSG00000184564, ENSG00000140350, ENSG00000040608, ENSG00000185686, ENSG00000141431, ENSG00000145604, ENSG00000170382	579	322	20063	1.07612	1	0.999999	100																		UP_SEQ_FEATURE	domain:C2	6	0.581395	0.377105	ENSG00000027075, ENSG00000132024, ENSG00000166501, ENSG00000011405, ENSG00000078902, ENSG00000154229	987	82	20063	1.48736	1	0.999886	99.9784			GOTERM_MF_DIRECT	GO:0001190~transcriptional activator activity, RNA polymerase II transcription factor binding	4	0.387597	0.0497571
UP_SEQ_FEATURE	repeat:LRR 4	8	1.30506	0.604504	ENSG00000173621, ENSG00000138778, ENSG00000184564, ENSG00000140350, ENSG00000040608, ENSG00000185686, ENSG00000145604, ENSG00000170382	579	255	20063	1.08709	1	1	100																																	GOTERM_MF_DIRECT	GO:0050431~transforming growth factor beta binding	4	0.387597	0.0497571
UP_SEQ_FEATURE	repeat:LRR 8	5	0.815661	0.6205	ENSG00000138778, ENSG00000184564, ENSG00000040608, ENSG00000145604, ENSG00000170382	579	148	20063	1.17065	1	1	100																		Annotation Cluster 46	Enrichment Score: 0.9683009245488415														GOTERM_CC_DIRECT	GO:0005884~actin filament	8	0.775194	0.0505761
UP_SEQ_FEATURE	repeat:LRR 3	9	1.46819	0.644576	ENSG00000173621, ENSG00000138778, ENSG00000184564, ENSG00000140350, ENSG00000040608, ENSG00000185686, ENSG00000141431, ENSG00000145604, ENSG00000170382	579	302	20063	1.03265	1	1	100																		Category	Term	Count	%	PValue	Genes	List Total	Pop Hits	Pop Total	Fold Enrichment	Bonferroni	Benjamini	FDR			UP_KEYWORDS	Signal-anchor	31	3.00388	0.0510779
UP_SEQ_FEATURE	repeat:LRR 5	7	1.14192	0.657803	ENSG00000173621, ENSG00000138778, ENSG00000184564, ENSG00000040608, ENSG00000185686, ENSG00000145604, ENSG00000170382	579	231	20063	1.05003	1	1	100																		UP_SEQ_FEATURE	domain:ABC transporter	4	0.387597	0.0410493	ENSG00000204267, ENSG00000118777, ENSG00000168394, ENSG00000173208	987	16	20063	5.08181	1	0.843351	52.631			UP_KEYWORDS	Postsynaptic cell membrane	15	1.45349	0.0513432
UP_SEQ_FEATURE	repeat:LRR 9	4	0.652529	0.745956	ENSG00000138778, ENSG00000184564, ENSG00000040608, ENSG00000170382	579	134	20063	1.03436	1	1	100																		UP_SEQ_FEATURE	domain:ABC transmembrane type-1	3	0.290698	0.148752	ENSG00000204267, ENSG00000168394, ENSG00000173208	987	14	20063	4.35584	1	0.988445	94.3356			UP_SEQ_FEATURE	domain:CRAL-TRIO	5	0.484496	0.0518486
UP_SEQ_FEATURE	repeat:LRR 11	3	0.489396	0.79212	ENSG00000138778, ENSG00000184564, ENSG00000170382	579	101	20063	1.02924	1	1	100																		GOTERM_MF_DIRECT	GO:0042626~ATPase activity, coupled to transmembrane movement of substances	5	0.484496	0.203859	ENSG00000204267, ENSG00000118777, ENSG00000085563, ENSG00000168394, ENSG00000173208	897	44	16881	2.13857	1	0.934056	97.425			GOTERM_BP_DIRECT	GO:0034599~cellular response to oxidative stress	8	0.775194	0.0519156
UP_SEQ_FEATURE	repeat:LRR 10	3	0.489396	0.851235	ENSG00000138778, ENSG00000184564, ENSG00000170382	579	116	20063	0.89615	1	1	100																																	GOTERM_BP_DIRECT	GO:0002224~toll-like receptor signaling pathway	5	0.484496	0.0521217
UP_KEYWORDS	Leucine-rich repeat	7	1.14192	0.875743	ENSG00000173621, ENSG00000184564, ENSG00000140350, ENSG00000040608, ENSG00000185686, ENSG00000145604, ENSG00000170382	582	311	20581	0.795941	1	0.992078	100																		Annotation Cluster 47	Enrichment Score: 0.9335607658952665														UP_SEQ_FEATURE	repeat:LRR 7	15	1.45349	0.0521375
																														Category	Term	Count	%	PValue	Genes	List Total	Pop Hits	Pop Total	Fold Enrichment	Bonferroni	Benjamini	FDR			GOTERM_BP_DIRECT	GO:0006953~acute-phase response	6	0.581395	0.0536194
Annotation Cluster 52	Enrichment Score: 0.14206761043336275																													GOTERM_MF_DIRECT	GO:0001077~transcriptional activator activity, RNA polymerase II core promoter proximal region sequence-specific binding	27	2.61628	0.00034378	ENSG00000111145, ENSG00000160685, ENSG00000102908, ENSG00000170345, ENSG00000171223, ENSG00000125347, ENSG00000068323, ENSG00000167074, ENSG00000168610, ENSG00000153234, ENSG00000068305, ENSG00000101096, ENSG00000120690, ENSG00000173757, ENSG00000141905, ENSG00000120738, ENSG00000124813, ENSG00000123358, ENSG00000136826, ENSG00000122877, ENSG00000105516, ENSG00000108924, ENSG00000025434, ENSG0000…	897	236	16881	2.15307	0.322651	0.0749559	0.550378			GOTERM_BP_DIRECT	GO:0000302~response to reactive oxygen species	6	0.581395	0.0536194
Category	Term	Count	%	PValue	Genes	List Total	Pop Hits	Pop Total	Fold Enrichment	Bonferroni	Benjamini	FDR																		UP_KEYWORDS	Activator	52	5.03876	0.000643266	ENSG00000102908, ENSG00000114166, ENSG00000168036, ENSG00000126368, ENSG00000125347, ENSG00000100003, ENSG00000068323, ENSG00000177311, ENSG00000124782, ENSG00000167074, ENSG00000168610, ENSG00000101096, ENSG00000107864, ENSG00000111269, ENSG00000179583, ENSG00000173757, ENSG00000141905, ENSG00000116044, ENSG00000122877, ENSG00000105516, ENSG00000025434, ENSG00000140836, ENSG00000162711, ENSG0000…	993	661	20581	1.63049	0.255732	0.0127594	0.911297			GOTERM_BP_DIRECT	GO:0031295~T cell costimulation	9	0.872093	0.0540095
UP_KEYWORDS	Zymogen	8	1.30506	0.401227	ENSG00000140479, ENSG00000038295, ENSG00000125851, ENSG00000136378, ENSG00000168487, ENSG00000116183, ENSG00000151388, ENSG00000109758	582	214	20581	1.32196	1	0.847217	99.9096																		GOTERM_BP_DIRECT	GO:0045944~positive regulation of transcription from RNA polymerase II promoter	72	6.97674	0.00456799	ENSG00000115008, ENSG00000185022, ENSG00000102908, ENSG00000170345, ENSG00000105835, ENSG00000146648, ENSG00000114166, ENSG00000171223, ENSG00000054356, ENSG00000168036, ENSG00000114779, ENSG00000161011, ENSG00000125347, ENSG00000177311, ENSG00000068323, ENSG00000167074, ENSG00000168610, ENSG00000101096, ENSG00000122641, ENSG00000179583, ENSG00000135363, ENSG00000135547, ENSG00000173757, ENSG0000…	891	981	16792	1.38321	1	0.363076	8.05508			GOTERM_MF_DIRECT	GO:0042802~identical protein binding	51	4.94186	0.0540967
UP_SEQ_FEATURE	active site:Charge relay system	6	0.978793	0.699237	ENSG00000140479, ENSG00000125851, ENSG00000170801, ENSG00000146250, ENSG00000109758, ENSG00000011009	579	203	20063	1.02417	1	1	100																		GOTERM_MF_DIRECT	GO:0043565~sequence-specific DNA binding	35	3.39147	0.114301	ENSG00000111145, ENSG00000185022, ENSG00000196482, ENSG00000166949, ENSG00000127124, ENSG00000170345, ENSG00000197063, ENSG00000125347, ENSG00000082641, ENSG00000010818, ENSG00000167074, ENSG00000151090, ENSG00000153234, ENSG00000068305, ENSG00000120690, ENSG00000111269, ENSG00000135547, ENSG00000054598, ENSG00000120738, ENSG00000116044, ENSG00000123358, ENSG00000185610, ENSG00000115112, ENSG0000…	897	518	16881	1.27158	1	0.871594	85.7476			UP_KEYWORDS	Heme	12	1.16279	0.0542532
UP_KEYWORDS	Serine protease	4	0.652529	0.764199	ENSG00000140479, ENSG00000125851, ENSG00000170801, ENSG00000109758	582	141	20581	1.00319	1	0.973835	100																		GOTERM_MF_DIRECT	GO:0003700~transcription factor activity, sequence-specific DNA binding	58	5.62016	0.200707	ENSG00000185022, ENSG00000102908, ENSG00000170345, ENSG00000168036, ENSG00000132274, ENSG00000126368, ENSG00000125347, ENSG00000177311, ENSG00000068323, ENSG00000125945, ENSG00000124782, ENSG00000168610, ENSG00000179388, ENSG00000101096, ENSG00000159263, ENSG00000111269, ENSG00000135547, ENSG00000054598, ENSG00000173757, ENSG00000141905, ENSG00000116044, ENSG00000112511, ENSG00000122877, ENSG0000…	897	961	16881	1.13582	1	0.932812	97.2564			UP_SEQ_FEATURE	region of interest:B	3	0.290698	0.0554623
UP_KEYWORDS	Protease	14	2.28385	0.768062	ENSG00000135476, ENSG00000038295, ENSG00000108578, ENSG00000136378, ENSG00000170801, ENSG00000116183, ENSG00000088882, ENSG00000109758, ENSG00000154914, ENSG00000041357, ENSG00000140479, ENSG00000125851, ENSG00000168487, ENSG00000151388	582	544	20581	0.910065	1	0.974228	100																		GOTERM_BP_DIRECT	GO:0006366~transcription from RNA polymerase II promoter	31	3.00388	0.325438	ENSG00000111145, ENSG00000185022, ENSG00000160685, ENSG00000102908, ENSG00000127124, ENSG00000170345, ENSG00000197063, ENSG00000171223, ENSG00000125347, ENSG00000082641, ENSG00000124782, ENSG00000010818, ENSG00000167074, ENSG00000068305, ENSG00000101096, ENSG00000120690, ENSG00000054598, ENSG00000173757, ENSG00000141905, ENSG00000120738, ENSG00000124813, ENSG00000116044, ENSG00000136826, ENSG0000…	891	513	16792	1.13886	1	0.994326	99.9269			UP_SEQ_FEATURE	repeat:Gelsolin-like 2	3	0.290698	0.0554623
GOTERM_MF_DIRECT	GO:0004252~serine-type endopeptidase activity	6	0.978793	0.896286	ENSG00000140479, ENSG00000038295, ENSG00000125851, ENSG00000168487, ENSG00000170801, ENSG00000109758	520	255	16881	0.763846	1	1	100																		UP_KEYWORDS	Transcription regulation	102	9.88372	0.890363	ENSG00000185022, ENSG00000161642, ENSG00000160685, ENSG00000102908, ENSG00000114166, ENSG00000171223, ENSG00000125347, ENSG00000100003, ENSG00000177311, ENSG00000068323, ENSG00000125945, ENSG00000124782, ENSG00000204219, ENSG00000167074, ENSG00000168610, ENSG00000178951, ENSG00000159263, ENSG00000111269, ENSG00000135547, ENSG00000054598, ENSG00000141905, ENSG00000112511, ENSG00000115112, ENSG0000…	993	2332	20581	0.906544	1	0.991273	100			UP_SEQ_FEATURE	domain:HP	3	0.290698	0.0554623
GOTERM_BP_DIRECT	GO:0006508~proteolysis	11	1.79445	0.951765	ENSG00000135476, ENSG00000038295, ENSG00000108578, ENSG00000125851, ENSG00000168487, ENSG00000114423, ENSG00000170801, ENSG00000116183, ENSG00000178031, ENSG00000197140, ENSG00000109758	524	500	16792	0.705008	1	1	100																		UP_KEYWORDS	Transcription	102	9.88372	0.939062	ENSG00000185022, ENSG00000161642, ENSG00000160685, ENSG00000102908, ENSG00000114166, ENSG00000171223, ENSG00000125347, ENSG00000100003, ENSG00000177311, ENSG00000068323, ENSG00000125945, ENSG00000124782, ENSG00000204219, ENSG00000167074, ENSG00000168610, ENSG00000178951, ENSG00000159263, ENSG00000111269, ENSG00000135547, ENSG00000054598, ENSG00000141905, ENSG00000112511, ENSG00000115112, ENSG0000…	993	2398	20581	0.881593	1	0.996763	100			UP_SEQ_FEATURE	repeat:Gelsolin-like 1	3	0.290698	0.0554623
																														GOTERM_BP_DIRECT	GO:0006351~transcription, DNA-templated	80	7.75194	0.997323	ENSG00000161642, ENSG00000198894, ENSG00000132326, ENSG00000054356, ENSG00000168036, ENSG00000132274, ENSG00000134668, ENSG00000126368, ENSG00000100003, ENSG00000177311, ENSG00000068323, ENSG00000197256, ENSG00000125945, ENSG00000173276, ENSG00000204219, ENSG00000168610, ENSG00000179388, ENSG00000178951, ENSG00000103479, ENSG00000159263, ENSG00000179583, ENSG00000111269, ENSG00000135547, ENSG0000…	891	1955	16792	0.771202	1	1	100			UP_SEQ_FEATURE	zinc finger region:Matrin-type 3	3	0.290698	0.0554623
Annotation Cluster 53	Enrichment Score: 0.10454543336580699																													UP_KEYWORDS	DNA-binding	74	7.17054	0.998496	ENSG00000185022, ENSG00000161642, ENSG00000160685, ENSG00000107960, ENSG00000102908, ENSG00000170345, ENSG00000171223, ENSG00000126368, ENSG00000125347, ENSG00000177311, ENSG00000068323, ENSG00000125945, ENSG00000124782, ENSG00000167074, ENSG00000173276, ENSG00000204219, ENSG00000168610, ENSG00000179388, ENSG00000178951, ENSG00000103479, ENSG00000101096, ENSG00000159263, ENSG00000111269, ENSG0000…	993	2050	20581	0.748161	1	0.999996	100			UP_SEQ_FEATURE	site:Cleavage; by thrombin	3	0.290698	0.0554623
Category	Term	Count	%	PValue	Genes	List Total	Pop Hits	Pop Total	Fold Enrichment	Bonferroni	Benjamini	FDR																		UP_KEYWORDS	Nucleus	215	20.8333	0.998549	ENSG00000071242, ENSG00000141639, ENSG00000161642, ENSG00000160685, ENSG00000137720, ENSG00000100532, ENSG00000205220, ENSG00000101336, ENSG00000114166, ENSG00000171223, ENSG00000168724, ENSG00000068323, ENSG00000167074, ENSG00000166833, ENSG00000159263, ENSG00000054598, ENSG00000141905, ENSG00000185610, ENSG00000154328, ENSG00000115112, ENSG00000106683, ENSG00000187735, ENSG00000137834, ENSG0000…	993	5244	20581	0.849754	1	0.999996	100			UP_SEQ_FEATURE	repeat:Gelsolin-like 3	3	0.290698	0.0554623
UP_SEQ_FEATURE	calcium-binding region:2	4	0.652529	0.664898	ENSG00000137857, ENSG00000034239, ENSG00000079150, ENSG00000104490	579	118	20063	1.17461	1	1	100																		GOTERM_MF_DIRECT	GO:0003677~DNA binding	58	5.62016	0.999957	ENSG00000161642, ENSG00000160685, ENSG00000196136, ENSG00000110315, ENSG00000170345, ENSG00000171223, ENSG00000013563, ENSG00000125347, ENSG00000125945, ENSG00000204219, ENSG00000168610, ENSG00000243335, ENSG00000179388, ENSG00000178951, ENSG00000103479, ENSG00000101096, ENSG00000159263, ENSG00000179583, ENSG00000135547, ENSG00000054598, ENSG00000009307, ENSG00000127870, ENSG00000141905, ENSG0000…	897	1674	16881	0.652046	1	1	100			UP_SEQ_FEATURE	domain:Fibronectin type-III 9	4	0.387597	0.0556498
UP_SEQ_FEATURE	calcium-binding region:1	4	0.652529	0.717566	ENSG00000137857, ENSG00000034239, ENSG00000079150, ENSG00000104490	579	128	20063	1.08285	1	1	100																																	UP_SEQ_FEATURE	domain:WH2	4	0.387597	0.0556498
UP_SEQ_FEATURE	domain:EF-hand 3	3	0.489396	0.768221	ENSG00000137857, ENSG00000034239, ENSG00000104490	579	96	20063	1.08285	1	1	100																		Annotation Cluster 48	Enrichment Score: 0.9335560740421772														GOTERM_BP_DIRECT	GO:0034097~response to cytokine	7	0.678295	0.0559196
UP_SEQ_FEATURE	domain:EF-hand 2	4	0.652529	0.904867	ENSG00000137857, ENSG00000034239, ENSG00000079150, ENSG00000104490	579	185	20063	0.749213	1	1	100																		Category	Term	Count	%	PValue	Genes	List Total	Pop Hits	Pop Total	Fold Enrichment	Bonferroni	Benjamini	FDR			UP_SEQ_FEATURE	lipid moiety-binding region:S-farnesyl cysteine	7	0.678295	0.0560067
UP_SEQ_FEATURE	domain:EF-hand 1	4	0.652529	0.904867	ENSG00000137857, ENSG00000034239, ENSG00000079150, ENSG00000104490	579	185	20063	0.749213	1	1	100																		UP_SEQ_FEATURE	zinc finger region:Matrin-type 3	3	0.290698	0.0554623	ENSG00000161642, ENSG00000172667, ENSG00000151789	987	8	20063	7.62272	1	0.903208	63.8382			GOTERM_BP_DIRECT	GO:0010951~negative regulation of endopeptidase activity	12	1.16279	0.0562876
																														UP_SEQ_FEATURE	zinc finger region:Matrin-type 1	3	0.290698	0.0690364	ENSG00000161642, ENSG00000172667, ENSG00000151789	987	9	20063	6.77575	1	0.931914	72.0629			GOTERM_MF_DIRECT	GO:0005509~calcium ion binding	49	4.74806	0.0568383
Annotation Cluster 54	Enrichment Score: 0.10195896654653898																													UP_SEQ_FEATURE	zinc finger region:Matrin-type 2	3	0.290698	0.0690364	ENSG00000161642, ENSG00000172667, ENSG00000151789	987	9	20063	6.77575	1	0.931914	72.0629			UP_KEYWORDS	Ion transport	41	3.97287	0.0576566
Category	Term	Count	%	PValue	Genes	List Total	Pop Hits	Pop Total	Fold Enrichment	Bonferroni	Benjamini	FDR																		GOTERM_MF_DIRECT	GO:0002039~p53 binding	4	0.387597	0.697623	ENSG00000161642, ENSG00000172667, ENSG00000151789, ENSG00000173846	897	67	16881	1.12355	1	0.99979	100			GOTERM_BP_DIRECT	GO:0031589~cell-substrate adhesion	4	0.387597	0.0579071
UP_KEYWORDS	WD repeat	8	1.30506	0.683411	ENSG00000141499, ENSG00000163026, ENSG00000094914, ENSG00000116852, ENSG00000119333, ENSG00000005448, ENSG00000117399, ENSG00000136709	582	281	20581	1.00676	1	0.960357	100																																	GOTERM_BP_DIRECT	GO:0071310~cellular response to organic substance	4	0.387597	0.0579071
UP_SEQ_FEATURE	repeat:WD 1	8	1.30506	0.693006	ENSG00000141499, ENSG00000163026, ENSG00000094914, ENSG00000116852, ENSG00000119333, ENSG00000005448, ENSG00000117399, ENSG00000136709	579	278	20063	0.997155	1	1	100																		Annotation Cluster 49	Enrichment Score: 0.9059910232087454														GOTERM_BP_DIRECT	GO:0071276~cellular response to cadmium ion	4	0.387597	0.0579071
UP_SEQ_FEATURE	repeat:WD 2	8	1.30506	0.693006	ENSG00000141499, ENSG00000163026, ENSG00000094914, ENSG00000116852, ENSG00000119333, ENSG00000005448, ENSG00000117399, ENSG00000136709	579	278	20063	0.997155	1	1	100																		Category	Term	Count	%	PValue	Genes	List Total	Pop Hits	Pop Total	Fold Enrichment	Bonferroni	Benjamini	FDR			GOTERM_MF_DIRECT	GO:0005001~transmembrane receptor protein tyrosine phosphatase activity	4	0.387597	0.0581109
UP_SEQ_FEATURE	repeat:WD 4	7	1.14192	0.746988	ENSG00000141499, ENSG00000094914, ENSG00000116852, ENSG00000119333, ENSG00000005448, ENSG00000117399, ENSG00000136709	579	255	20063	0.951207	1	1	100																		GOTERM_BP_DIRECT	GO:0051056~regulation of small GTPase mediated signal transduction	14	1.35659	0.0256061	ENSG00000066248, ENSG00000164741, ENSG00000213445, ENSG00000113319, ENSG00000177105, ENSG00000137727, ENSG00000134215, ENSG00000186517, ENSG00000160145, ENSG00000139132, ENSG00000130052, ENSG00000138639, ENSG00000156299, ENSG00000197555	891	134	16792	1.96901	1	0.640238	37.8612			GOTERM_BP_DIRECT	GO:0045931~positive regulation of mitotic cell cycle	5	0.484496	0.0583586
UP_SEQ_FEATURE	repeat:WD 3	7	1.14192	0.790622	ENSG00000141499, ENSG00000094914, ENSG00000116852, ENSG00000119333, ENSG00000005448, ENSG00000117399, ENSG00000136709	579	269	20063	0.901702	1	1	100																		GOTERM_MF_DIRECT	GO:0005096~GTPase activator activity	20	1.93798	0.158252	ENSG00000106351, ENSG00000213445, ENSG00000185989, ENSG00000164741, ENSG00000175463, ENSG00000149182, ENSG00000137727, ENSG00000134215, ENSG00000105186, ENSG00000186517, ENSG00000160145, ENSG00000110675, ENSG00000130052, ENSG00000134516, ENSG00000159314, ENSG00000138639, ENSG00000046889, ENSG00000197555, ENSG00000128512, ENSG00000124126	897	279	16881	1.34906	1	0.912825	93.7036			UP_SEQ_FEATURE	short sequence motif:Microbody targeting signal	6	0.581395	0.0584599
UP_SEQ_FEATURE	repeat:WD 5	5	0.815661	0.913266	ENSG00000141499, ENSG00000116852, ENSG00000119333, ENSG00000117399, ENSG00000136709	579	237	20063	0.731036	1	1	100																		UP_SEQ_FEATURE	domain:Rho-GAP	6	0.581395	0.241718	ENSG00000130052, ENSG00000164741, ENSG00000159314, ENSG00000137727, ENSG00000138639, ENSG00000186517	987	68	20063	1.79358	1	0.998205	99.2792			UP_KEYWORDS	Magnesium	36	3.48837	0.0593184
UP_SEQ_FEATURE	repeat:WD 6	4	0.652529	0.924222	ENSG00000141499, ENSG00000116852, ENSG00000117399, ENSG00000136709	579	196	20063	0.707166	1	1	100																		UP_KEYWORDS	GTPase activation	13	1.25969	0.242679	ENSG00000110675, ENSG00000130052, ENSG00000213445, ENSG00000164741, ENSG00000185989, ENSG00000175463, ENSG00000149182, ENSG00000159314, ENSG00000137727, ENSG00000138639, ENSG00000105186, ENSG00000186517, ENSG00000197555	993	197	20581	1.36771	1	0.600642	98.0835			GOTERM_CC_DIRECT	GO:0005778~peroxisomal membrane	7	0.678295	0.0597342
UP_SEQ_FEATURE	repeat:WD 7	3	0.489396	0.934364	ENSG00000116852, ENSG00000117399, ENSG00000136709	579	151	20063	0.688433	1	1	100																																	UP_SEQ_FEATURE	short sequence motif:Effector region	10	0.968992	0.0604055
																														Annotation Cluster 50	Enrichment Score: 0.895137834102302														GOTERM_CC_DIRECT	GO:0005641~nuclear envelope lumen	3	0.290698	0.0610732
Annotation Cluster 55	Enrichment Score: 0.09145972653637281																													Category	Term	Count	%	PValue	Genes	List Total	Pop Hits	Pop Total	Fold Enrichment	Bonferroni	Benjamini	FDR			GOTERM_MF_DIRECT	GO:0044212~transcription regulatory region DNA binding	18	1.74419	0.0613945
Category	Term	Count	%	PValue	Genes	List Total	Pop Hits	Pop Total	Fold Enrichment	Bonferroni	Benjamini	FDR																		UP_SEQ_FEATURE	metal ion-binding site:Calcium 1; via carbonyl oxygen	5	0.484496	0.0700447	ENSG00000067715, ENSG00000106236, ENSG00000123384, ENSG00000166501, ENSG00000154229	987	32	20063	3.17613	1	0.932175	72.5973			GOTERM_CC_DIRECT	GO:0032587~ruffle membrane	9	0.872093	0.0619694
GOTERM_BP_DIRECT	GO:0006814~sodium ion transport	3	0.489396	0.722954	ENSG00000148444, ENSG00000145248, ENSG00000138074	524	81	16792	1.18688	1	0.999982	100																		UP_SEQ_FEATURE	metal ion-binding site:Calcium 3; via carbonyl oxygen	4	0.387597	0.0814625	ENSG00000067715, ENSG00000123384, ENSG00000166501, ENSG00000154229	987	21	20063	3.87186	1	0.943667	78.0138			UP_KEYWORDS	Transit peptide	35	3.39147	0.0622045
UP_KEYWORDS	Sodium transport	3	0.489396	0.846521	ENSG00000148444, ENSG00000145248, ENSG00000138074	582	117	20581	0.906732	1	0.988521	100																		UP_SEQ_FEATURE	metal ion-binding site:Calcium 2; via carbonyl oxygen	5	0.484496	0.123168	ENSG00000067715, ENSG00000123384, ENSG00000166501, ENSG00000064270, ENSG00000154229	987	39	20063	2.60606	1	0.97838	90.3971			GOTERM_CC_DIRECT	GO:0043025~neuronal cell body	24	2.32558	0.0623888
UP_KEYWORDS	Sodium	3	0.489396	0.868705	ENSG00000148444, ENSG00000145248, ENSG00000138074	582	124	20581	0.855545	1	0.991278	100																		UP_SEQ_FEATURE	metal ion-binding site:Calcium 2	6	0.581395	0.147455	ENSG00000067715, ENSG00000106236, ENSG00000123384, ENSG00000166501, ENSG00000064270, ENSG00000154229	987	57	20063	2.13971	1	0.988479	94.1798			UP_KEYWORDS	Mitochondrion inner membrane	20	1.93798	0.0633253
																														UP_SEQ_FEATURE	metal ion-binding site:Calcium 1	5	0.484496	0.198832	ENSG00000067715, ENSG00000106236, ENSG00000123384, ENSG00000166501, ENSG00000154229	987	47	20063	2.16247	1	0.996215	98.078			GOTERM_BP_DIRECT	GO:0045835~negative regulation of meiotic nuclear division	3	0.290698	0.0635071
Annotation Cluster 56	Enrichment Score: 0.08511126161154586																													UP_SEQ_FEATURE	metal ion-binding site:Calcium 3	4	0.387597	0.206632	ENSG00000067715, ENSG00000123384, ENSG00000166501, ENSG00000154229	987	32	20063	2.54091	1	0.996363	98.3856			GOTERM_BP_DIRECT	GO:0051597~response to methylmercury	3	0.290698	0.0635071
Category	Term	Count	%	PValue	Genes	List Total	Pop Hits	Pop Total	Fold Enrichment	Bonferroni	Benjamini	FDR																																	GOTERM_BP_DIRECT	GO:0001945~lymph vessel development	3	0.290698	0.0635071
UP_KEYWORDS	Vision	4	0.652529	0.634074	ENSG00000138207, ENSG00000184564, ENSG00000118231, ENSG00000133256	582	115	20581	1.23	1	0.948432	99.9999																		Annotation Cluster 51	Enrichment Score: 0.8850954781875652														GOTERM_BP_DIRECT	GO:0033129~positive regulation of histone phosphorylation	3	0.290698	0.0635071
GOTERM_BP_DIRECT	GO:0007601~visual perception	5	0.815661	0.876066	ENSG00000138207, ENSG00000184564, ENSG00000118231, ENSG00000133256, ENSG00000060718	524	201	16792	0.797159	1	1	100																		Category	Term	Count	%	PValue	Genes	List Total	Pop Hits	Pop Total	Fold Enrichment	Bonferroni	Benjamini	FDR			GOTERM_BP_DIRECT	GO:0044351~macropinocytosis	3	0.290698	0.0635071
UP_KEYWORDS	Sensory transduction	5	0.815661	0.999976	ENSG00000138207, ENSG00000184564, ENSG00000154864, ENSG00000118231, ENSG00000133256	582	609	20581	0.290333	1	1	100																		UP_SEQ_FEATURE	site:Cleavage; by thrombin	3	0.290698	0.0554623	ENSG00000185010, ENSG00000198734, ENSG00000164220	987	8	20063	7.62272	1	0.903208	63.8382			GOTERM_BP_DIRECT	GO:0071499~cellular response to laminar fluid shear stress	3	0.290698	0.0635071
																														UP_KEYWORDS	Blood coagulation	5	0.484496	0.199691	ENSG00000185010, ENSG00000001561, ENSG00000198734, ENSG00000117525, ENSG00000164220	993	48	20581	2.15897	1	0.544566	95.7962			GOTERM_BP_DIRECT	GO:0007216~G-protein coupled glutamate receptor signaling pathway	3	0.290698	0.0635071
Annotation Cluster 57	Enrichment Score: 0.08492062884800634																													UP_KEYWORDS	Hemostasis	5	0.484496	0.199691	ENSG00000185010, ENSG00000001561, ENSG00000198734, ENSG00000117525, ENSG00000164220	993	48	20581	2.15897	1	0.544566	95.7962			GOTERM_BP_DIRECT	GO:0032868~response to insulin	8	0.775194	0.0635901
Category	Term	Count	%	PValue	Genes	List Total	Pop Hits	Pop Total	Fold Enrichment	Bonferroni	Benjamini	FDR																																	GOTERM_MF_DIRECT	GO:0008061~chitin binding	3	0.290698	0.0636701
GOTERM_BP_DIRECT	GO:0016042~lipid catabolic process	3	0.489396	0.747283	ENSG00000079462, ENSG00000127252, ENSG00000118961	524	85	16792	1.13103	1	0.99999	100																		Annotation Cluster 52	Enrichment Score: 0.8658960043203235														GOTERM_MF_DIRECT	GO:0102391~decanoate--CoA ligase activity	3	0.290698	0.0636701
UP_KEYWORDS	Lipid degradation	3	0.489396	0.804736	ENSG00000079462, ENSG00000127252, ENSG00000118961	582	106	20581	1.00083	1	0.980695	100																		Category	Term	Count	%	PValue	Genes	List Total	Pop Hits	Pop Total	Fold Enrichment	Bonferroni	Benjamini	FDR			GOTERM_BP_DIRECT	GO:0051209~release of sequestered calcium ion into cytosol	6	0.581395	0.0640934
UP_KEYWORDS	Lipid metabolism	9	1.46819	0.924911	ENSG00000147155, ENSG00000062282, ENSG00000166394, ENSG00000113396, ENSG00000079462, ENSG00000169169, ENSG00000127252, ENSG00000118961, ENSG00000011009	582	433	20581	0.735018	1	0.997011	100																		GOTERM_BP_DIRECT	GO:2000766~negative regulation of cytoplasmic translation	4	0.387597	0.00442181	ENSG00000214575, ENSG00000113742, ENSG00000173805, ENSG00000107864	891	7	16792	10.7693	1	0.361806	7.80711			UP_KEYWORDS	Glycoprotein	240	23.2558	0.0643559
																														GOTERM_MF_DIRECT	GO:0000900~translation repressor activity, nucleic acid binding	4	0.387597	0.0135044	ENSG00000214575, ENSG00000113742, ENSG00000185129, ENSG00000107864	897	10	16881	7.52776	1	0.503521	19.6065			GOTERM_BP_DIRECT	GO:0051726~regulation of cell cycle	12	1.16279	0.0648417
Annotation Cluster 58	Enrichment Score: 0.06497738273855819																													GOTERM_CC_DIRECT	GO:1990124~messenger ribonucleoprotein complex	3	0.290698	0.0350472	ENSG00000214575, ENSG00000113742, ENSG00000107864	946	6	18224	9.63214	1	0.409753	40.4427			GOTERM_BP_DIRECT	GO:0051973~positive regulation of telomerase activity	5	0.484496	0.0649747
Category	Term	Count	%	PValue	Genes	List Total	Pop Hits	Pop Total	Fold Enrichment	Bonferroni	Benjamini	FDR																		GOTERM_BP_DIRECT	GO:0071230~cellular response to amino acid stimulus	7	0.678295	0.0367282	ENSG00000214575, ENSG00000113742, ENSG00000162909, ENSG00000170962, ENSG00000107864, ENSG00000146648, ENSG00000130766	891	47	16792	2.80689	1	0.704085	49.6601			GOTERM_BP_DIRECT	GO:0048511~rhythmic process	7	0.678295	0.0650106
GOTERM_CC_DIRECT	GO:0022625~cytosolic large ribosomal subunit	3	0.489396	0.611709	ENSG00000198918, ENSG00000130255, ENSG00000163923	550	68	18224	1.46182	1	0.983302	99.9998																		GOTERM_MF_DIRECT	GO:0008135~translation factor activity, RNA binding	4	0.387597	0.197635	ENSG00000214575, ENSG00000113742, ENSG00000107864, ENSG00000100664	897	29	16881	2.59578	1	0.931612	97.0821			GOTERM_BP_DIRECT	GO:0050853~B cell receptor signaling pathway	7	0.678295	0.0650106
GOTERM_BP_DIRECT	GO:0006412~translation	5	0.815661	0.957488	ENSG00000213988, ENSG00000198918, ENSG00000176887, ENSG00000130255, ENSG00000163923	524	253	16792	0.633316	1	1	100																		GOTERM_MF_DIRECT	GO:0003730~mRNA 3'-UTR binding	5	0.484496	0.261561	ENSG00000214575, ENSG00000113742, ENSG00000161642, ENSG00000128016, ENSG00000107864	897	49	16881	1.92035	1	0.962064	99.2303			GOTERM_BP_DIRECT	GO:0045022~early endosome to late endosome transport	4	0.387597	0.0668456
UP_KEYWORDS	Ribosomal protein	3	0.489396	0.968626	ENSG00000198918, ENSG00000130255, ENSG00000163923	582	185	20581	0.573447	1	0.999295	100																		GOTERM_MF_DIRECT	GO:0043022~ribosome binding	3	0.290698	0.761415	ENSG00000214575, ENSG00000113742, ENSG00000107864	897	51	16881	1.10702	1	0.99992	100			GOTERM_MF_DIRECT	GO:0005539~glycosaminoglycan binding	4	0.387597	0.0670772
GOTERM_MF_DIRECT	GO:0003735~structural constituent of ribosome	4	0.652529	0.968848	ENSG00000213988, ENSG00000198918, ENSG00000130255, ENSG00000163923	520	222	16881	0.584927	1	1	100																		UP_SEQ_FEATURE	domain:RRM 1	5	0.484496	0.868419	ENSG00000214575, ENSG00000113742, ENSG00000163694, ENSG00000107864, ENSG00000153944	987	125	20063	0.81309	1	1	100			UP_KEYWORDS	Endocytosis	11	1.06589	0.0673578
																														UP_SEQ_FEATURE	domain:RRM 2	5	0.484496	0.868419	ENSG00000214575, ENSG00000113742, ENSG00000163694, ENSG00000107864, ENSG00000153944	987	125	20063	0.81309	1	1	100			GOTERM_MF_DIRECT	GO:0019901~protein kinase binding	28	2.71318	0.0681131
Annotation Cluster 59	Enrichment Score: 0.061597564500793185																													GOTERM_MF_DIRECT	GO:0000166~nucleotide binding	13	1.25969	0.961155	ENSG00000113742, ENSG00000068976, ENSG00000130304, ENSG00000172348, ENSG00000153944, ENSG00000159200, ENSG00000214575, ENSG00000178685, ENSG00000163694, ENSG00000157110, ENSG00000107864, ENSG00000070961, ENSG00000197208	897	348	16881	0.703023	1	1	100			GOTERM_BP_DIRECT	GO:0006813~potassium ion transport	9	0.872093	0.0685371
Category	Term	Count	%	PValue	Genes	List Total	Pop Hits	Pop Total	Fold Enrichment	Bonferroni	Benjamini	FDR																																	GOTERM_BP_DIRECT	GO:0050731~positive regulation of peptidyl-tyrosine phosphorylation	9	0.872093	0.0685371
UP_SEQ_FEATURE	signal peptide	89	14.5188	0.843176	ENSG00000173621, ENSG00000163479, ENSG00000105976, ENSG00000169684, ENSG00000106018, ENSG00000115596, ENSG00000137726, ENSG00000162591, ENSG00000170382, ENSG00000197140, ENSG00000083444, ENSG00000113805, ENSG00000176956, ENSG00000138207, ENSG00000154856, ENSG00000109743, ENSG00000145451, ENSG00000177359, ENSG00000142235, ENSG00000115457, ENSG00000117122, ENSG00000109255, ENSG00000121210, ENSG0000…	579	3346	20063	0.921683	1	1	100																		Annotation Cluster 53	Enrichment Score: 0.8515499024704319														UP_SEQ_FEATURE	repeat:LRR 16	6	0.581395	0.0685836
GOTERM_CC_DIRECT	GO:0005576~extracellular region	43	7.01468	0.858315	ENSG00000151468, ENSG00000163041, ENSG00000105976, ENSG00000183662, ENSG00000115596, ENSG00000070018, ENSG00000162591, ENSG00000111186, ENSG00000154928, ENSG00000138207, ENSG00000141505, ENSG00000143494, ENSG00000177359, ENSG00000116157, ENSG00000101680, ENSG00000116962, ENSG00000115457, ENSG00000117122, ENSG00000109255, ENSG00000060718, ENSG00000143590, ENSG00000120694, ENSG00000148926, ENSG0000…	550	1610	18224	0.88496	1	0.99915	100																		Category	Term	Count	%	PValue	Genes	List Total	Pop Hits	Pop Total	Fold Enrichment	Bonferroni	Benjamini	FDR			UP_SEQ_FEATURE	domain:Sushi 2	6	0.581395	0.0685836
UP_KEYWORDS	Secreted	48	7.83034	0.902906	ENSG00000151468, ENSG00000105976, ENSG00000136378, ENSG00000183662, ENSG00000115596, ENSG00000162591, ENSG00000111186, ENSG00000213420, ENSG00000138207, ENSG00000141505, ENSG00000143494, ENSG00000177359, ENSG00000116157, ENSG00000135245, ENSG00000101680, ENSG00000116962, ENSG00000117122, ENSG00000164104, ENSG00000119147, ENSG00000115457, ENSG00000109255, ENSG00000060718, ENSG00000148926, ENSG0000…	582	1965	20581	0.863818	1	0.99503	100																		UP_SEQ_FEATURE	region of interest:Alpha	3	0.290698	0.1316	ENSG00000169715, ENSG00000125148, ENSG00000087250	987	13	20063	4.6909	1	0.98223	91.9166			UP_SEQ_FEATURE	site:Reactive bond	6	0.581395	0.0685836
																														UP_SEQ_FEATURE	region of interest:Beta	3	0.290698	0.1316	ENSG00000169715, ENSG00000125148, ENSG00000087250	987	13	20063	4.6909	1	0.98223	91.9166			UP_SEQ_FEATURE	domain:Sushi 1	6	0.581395	0.0685836
Annotation Cluster 60	Enrichment Score: 0.05755097410890538																													UP_KEYWORDS	Metal-thiolate cluster	3	0.290698	0.14415	ENSG00000169715, ENSG00000125148, ENSG00000087250	993	14	20581	4.4413	1	0.457011	89.0802			UP_SEQ_FEATURE	repeat:LDL-receptor class B 6	3	0.290698	0.0690364
Category	Term	Count	%	PValue	Genes	List Total	Pop Hits	Pop Total	Fold Enrichment	Bonferroni	Benjamini	FDR																		UP_SEQ_FEATURE	metal ion-binding site:Divalent metal cation; cluster B	3	0.290698	0.148752	ENSG00000169715, ENSG00000125148, ENSG00000087250	987	14	20063	4.35584	1	0.988445	94.3356			UP_SEQ_FEATURE	domain:TFIIS central	3	0.290698	0.0690364
UP_SEQ_FEATURE	repeat:3	6	0.978793	0.779961	ENSG00000131196, ENSG00000179222, ENSG00000115053, ENSG00000116560, ENSG00000129757, ENSG00000135451	579	225	20063	0.92403	1	1	100																		UP_SEQ_FEATURE	metal ion-binding site:Divalent metal cation; cluster A	3	0.290698	0.148752	ENSG00000169715, ENSG00000125148, ENSG00000087250	987	14	20063	4.35584	1	0.988445	94.3356			UP_SEQ_FEATURE	zinc finger region:Matrin-type 2	3	0.290698	0.0690364
UP_SEQ_FEATURE	repeat:1	6	0.978793	0.866199	ENSG00000131196, ENSG00000179222, ENSG00000115053, ENSG00000116560, ENSG00000129757, ENSG00000135451	579	257	20063	0.808976	1	1	100																																	UP_SEQ_FEATURE	zinc finger region:Matrin-type 1	3	0.290698	0.0690364
UP_SEQ_FEATURE	repeat:2	6	0.978793	0.872594	ENSG00000131196, ENSG00000179222, ENSG00000115053, ENSG00000116560, ENSG00000129757, ENSG00000135451	579	260	20063	0.799641	1	1	100																		Annotation Cluster 54	Enrichment Score: 0.8348512084000957														GOTERM_BP_DIRECT	GO:0035338~long-chain fatty-acyl-CoA biosynthetic process	6	0.581395	0.0697303
UP_SEQ_FEATURE	repeat:8	3	0.489396	0.876092	ENSG00000179222, ENSG00000115053, ENSG00000129757	579	124	20063	0.838334	1	1	100																		Category	Term	Count	%	PValue	Genes	List Total	Pop Hits	Pop Total	Fold Enrichment	Bonferroni	Benjamini	FDR			UP_SEQ_FEATURE	domain:Fibronectin type-III 6	5	0.484496	0.0700447
UP_SEQ_FEATURE	repeat:7	3	0.489396	0.899448	ENSG00000179222, ENSG00000115053, ENSG00000129757	579	133	20063	0.781604	1	1	100																		UP_KEYWORDS	EGF-like domain	19	1.84109	0.0394655	ENSG00000138798, ENSG00000134569, ENSG00000049323, ENSG00000149090, ENSG00000095303, ENSG00000120156, ENSG00000168140, ENSG00000182326, ENSG00000163235, ENSG00000168477, ENSG00000188404, ENSG00000148219, ENSG00000137642, ENSG00000123384, ENSG00000112936, ENSG00000197558, ENSG00000184347, ENSG00000132031, ENSG00000173706	993	238	20581	1.6546	1	0.208596	43.6089			UP_SEQ_FEATURE	metal ion-binding site:Calcium 1; via carbonyl oxygen	5	0.484496	0.0700447
UP_SEQ_FEATURE	repeat:4	4	0.652529	0.917643	ENSG00000179222, ENSG00000115053, ENSG00000129757, ENSG00000135451	579	192	20063	0.721898	1	1	100																		UP_SEQ_FEATURE	domain:EGF-like 3	8	0.775194	0.0793897	ENSG00000138798, ENSG00000134569, ENSG00000168477, ENSG00000148219, ENSG00000123384, ENSG00000120156, ENSG00000184347, ENSG00000132031	987	76	20063	2.13971	1	0.941292	77.1123			GOTERM_BP_DIRECT	GO:0046326~positive regulation of glucose import	5	0.484496	0.0719642
UP_SEQ_FEATURE	repeat:6	3	0.489396	0.927771	ENSG00000179222, ENSG00000115053, ENSG00000129757	579	147	20063	0.707166	1	1	100																		UP_SEQ_FEATURE	domain:EGF-like 1	9	0.872093	0.237717	ENSG00000138798, ENSG00000049323, ENSG00000148219, ENSG00000123384, ENSG00000197558, ENSG00000120156, ENSG00000184347, ENSG00000132031, ENSG00000173706	987	120	20063	1.52454	1	0.998177	99.2083			GOTERM_BP_DIRECT	GO:0030217~T cell differentiation	5	0.484496	0.0719642
																														UP_SEQ_FEATURE	domain:EGF-like 2	7	0.678295	0.272714	ENSG00000168477, ENSG00000049323, ENSG00000148219, ENSG00000197558, ENSG00000120156, ENSG00000184347, ENSG00000132031	987	89	20063	1.59877	1	0.999221	99.6575			GOTERM_BP_DIRECT	GO:2000379~positive regulation of reactive oxygen species metabolic process	5	0.484496	0.0719642
Annotation Cluster 61	Enrichment Score: 0.029212437365930623																													UP_SEQ_FEATURE	domain:EGF-like 4	5	0.484496	0.329607	ENSG00000138798, ENSG00000168477, ENSG00000123384, ENSG00000184347, ENSG00000132031	987	59	20063	1.72265	1	0.999768	99.9198			GOTERM_MF_DIRECT	GO:0004867~serine-type endopeptidase inhibitor activity	10	0.968992	0.0721213
Category	Term	Count	%	PValue	Genes	List Total	Pop Hits	Pop Total	Fold Enrichment	Bonferroni	Benjamini	FDR																																	GOTERM_BP_DIRECT	GO:0043154~negative regulation of cysteine-type endopeptidase activity involved in apoptotic process	8	0.775194	0.0721902
UP_SEQ_FEATURE	domain:Ig-like C2-type 3	3	0.489396	0.887032	ENSG00000134853, ENSG00000105426, ENSG00000113805	579	128	20063	0.812136	1	1	100																		Annotation Cluster 55	Enrichment Score: 0.8323785665710516														GOTERM_BP_DIRECT	GO:0035690~cellular response to drug	8	0.775194	0.0721902
UP_SEQ_FEATURE	domain:Ig-like C2-type 1	4	0.652529	0.933192	ENSG00000134853, ENSG00000178031, ENSG00000105426, ENSG00000113805	579	202	20063	0.686161	1	1	100																		Category	Term	Count	%	PValue	Genes	List Total	Pop Hits	Pop Total	Fold Enrichment	Bonferroni	Benjamini	FDR			GOTERM_MF_DIRECT	GO:0000062~fatty-acyl-CoA binding	5	0.484496	0.0722664
UP_SEQ_FEATURE	domain:Ig-like C2-type 2	4	0.652529	0.934589	ENSG00000134853, ENSG00000178031, ENSG00000105426, ENSG00000113805	579	203	20063	0.682781	1	1	100																		UP_SEQ_FEATURE	metal ion-binding site:Calcium	8	0.775194	0.0838274	ENSG00000100299, ENSG00000180801, ENSG00000010404, ENSG00000111670, ENSG00000198734, ENSG00000198959, ENSG00000163931, ENSG00000182326	987	77	20063	2.11192	1	0.944553	79.0013			UP_SEQ_FEATURE	region of interest:Heparin-binding	4	0.387597	0.0723635
UP_KEYWORDS	Immunoglobulin domain	9	1.46819	0.987687	ENSG00000173621, ENSG00000163395, ENSG00000085552, ENSG00000134853, ENSG00000178031, ENSG00000105426, ENSG00000170382, ENSG00000132692, ENSG00000113805	582	546	20581	0.582899	1	0.999883	100																		GOTERM_MF_DIRECT	GO:0008484~sulfuric ester hydrolase activity	3	0.290698	0.18765	ENSG00000100299, ENSG00000180801, ENSG00000010404	897	15	16881	3.76388	1	0.926925	96.4414			GOTERM_CC_DIRECT	GO:0016021~integral component of membrane	289	28.0039	0.0723759
																														UP_SEQ_FEATURE	metal ion-binding site:Calcium; via 3-oxoalanine	3	0.290698	0.202363	ENSG00000100299, ENSG00000180801, ENSG00000010404	987	17	20063	3.58716	1	0.996056	98.2236			GOTERM_BP_DIRECT	GO:0006919~activation of cysteine-type endopeptidase activity involved in apoptotic process	9	0.872093	0.0725093
Annotation Cluster 62	Enrichment Score: 0.02360772561275542																																												GOTERM_MF_DIRECT	GO:0003924~GTPase activity	19	1.84109	0.0734725
Category	Term	Count	%	PValue	Genes	List Total	Pop Hits	Pop Total	Fold Enrichment	Bonferroni	Benjamini	FDR																		Annotation Cluster 56	Enrichment Score: 0.8273256345012063														UP_SEQ_FEATURE	repeat:LRR 14	7	0.678295	0.0734862
UP_SEQ_FEATURE	repeat:TPR 3	3	0.489396	0.932771	ENSG00000004478, ENSG00000132780, ENSG00000160360	579	150	20063	0.693022	1	1	100																		Category	Term	Count	%	PValue	Genes	List Total	Pop Hits	Pop Total	Fold Enrichment	Bonferroni	Benjamini	FDR			GOTERM_CC_DIRECT	GO:0005856~cytoskeleton	27	2.61628	0.0738075
UP_KEYWORDS	TPR repeat	3	0.489396	0.951602	ENSG00000004478, ENSG00000132780, ENSG00000160360	582	167	20581	0.635255	1	0.998381	100																		GOTERM_MF_DIRECT	GO:0005088~Ras guanyl-nucleotide exchange factor activity	12	1.16279	0.0418737	ENSG00000138798, ENSG00000113578, ENSG00000113319, ENSG00000077782, ENSG00000138685, ENSG00000185950, ENSG00000148660, ENSG00000100368, ENSG00000183454, ENSG00000145349, ENSG00000146648, ENSG00000120156	897	115	16881	1.96376	1	0.720678	49.6714			GOTERM_BP_DIRECT	GO:0006629~lipid metabolic process	14	1.35659	0.0739742
UP_SEQ_FEATURE	repeat:TPR 2	3	0.489396	0.952071	ENSG00000004478, ENSG00000132780, ENSG00000160360	579	164	20063	0.633862	1	1	100																		GOTERM_MF_DIRECT	GO:0004713~protein tyrosine kinase activity	12	1.16279	0.0960849	ENSG00000167601, ENSG00000138798, ENSG00000113578, ENSG00000171094, ENSG00000077782, ENSG00000138685, ENSG00000100368, ENSG00000101336, ENSG00000146648, ENSG00000120156, ENSG00000173757, ENSG00000165025	897	133	16881	1.69799	1	0.832767	80.2394			UP_SEQ_FEATURE	repeat:LRR 12	9	0.872093	0.0748106
UP_SEQ_FEATURE	repeat:TPR 1	3	0.489396	0.952071	ENSG00000004478, ENSG00000132780, ENSG00000160360	579	164	20063	0.633862	1	1	100																		GOTERM_BP_DIRECT	GO:0018108~peptidyl-tyrosine phosphorylation	13	1.25969	0.113024	ENSG00000138798, ENSG00000111679, ENSG00000113578, ENSG00000171094, ENSG00000077782, ENSG00000101336, ENSG00000146648, ENSG00000120156, ENSG00000145242, ENSG00000167601, ENSG00000138685, ENSG00000100368, ENSG00000173757	891	153	16792	1.60131	1	0.912048	88.9193			GOTERM_BP_DIRECT	GO:0007173~epidermal growth factor receptor signaling pathway	7	0.678295	0.074916
																														GOTERM_BP_DIRECT	GO:0007169~transmembrane receptor protein tyrosine kinase signaling pathway	8	0.775194	0.246615	ENSG00000171094, ENSG00000168398, ENSG00000033327, ENSG00000101336, ENSG00000146648, ENSG00000120156, ENSG00000185634, ENSG00000165025	891	96	16792	1.57052	1	0.983973	99.4451			UP_SEQ_FEATURE	repeat:LRR 13	8	0.775194	0.0750919
Annotation Cluster 63	Enrichment Score: 0.018346222306612352																													UP_KEYWORDS	Tyrosine-protein kinase	8	0.775194	0.29542	ENSG00000167601, ENSG00000171094, ENSG00000077782, ENSG00000101336, ENSG00000146648, ENSG00000120156, ENSG00000145242, ENSG00000165025	993	112	20581	1.48043	1	0.664904	99.3137			GOTERM_MF_DIRECT	GO:0046332~SMAD binding	6	0.581395	0.0759974
Category	Term	Count	%	PValue	Genes	List Total	Pop Hits	Pop Total	Fold Enrichment	Bonferroni	Benjamini	FDR																		GOTERM_MF_DIRECT	GO:0004714~transmembrane receptor protein tyrosine kinase activity	4	0.387597	0.327958	ENSG00000167601, ENSG00000171094, ENSG00000146648, ENSG00000120156	897	38	16881	1.98099	1	0.978692	99.8304			GOTERM_BP_DIRECT	GO:0051493~regulation of cytoskeleton organization	4	0.387597	0.0763697
GOTERM_BP_DIRECT	GO:0007264~small GTPase mediated signal transduction	6	0.978793	0.884979	ENSG00000004777, ENSG00000134594, ENSG00000134308, ENSG00000168256, ENSG00000128045, ENSG00000041353	524	246	16792	0.781605	1	1	100																																	UP_KEYWORDS	Sodium	11	1.06589	0.0766435
GOTERM_MF_DIRECT	GO:0005525~GTP binding	8	1.30506	0.95329	ENSG00000134594, ENSG00000204764, ENSG00000004478, ENSG00000168256, ENSG00000128045, ENSG00000167378, ENSG00000114993, ENSG00000041353	520	384	16881	0.676322	1	1	100																		Annotation Cluster 57	Enrichment Score: 0.8264526256115085														GOTERM_MF_DIRECT	GO:0000287~magnesium ion binding	17	1.64729	0.0767891
GOTERM_MF_DIRECT	GO:0003924~GTPase activity	4	0.652529	0.976625	ENSG00000134594, ENSG00000106268, ENSG00000168256, ENSG00000041353	520	234	16881	0.554931	1	1	100																		Category	Term	Count	%	PValue	Genes	List Total	Pop Hits	Pop Total	Fold Enrichment	Bonferroni	Benjamini	FDR			UP_KEYWORDS	Glycogen storage disease	4	0.387597	0.0778254
UP_KEYWORDS	GTP-binding	5	0.815661	0.988354	ENSG00000134594, ENSG00000168256, ENSG00000128045, ENSG00000114993, ENSG00000041353	582	343	20581	0.515489	1	0.999884	100																		GOTERM_CC_DIRECT	GO:0045277~respiratory chain complex IV	3	0.290698	0.0241882	ENSG00000198804, ENSG00000198712, ENSG00000198938	946	5	18224	11.5586	0.999998	0.36185	29.93			GOTERM_BP_DIRECT	GO:0032000~positive regulation of fatty acid beta-oxidation	3	0.290698	0.0788525
UP_SEQ_FEATURE	nucleotide phosphate-binding region:GTP	4	0.652529	0.994193	ENSG00000134594, ENSG00000168256, ENSG00000128045, ENSG00000041353	579	310	20063	0.447111	1	1	100																		GOTERM_BP_DIRECT	GO:0006123~mitochondrial electron transport, cytochrome c to oxygen	3	0.290698	0.286836	ENSG00000198804, ENSG00000198712, ENSG00000198938	891	20	16792	2.82694	1	0.990065	99.7972			GOTERM_BP_DIRECT	GO:0048617~embryonic foregut morphogenesis	3	0.290698	0.0788525
																														GOTERM_MF_DIRECT	GO:0004129~cytochrome-c oxidase activity	3	0.290698	0.477975	ENSG00000198804, ENSG00000198712, ENSG00000198938	897	30	16881	1.88194	1	0.994611	99.9971			GOTERM_BP_DIRECT	GO:0007599~hemostasis	3	0.290698	0.0788525
Annotation Cluster 64	Enrichment Score: 0.01687928725343161																																												GOTERM_BP_DIRECT	GO:0050764~regulation of phagocytosis	3	0.290698	0.0788525
Category	Term	Count	%	PValue	Genes	List Total	Pop Hits	Pop Total	Fold Enrichment	Bonferroni	Benjamini	FDR																		Annotation Cluster 58	Enrichment Score: 0.8196424933454798														GOTERM_BP_DIRECT	GO:0045741~positive regulation of epidermal growth factor-activated receptor activity	3	0.290698	0.0788525
GOTERM_MF_DIRECT	GO:0098641~cadherin binding involved in cell-cell adhesion	6	0.978793	0.946261	ENSG00000039068, ENSG00000136261, ENSG00000107438, ENSG00000113758, ENSG00000011009, ENSG00000157456	520	290	16881	0.671658	1	1	100																		Category	Term	Count	%	PValue	Genes	List Total	Pop Hits	Pop Total	Fold Enrichment	Bonferroni	Benjamini	FDR			GOTERM_BP_DIRECT	GO:0045647~negative regulation of erythrocyte differentiation	3	0.290698	0.0788525
GOTERM_CC_DIRECT	GO:0005913~cell-cell adherens junction	6	0.978793	0.96821	ENSG00000039068, ENSG00000136261, ENSG00000107438, ENSG00000113758, ENSG00000011009, ENSG00000157456	550	323	18224	0.615502	1	0.999981	100																		GOTERM_MF_DIRECT	GO:0004860~protein kinase inhibitor activity	6	0.581395	0.140576	ENSG00000148948, ENSG00000184557, ENSG00000132000, ENSG00000088992, ENSG00000011465, ENSG00000131771	897	52	16881	2.17147	1	0.901676	91.2107			UP_SEQ_FEATURE	repeat:LRR 4	19	1.84109	0.0792921
GOTERM_BP_DIRECT	GO:0098609~cell-cell adhesion	5	0.815661	0.971364	ENSG00000136261, ENSG00000107438, ENSG00000113758, ENSG00000011009, ENSG00000157456	524	271	16792	0.591251	1	1	100																		GOTERM_BP_DIRECT	GO:0006469~negative regulation of protein kinase activity	9	0.872093	0.15428	ENSG00000099860, ENSG00000148948, ENSG00000184557, ENSG00000116717, ENSG00000108946, ENSG00000081237, ENSG00000132000, ENSG00000088992, ENSG00000011465	891	99	16792	1.71329	1	0.94649	95.3746			UP_SEQ_FEATURE	domain:EGF-like 3	8	0.775194	0.0793897
																														GOTERM_BP_DIRECT	GO:0046426~negative regulation of JAK-STAT cascade	5	0.484496	0.160269	ENSG00000148948, ENSG00000184557, ENSG00000132000, ENSG00000213625, ENSG00000011465	891	40	16792	2.35578	1	0.95131	95.9399			UP_KEYWORDS	Host-virus interaction	26	2.51938	0.0800237
Annotation Cluster 65	Enrichment Score: 0.013493306641295206																																												GOTERM_MF_DIRECT	GO:0000979~RNA polymerase II core promoter sequence-specific DNA binding	7	0.678295	0.0806053
Category	Term	Count	%	PValue	Genes	List Total	Pop Hits	Pop Total	Fold Enrichment	Bonferroni	Benjamini	FDR																		Annotation Cluster 59	Enrichment Score: 0.7989045945619851														UP_KEYWORDS	Brugada syndrome	3	0.290698	0.0807806
GOTERM_CC_DIRECT	GO:0005887~integral component of plasma membrane	38	6.19902	0.839529	ENSG00000007062, ENSG00000147155, ENSG00000105976, ENSG00000121989, ENSG00000106018, ENSG00000138074, ENSG00000154928, ENSG00000157570, ENSG00000161798, ENSG00000076356, ENSG00000154856, ENSG00000141505, ENSG00000112394, ENSG00000184564, ENSG00000145451, ENSG00000171303, ENSG00000129951, ENSG00000135502, ENSG00000105426, ENSG00000143590, ENSG00000148600, ENSG00000146477, ENSG00000105143, ENSG0000…	550	1415	18224	0.889832	1	0.998745	100																		Category	Term	Count	%	PValue	Genes	List Total	Pop Hits	Pop Total	Fold Enrichment	Bonferroni	Benjamini	FDR			GOTERM_BP_DIRECT	GO:0071260~cellular response to mechanical stimulus	8	0.775194	0.0814457
UP_SEQ_FEATURE	signal peptide	89	14.5188	0.843176	ENSG00000173621, ENSG00000163479, ENSG00000105976, ENSG00000169684, ENSG00000106018, ENSG00000115596, ENSG00000137726, ENSG00000162591, ENSG00000170382, ENSG00000197140, ENSG00000083444, ENSG00000113805, ENSG00000176956, ENSG00000138207, ENSG00000154856, ENSG00000109743, ENSG00000145451, ENSG00000177359, ENSG00000142235, ENSG00000115457, ENSG00000117122, ENSG00000109255, ENSG00000121210, ENSG0000…	579	3346	20063	0.921683	1	1	100																		UP_KEYWORDS	Brugada syndrome	3	0.290698	0.0807806	ENSG00000105711, ENSG00000149575, ENSG00000152642	993	10	20581	6.21782	1	0.331505	69.831			UP_SEQ_FEATURE	metal ion-binding site:Calcium 3; via carbonyl oxygen	4	0.387597	0.0814625
UP_KEYWORDS	Signal	105	17.1289	0.929561	ENSG00000173621, ENSG00000163479, ENSG00000105976, ENSG00000137726, ENSG00000115596, ENSG00000170382, ENSG00000197140, ENSG00000083444, ENSG00000145451, ENSG00000142235, ENSG00000117122, ENSG00000109255, ENSG00000121210, ENSG00000185615, ENSG00000148600, ENSG00000038295, ENSG00000198720, ENSG00000114631, ENSG00000156574, ENSG00000170801, ENSG00000186493, ENSG00000158089, ENSG00000039068, ENSG0000…	582	4160	20581	0.892564	1	0.997207	100																		GOTERM_BP_DIRECT	GO:2000649~regulation of sodium ion transmembrane transporter activity	3	0.290698	0.206897	ENSG00000105711, ENSG00000149575, ENSG00000152642	891	16	16792	3.53367	1	0.973697	98.5762			GOTERM_BP_DIRECT	GO:0006879~cellular iron ion homeostasis	6	0.581395	0.0817938
UP_KEYWORDS	Glycoprotein	108	17.6183	0.988314	ENSG00000173621, ENSG00000163479, ENSG00000105976, ENSG00000115596, ENSG00000182870, ENSG00000170382, ENSG00000197140, ENSG00000083444, ENSG00000141505, ENSG00000145451, ENSG00000072571, ENSG00000142235, ENSG00000117122, ENSG00000121210, ENSG00000185615, ENSG00000148600, ENSG00000146477, ENSG00000038295, ENSG00000182674, ENSG00000114631, ENSG00000156574, ENSG00000145248, ENSG00000039068, ENSG0000…	582	4551	20581	0.83919	1	0.999889	100																		GOTERM_MF_DIRECT	GO:0017080~sodium channel regulator activity	4	0.387597	0.240007	ENSG00000105711, ENSG00000149575, ENSG00000101400, ENSG00000152642	897	32	16881	2.35242	1	0.95398	98.7786			UP_KEYWORDS	Pyridoxal phosphate	7	0.678295	0.082303
UP_SEQ_FEATURE	glycosylation site:N-linked (GlcNAc...)	98	15.9869	0.996513	ENSG00000173621, ENSG00000144057, ENSG00000163479, ENSG00000105976, ENSG00000169684, ENSG00000106018, ENSG00000115596, ENSG00000162591, ENSG00000197140, ENSG00000170382, ENSG00000182870, ENSG00000157570, ENSG00000083444, ENSG00000113805, ENSG00000176956, ENSG00000141505, ENSG00000154856, ENSG00000109743, ENSG00000177359, ENSG00000145451, ENSG00000062282, ENSG00000072571, ENSG00000142235, ENSG0000…	579	4234	20063	0.802034	1	1	100																																	UP_SEQ_FEATURE	binding site:FAD; via amide nitrogen and carbonyl oxygen	3	0.290698	0.083558
UP_KEYWORDS	Disulfide bond	72	11.7455	0.999009	ENSG00000144057, ENSG00000173621, ENSG00000105976, ENSG00000169684, ENSG00000106018, ENSG00000115596, ENSG00000182870, ENSG00000162591, ENSG00000170382, ENSG00000197140, ENSG00000176956, ENSG00000113805, ENSG00000138207, ENSG00000109743, ENSG00000141505, ENSG00000145451, ENSG00000115457, ENSG00000117122, ENSG00000164104, ENSG00000143590, ENSG00000148926, ENSG00000185615, ENSG00000163468, ENSG0000…	582	3434	20581	0.741439	1	0.999999	100																		Annotation Cluster 60	Enrichment Score: 0.7827009156099871														UP_SEQ_FEATURE	metal ion-binding site:Calcium	8	0.775194	0.0838274
UP_SEQ_FEATURE	disulfide bond	57	9.29853	0.999833	ENSG00000173621, ENSG00000144057, ENSG00000169684, ENSG00000106018, ENSG00000170382, ENSG00000197140, ENSG00000162591, ENSG00000182870, ENSG00000176956, ENSG00000113805, ENSG00000138207, ENSG00000141505, ENSG00000109743, ENSG00000145451, ENSG00000117122, ENSG00000115457, ENSG00000143590, ENSG00000148926, ENSG00000185615, ENSG00000163468, ENSG00000188157, ENSG00000038295, ENSG00000115353, ENSG0000…	579	2917	20063	0.677105	1	1	100																		Category	Term	Count	%	PValue	Genes	List Total	Pop Hits	Pop Total	Fold Enrichment	Bonferroni	Benjamini	FDR			UP_SEQ_FEATURE	lipid moiety-binding region:S-geranylgeranyl cysteine	10	0.968992	0.0842215
UP_SEQ_FEATURE	topological domain:Cytoplasmic	66	10.7667	0.999981	ENSG00000173621, ENSG00000144057, ENSG00000163479, ENSG00000105976, ENSG00000169684, ENSG00000106018, ENSG00000137726, ENSG00000182870, ENSG00000170382, ENSG00000197140, ENSG00000157570, ENSG00000141505, ENSG00000154856, ENSG00000112394, ENSG00000145451, ENSG00000121210, ENSG00000148600, ENSG00000182674, ENSG00000114631, ENSG00000115353, ENSG00000145248, ENSG00000134853, ENSG00000151490, ENSG0000…	579	3456	20063	0.66174	1	1	100																		UP_SEQ_FEATURE	domain:SH3 1	5	0.484496	0.123168	ENSG00000060709, ENSG00000107554, ENSG00000095637, ENSG00000134215, ENSG00000160145	987	39	20063	2.60606	1	0.97838	90.3971			GOTERM_BP_DIRECT	GO:0030036~actin cytoskeleton organization	12	1.16279	0.0843701
UP_SEQ_FEATURE	topological domain:Extracellular	48	7.83034	0.999995	ENSG00000173621, ENSG00000007062, ENSG00000105976, ENSG00000169684, ENSG00000197406, ENSG00000106018, ENSG00000085552, ENSG00000121989, ENSG00000137726, ENSG00000070018, ENSG00000197140, ENSG00000170382, ENSG00000154928, ENSG00000157570, ENSG00000161798, ENSG00000076356, ENSG00000173218, ENSG00000141505, ENSG00000154856, ENSG00000112394, ENSG00000145451, ENSG00000184564, ENSG00000162738, ENSG0000…	579	2787	20063	0.59679	1	1	100																		UP_SEQ_FEATURE	domain:SH3 2	5	0.484496	0.131854	ENSG00000060709, ENSG00000107554, ENSG00000095637, ENSG00000134215, ENSG00000160145	987	40	20063	2.54091	1	0.981629	91.9587			GOTERM_BP_DIRECT	GO:0000122~negative regulation of transcription from RNA polymerase II promoter	48	4.65116	0.0851511
UP_KEYWORDS	Transmembrane helix	114	18.5971	0.999997	ENSG00000173621, ENSG00000163479, ENSG00000147155, ENSG00000105976, ENSG00000141449, ENSG00000137726, ENSG00000182870, ENSG00000170382, ENSG00000197140, ENSG00000203685, ENSG00000136699, ENSG00000141505, ENSG00000112394, ENSG00000145451, ENSG00000062282, ENSG00000138658, ENSG00000183807, ENSG00000142235, ENSG00000121210, ENSG00000148600, ENSG00000146477, ENSG00000038295, ENSG00000182674, ENSG0000…	582	5634	20581	0.715536	1	1	100																		UP_SEQ_FEATURE	domain:SH3 3	3	0.290698	0.276251	ENSG00000060709, ENSG00000107554, ENSG00000095637	987	21	20063	2.90389	1	0.999259	99.686			GOTERM_BP_DIRECT	GO:0051592~response to calcium ion	7	0.678295	0.0856305
UP_KEYWORDS	Transmembrane	114	18.5971	0.999998	ENSG00000173621, ENSG00000163479, ENSG00000147155, ENSG00000105976, ENSG00000141449, ENSG00000137726, ENSG00000182870, ENSG00000170382, ENSG00000197140, ENSG00000203685, ENSG00000136699, ENSG00000141505, ENSG00000112394, ENSG00000145451, ENSG00000062282, ENSG00000138658, ENSG00000183807, ENSG00000142235, ENSG00000121210, ENSG00000148600, ENSG00000146477, ENSG00000038295, ENSG00000182674, ENSG0000…	582	5651	20581	0.713383	1	1	100																																	GOTERM_BP_DIRECT	GO:0048010~vascular endothelial growth factor receptor signaling pathway	8	0.775194	0.0863183
UP_SEQ_FEATURE	transmembrane region	99	16.1501	0.999999	ENSG00000173621, ENSG00000163479, ENSG00000147155, ENSG00000105976, ENSG00000141449, ENSG00000137726, ENSG00000182870, ENSG00000170382, ENSG00000197140, ENSG00000203685, ENSG00000136699, ENSG00000141505, ENSG00000112394, ENSG00000145451, ENSG00000062282, ENSG00000138658, ENSG00000183807, ENSG00000142235, ENSG00000121210, ENSG00000148600, ENSG00000146477, ENSG00000114631, ENSG00000182674, ENSG0000…	579	5056	20063	0.678493	1	1	100																		Annotation Cluster 61	Enrichment Score: 0.768582885124874														GOTERM_BP_DIRECT	GO:0019229~regulation of vasoconstriction	4	0.387597	0.0864514
UP_KEYWORDS	Membrane	155	25.2855	1	ENSG00000173621, ENSG00000163479, ENSG00000147155, ENSG00000105976, ENSG00000170579, ENSG00000176890, ENSG00000141449, ENSG00000126970, ENSG00000137726, ENSG00000197140, ENSG00000170382, ENSG00000182870, ENSG00000203685, ENSG00000181418, ENSG00000083444, ENSG00000136699, ENSG00000141505, ENSG00000112394, ENSG00000145451, ENSG00000186684, ENSG00000062282, ENSG00000185686, ENSG00000142235, ENSG0000…	582	7494	20581	0.731411	1	1	100																		Category	Term	Count	%	PValue	Genes	List Total	Pop Hits	Pop Total	Fold Enrichment	Bonferroni	Benjamini	FDR			GOTERM_BP_DIRECT	GO:1902895~positive regulation of pri-miRNA transcription from RNA polymerase II promoter	4	0.387597	0.0864514
GOTERM_CC_DIRECT	GO:0016021~integral component of membrane	99	16.1501	1	ENSG00000173621, ENSG00000144057, ENSG00000163479, ENSG00000147155, ENSG00000105976, ENSG00000169684, ENSG00000141449, ENSG00000106018, ENSG00000137726, ENSG00000197140, ENSG00000170382, ENSG00000182870, ENSG00000203685, ENSG00000157570, ENSG00000109736, ENSG00000136699, ENSG00000141505, ENSG00000112394, ENSG00000145451, ENSG00000062282, ENSG00000104341, ENSG00000142235, ENSG00000138658, ENSG0000…	550	5163	18224	0.635352	1	1	100																		UP_KEYWORDS	Endocytosis	11	1.06589	0.0673578	ENSG00000153071, ENSG00000197324, ENSG00000134569, ENSG00000142192, ENSG00000137642, ENSG00000140368, ENSG00000123384, ENSG00000197992, ENSG00000011405, ENSG00000159314, ENSG00000165912	993	121	20581	1.88419	1	0.293838	62.9206			GOTERM_MF_DIRECT	GO:0005242~inward rectifier potassium channel activity	4	0.387597	0.0867415
																														UP_KEYWORDS	Coated pit	5	0.484496	0.230445	ENSG00000153071, ENSG00000197324, ENSG00000142192, ENSG00000103888, ENSG00000123384	993	51	20581	2.03197	1	0.586896	97.5928			GOTERM_BP_DIRECT	GO:0031663~lipopolysaccharide-mediated signaling pathway	5	0.484496	0.0870331
Annotation Cluster 66	Enrichment Score: 8.180677145632388E-4																													GOTERM_CC_DIRECT	GO:0005905~clathrin-coated pit	5	0.484496	0.318637	ENSG00000153071, ENSG00000197324, ENSG00000142192, ENSG00000103888, ENSG00000123384	946	55	18224	1.7513	1	0.87541	99.6201			GOTERM_BP_DIRECT	GO:0042177~negative regulation of protein catabolic process	5	0.484496	0.0870331
Category	Term	Count	%	PValue	Genes	List Total	Pop Hits	Pop Total	Fold Enrichment	Bonferroni	Benjamini	FDR																																	GOTERM_BP_DIRECT	GO:1900026~positive regulation of substrate adhesion-dependent cell spreading	5	0.484496	0.0870331
UP_KEYWORDS	Innate immunity	3	0.489396	0.995304	ENSG00000164104, ENSG00000068903, ENSG00000029993	582	261	20581	0.406466	1	0.999977	100																		Annotation Cluster 62	Enrichment Score: 0.689041418062014														GOTERM_MF_DIRECT	GO:0002020~protease binding	10	0.968992	0.0878446
GOTERM_BP_DIRECT	GO:0045087~innate immune response	5	0.815661	0.999396	ENSG00000173457, ENSG00000130726, ENSG00000164104, ENSG00000068903, ENSG00000029993	524	430	16792	0.372626	1	1	100																		Category	Term	Count	%	PValue	Genes	List Total	Pop Hits	Pop Total	Fold Enrichment	Bonferroni	Benjamini	FDR			GOTERM_CC_DIRECT	GO:0009897~external side of plasma membrane	17	1.64729	0.0880767
UP_KEYWORDS	Immunity	5	0.815661	0.99966	ENSG00000174371, ENSG00000159335, ENSG00000164104, ENSG00000068903, ENSG00000029993	582	500	20581	0.353625	1	1	100																		UP_SEQ_FEATURE	domain:DENN	3	0.290698	0.202363	ENSG00000146966, ENSG00000110514, ENSG00000133812	987	17	20063	3.58716	1	0.996056	98.2236			GOTERM_BP_DIRECT	GO:0032870~cellular response to hormone stimulus	6	0.581395	0.0882144
																														UP_SEQ_FEATURE	domain:dDENN	3	0.290698	0.202363	ENSG00000146966, ENSG00000110514, ENSG00000133812	987	17	20063	3.58716	1	0.996056	98.2236			GOTERM_BP_DIRECT	GO:0008015~blood circulation	6	0.581395	0.0882144
																														UP_SEQ_FEATURE	domain:uDENN	3	0.290698	0.202363	ENSG00000146966, ENSG00000110514, ENSG00000133812	987	17	20063	3.58716	1	0.996056	98.2236			GOTERM_CC_DIRECT	GO:0005782~peroxisomal matrix	6	0.581395	0.0883853
																														GOTERM_MF_DIRECT	GO:0017112~Rab guanyl-nucleotide exchange factor activity	4	0.387597	0.211565	ENSG00000127328, ENSG00000146966, ENSG00000110514, ENSG00000133812	897	30	16881	2.50925	1	0.935955	97.7972			GOTERM_MF_DIRECT	GO:0019902~phosphatase binding	6	0.581395	0.088631
																																													UP_KEYWORDS	Differentiation	41	3.97287	0.0903464
																														Annotation Cluster 63	Enrichment Score: 0.6786175185136973														GOTERM_CC_DIRECT	GO:0005777~peroxisome	10	0.968992	0.0905527
																														Category	Term	Count	%	PValue	Genes	List Total	Pop Hits	Pop Total	Fold Enrichment	Bonferroni	Benjamini	FDR			GOTERM_MF_DIRECT	GO:0000978~RNA polymerase II core promoter proximal region sequence-specific DNA binding	26	2.51938	0.0909539
																														UP_KEYWORDS	Sodium	11	1.06589	0.0766435	ENSG00000105711, ENSG00000157103, ENSG00000080493, ENSG00000149575, ENSG00000065923, ENSG00000050438, ENSG00000136546, ENSG00000168575, ENSG00000129244, ENSG00000144290, ENSG00000197208	993	124	20581	1.8386	1	0.325346	67.8407			UP_SEQ_FEATURE	zinc finger region:Phorbol-ester/DAG-type 2	4	0.387597	0.091026
																														UP_KEYWORDS	Sodium transport	10	0.968992	0.111938	ENSG00000105711, ENSG00000080493, ENSG00000149575, ENSG00000065923, ENSG00000050438, ENSG00000136546, ENSG00000168575, ENSG00000129244, ENSG00000144290, ENSG00000197208	993	117	20581	1.77146	1	0.407818	81.5288			UP_SEQ_FEATURE	zinc finger region:Phorbol-ester/DAG-type 1	4	0.387597	0.091026
																														GOTERM_BP_DIRECT	GO:0098656~anion transmembrane transport	4	0.387597	0.210966	ENSG00000080493, ENSG00000086159, ENSG00000050438, ENSG00000144290	891	30	16792	2.51283	1	0.975336	98.7044			GOTERM_BP_DIRECT	GO:0006906~vesicle fusion	7	0.678295	0.0912876
																														GOTERM_BP_DIRECT	GO:0006814~sodium ion transport	7	0.678295	0.258597	ENSG00000105711, ENSG00000080493, ENSG00000050438, ENSG00000136546, ENSG00000129244, ENSG00000144290, ENSG00000197208	891	81	16792	1.62869	1	0.986388	99.5865			GOTERM_BP_DIRECT	GO:0050729~positive regulation of inflammatory response	8	0.775194	0.0913532
																														GOTERM_BP_DIRECT	GO:0051453~regulation of intracellular pH	4	0.387597	0.297655	ENSG00000080493, ENSG00000065923, ENSG00000050438, ENSG00000144290	891	36	16792	2.09403	1	0.991633	99.8468			UP_KEYWORDS	Mitochondrion outer membrane	10	0.968992	0.0914276
																														GOTERM_MF_DIRECT	GO:0005452~inorganic anion exchanger activity	3	0.290698	0.307414	ENSG00000080493, ENSG00000050438, ENSG00000144290	897	21	16881	2.68849	1	0.974852	99.7249			UP_SEQ_FEATURE	repeat:LRR 6	16	1.55039	0.091814
																														GOTERM_BP_DIRECT	GO:0015701~bicarbonate transport	4	0.387597	0.414906	ENSG00000080493, ENSG00000167995, ENSG00000050438, ENSG00000144290	891	44	16792	1.71329	1	0.998155	99.9946			UP_KEYWORDS	Pyrogen	2	0.193798	0.0940786
																																													UP_KEYWORDS	Aromatic hydrocarbons catabolism	2	0.193798	0.0940786
																														Annotation Cluster 64	Enrichment Score: 0.6265897644543219														GOTERM_BP_DIRECT	GO:0001771~immunological synapse formation	3	0.290698	0.0952028
																														Category	Term	Count	%	PValue	Genes	List Total	Pop Hits	Pop Total	Fold Enrichment	Bonferroni	Benjamini	FDR			GOTERM_BP_DIRECT	GO:0051639~actin filament network formation	3	0.290698	0.0952028
																														GOTERM_BP_DIRECT	GO:0030449~regulation of complement activation	6	0.581395	0.019543	ENSG00000197405, ENSG00000085063, ENSG00000112936, ENSG00000171860, ENSG00000205403, ENSG00000125730	891	30	16792	3.76925	1	0.606787	30.373			GOTERM_BP_DIRECT	GO:0002675~positive regulation of acute inflammatory response	3	0.290698	0.0952028
																														UP_KEYWORDS	Complement pathway	4	0.387597	0.186356	ENSG00000112936, ENSG00000205403, ENSG00000125730, ENSG00000182326	993	31	20581	2.67433	1	0.528235	94.6821			GOTERM_BP_DIRECT	GO:0019371~cyclooxygenase pathway	3	0.290698	0.0952028
																														GOTERM_BP_DIRECT	GO:0006958~complement activation, classical pathway	4	0.387597	0.901646	ENSG00000112936, ENSG00000205403, ENSG00000125730, ENSG00000182326	891	99	16792	0.761464	1	1	100			GOTERM_BP_DIRECT	GO:1903206~negative regulation of hydrogen peroxide-induced cell death	3	0.290698	0.0952028
																														GOTERM_BP_DIRECT	GO:0006956~complement activation	3	0.290698	0.949009	ENSG00000112936, ENSG00000125730, ENSG00000182326	891	87	16792	0.64987	1	1	100			GOTERM_BP_DIRECT	GO:0043114~regulation of vascular permeability	3	0.290698	0.0952028
																																													GOTERM_BP_DIRECT	GO:0051156~glucose 6-phosphate metabolic process	3	0.290698	0.0952028
																														Annotation Cluster 65	Enrichment Score: 0.6092845016580665														GOTERM_BP_DIRECT	GO:0060484~lung-associated mesenchyme development	3	0.290698	0.0952028
																														Category	Term	Count	%	PValue	Genes	List Total	Pop Hits	Pop Total	Fold Enrichment	Bonferroni	Benjamini	FDR			GOTERM_MF_DIRECT	GO:0000149~SNARE binding	6	0.581395	0.0953316
																														UP_SEQ_FEATURE	domain:EGF-like 3	8	0.775194	0.0793897	ENSG00000138798, ENSG00000134569, ENSG00000168477, ENSG00000148219, ENSG00000123384, ENSG00000120156, ENSG00000184347, ENSG00000132031	987	76	20063	2.13971	1	0.941292	77.1123			GOTERM_BP_DIRECT	GO:0051092~positive regulation of NF-kappaB transcription factor activity	12	1.16279	0.0953614
																														UP_SEQ_FEATURE	domain:EGF-like 9	4	0.387597	0.111449	ENSG00000138798, ENSG00000168477, ENSG00000123384, ENSG00000184347	987	24	20063	3.38788	1	0.971575	87.8328			GOTERM_MF_DIRECT	GO:0019855~calcium channel inhibitor activity	3	0.290698	0.0954376
																														UP_SEQ_FEATURE	domain:EGF-like 4	5	0.484496	0.329607	ENSG00000138798, ENSG00000168477, ENSG00000123384, ENSG00000184347, ENSG00000132031	987	59	20063	1.72265	1	0.999768	99.9198			GOTERM_MF_DIRECT	GO:0015467~G-protein activated inward rectifier potassium channel activity	3	0.290698	0.0954376
																														UP_SEQ_FEATURE	domain:EGF-like 5	4	0.387597	0.341058	ENSG00000138798, ENSG00000168477, ENSG00000123384, ENSG00000184347	987	42	20063	1.93593	1	0.999816	99.941			GOTERM_MF_DIRECT	GO:0042577~lipid phosphatase activity	3	0.290698	0.0954376
																														UP_SEQ_FEATURE	domain:EGF-like 8	3	0.290698	0.367798	ENSG00000168477, ENSG00000123384, ENSG00000184347	987	26	20063	2.34545	1	0.999866	99.9718			UP_KEYWORDS	Aortic aneurysm	3	0.290698	0.0956718
																														UP_SEQ_FEATURE	domain:EGF-like 6	4	0.387597	0.36828	ENSG00000138798, ENSG00000168477, ENSG00000123384, ENSG00000184347	987	44	20063	1.84793	1	0.999859	99.9722			UP_SEQ_FEATURE	chain:HLA class I histocompatibility antigen, Cw-12 alpha chain	2	0.193798	0.0958775
																														UP_SEQ_FEATURE	domain:EGF-like 7	3	0.290698	0.403232	ENSG00000168477, ENSG00000123384, ENSG00000184347	987	28	20063	2.17792	1	0.999942	99.9899			UP_SEQ_FEATURE	region of interest:Required for homooligomerization	2	0.193798	0.0958775
																																													UP_SEQ_FEATURE	chain:HLA class I histocompatibility antigen, B-78 alpha chain	2	0.193798	0.0958775
																														Annotation Cluster 66	Enrichment Score: 0.562689879724166														UP_SEQ_FEATURE	chain:HLA class I histocompatibility antigen, B-27 alpha chain	2	0.193798	0.0958775
																														Category	Term	Count	%	PValue	Genes	List Total	Pop Hits	Pop Total	Fold Enrichment	Bonferroni	Benjamini	FDR			UP_SEQ_FEATURE	chain:HLA class I histocompatibility antigen, B-35 alpha chain	2	0.193798	0.0958775
																														GOTERM_BP_DIRECT	GO:0006813~potassium ion transport	9	0.872093	0.0685371	ENSG00000177301, ENSG00000120457, ENSG00000153822, ENSG00000177807, ENSG00000120049, ENSG00000111262, ENSG00000119541, ENSG00000135750, ENSG00000129244	891	82	16792	2.06849	1	0.832379	72.8094			UP_SEQ_FEATURE	chain:HLA class I histocompatibility antigen, B-44 alpha chain	2	0.193798	0.0958775
																														GOTERM_MF_DIRECT	GO:0005242~inward rectifier potassium channel activity	4	0.387597	0.0867415	ENSG00000120457, ENSG00000153822, ENSG00000177807, ENSG00000135750	897	20	16881	3.76388	1	0.83009	76.693			UP_SEQ_FEATURE	chain:major histocompatibility complex class I	2	0.193798	0.0958775
																														GOTERM_MF_DIRECT	GO:0015467~G-protein activated inward rectifier potassium channel activity	3	0.290698	0.0954376	ENSG00000120457, ENSG00000153822, ENSG00000177807	897	10	16881	5.64582	1	0.835341	80.011			UP_SEQ_FEATURE	chain:HLA class I histocompatibility antigen, B-54 alpha chain	2	0.193798	0.0958775
																														UP_SEQ_FEATURE	site:Role in the control of polyamine-mediated channel gating and in the blocking by intracellular magnesium	3	0.290698	0.166316	ENSG00000120457, ENSG00000153822, ENSG00000177807	987	15	20063	4.06545	1	0.991736	96.0939			UP_SEQ_FEATURE	chain:HLA class I histocompatibility antigen, Cw-5 alpha chain	2	0.193798	0.0958775
																														GOTERM_BP_DIRECT	GO:0010107~potassium ion import	4	0.387597	0.183401	ENSG00000120457, ENSG00000153822, ENSG00000177807, ENSG00000129244	891	28	16792	2.69232	1	0.965201	97.5677			UP_SEQ_FEATURE	chain:HLA class I histocompatibility antigen, B-8 alpha chain	2	0.193798	0.0958775
																														UP_SEQ_FEATURE	region of interest:H5 (pore-forming helix)	3	0.290698	0.184211	ENSG00000120457, ENSG00000153822, ENSG00000177807	987	16	20063	3.81136	1	0.994311	97.3469			UP_SEQ_FEATURE	chain:HLA class I histocompatibility antigen, B-15 alpha chain	2	0.193798	0.0958775
[truncated: 217 more rows]
[truncated: 8 more columns]
