# Supplementary material for: The integrated genomic and epigenomic landscape of brainstem glioma
Source: Nat Commun. 2020 Jun 17;11:3077. doi: 10.1038/s41467-020-16682-y (PMC7299931; doi:10.1038/s41467-020-16682-y)
Supplement: Supplementary file 10 — Supplementary Data 7 [file 41467_2020_16682_MOESM10_ESM.xlsx]

## Sheet: Supplementary Data 7
Supplementary Data 7 Results of copy number variation by GISTIC
PA-like
Unique Name	Descriptor	Wide Peak Limits	Peak Limits	Region Limits	q values	Residual q values after removing segments shared with higher peaks	Broad or Focal	Amplitude Threshold	F183	D996	D254	G256	G261	G262	G263	G264	G265	G266	G267	C529	C518	C520	C523	C525	C042	C057	C067	C069	C528	D516	D740	C535	B939	B959	B960	B961	B974	B975	B978	C024
Amplification Peak 1	1p36.13	chr1:16825001-17197121(probes 1565:1584)	chr1:16875001-17187828(probes 1566:1583)	chr1:16825001-17354999(probes 1565:1592)	1.7434e-09	1.7434e-09		0: t<0.1; 1: 0.1<t< 0.9; 2: t>0.9	0	1	0	0	0	0	1	0	1	0	0	0	1	0	0	0	0	0	0	1	0	0	0	0	1	0	1	0	0	0	1	0
Amplification Peak 2	7q34	chr7:138400001-140549999(probes 135536:135706)	chr7:138575001-140374999(probes 135537:135705)	chr7:138575001-140579939(probes 135537:135709)	0.00011842	0.00011842		0: t<0.1; 1: 0.1<t< 0.9; 2: t>0.9	0	0	0	1	0	0	0	0	0	0	0	0	1	0	0	0	0	0	1	0	0	1	0	0	1	0	0	0	1	0	1	1
Amplification Peak 3	8p23.1	chr8:7050001-8184995(probes 138227:138304)	chr8:7225001-8174999(probes 138228:138303)	chr8:6925001-8204987(probes 138226:138306)	9.1351e-13	9.1351e-13		0: t<0.1; 1: 0.1<t< 0.9; 2: t>0.9	0	0	0	0	1	0	1	0	0	0	0	0	0	1	0	0	0	0	1	1	0	0	0	1	1	1	1	1	1	1	1	1
Amplification Peak 4	14q11.2	chr14:1-20809999(probes 214425:214497)	chr14:1-20799999(probes 214425:214496)	chr14:1-20829999(probes 214425:214499)	0.0016169	0.0016169		0: t<0.1; 1: 0.1<t< 0.9; 2: t>0.9	0	1	0	0	0	0	0	0	1	0	1	0	1	0	0	0	0	0	0	0	0	0	0	0	0	0	0	0	0	0	0	0
Amplification Peak 5	16p11.2	chr16:31825001-33924999(probes 234162:234292)	chr16:32075001-33824999(probes 234163:234291)	chr16:31825001-33954982(probes 234162:234295)	0.015705	0.015705		0: t<0.1; 1: 0.1<t< 0.9; 2: t>0.9	0	0	0	0	0	0	0	0	1	1	1	0	0	0	1	0	0	0	0	0	0	0	0	0	0	0	0	0	1	0	0	0
Deletion Peak 1	8p11.1	chr8:42975001-48267799(probes 141593:141972)	chr8:43050001-43504431(probes 141594:141595)	chr8:43050001-48287797(probes 141594:141974)	0.0038701	0.0038701		0: t>-0.1; 1: -0.1>t> -1.3; 2: t< -1.3	0	0	0	0	0	0	0	0	0	0	0	0	0	1	0	0	1	0	1	1	0	0	0	1	0	1	1	0	1	1	1	1
Deletion Peak 2	9p21.3	chr9:1-141213431(probes 151696:165182)	chr9:19240001-27299778(probes 153534:154083)	chr9:19250001-20019981(probes 153535:153536)	0.0091714	1		0: t>-0.1; 1: -0.1>t> -1.3; 2: t< -1.3	0	0	0	0	0	0	0	0	0	0	0	0	0	1	0	0	1	0	0	0	0	0	0	0	0	0	0	1	0	0	0	0
Deletion Peak 3	9p21.3	chr9:19120001-27299778(probes 153522:154083)	chr9:19240001-27299778(probes 153534:154083)	chr9:19250001-20019981(probes 153535:153536)	0.0091714	0.0091714		0: t>-0.1; 1: -0.1>t> -1.3; 2: t< -1.3	0	0	0	0	0	0	0	0	0	0	0	0	0	1	0	0	1	0	0	0	0	0	0	0	0	0	0	1	0	0	0	0
Deletion Peak 4	12q12	chr12:33875001-39689947(probes 195327:195416)	chr12:38541668-39309984(probes 195362:195378)	chr12:38550001-39169997(probes 195363:195364)	0.1758	0.1758		0: t>-0.1; 1: -0.1>t> -1.3; 2: t< -1.3	0	0	0	0	0	0	0	0	0	0	0	0	0	0	0	0	0	0	0	0	0	0	0	0	0	0	0	0	0	0	0	0
Amplification Peak 1 - CN values	1p36.13	chr1:16825001-17197121(probes 1565:1584)	chr1:16875001-17187828(probes 1566:1583)	chr1:16825001-17354999(probes 1565:1592)	1.7434e-09	1.7434e-09		Actual Copy Change Given	-0.0055375	0.19771	-0.0069195	-0.01106	-0.047936	-0.012438	0.65553	-0.058731	0.29104	-0.013815	-0.0083005	-0.016567	0.20076	-0.0027707	0.0083351	0.0041632	0.034959	0.0055529	0.0027745	0.13169	0	0.0069435	0.0013868	0	0.18556	-0.0069195	0.18556	0.0069435	0.0027745	0	0.16295	0
Amplification Peak 2 - CN values	7q34	chr7:138400001-140549999(probes 135536:135706)	chr7:138575001-140374999(probes 135537:135705)	chr7:138575001-140579939(probes 135537:135709)	0.00011842	0.00011842		Actual Copy Change Given	-0.053341	-0.051991	-0.057385	0.10672	0.056228	-0.06142	0.018103	-0.068127	-0.058731	-0.043873	-0.05469	-0.0055375	0.15248	0.07053	-0.0055375	-0.0027707	0.016705	-0.0027707	0.22376	0.011121	-0.0055375	0.34242	-0.0027707	-0.0055375	0.27521	-0.0055375	-0.01106	-0.0027707	0.18707	-0.012438	0.18253	0.19771
Amplification Peak 3 - CN values	8p23.1	chr8:7050001-8184995(probes 138227:138304)	chr8:7225001-8174999(probes 138228:138303)	chr8:6925001-8204987(probes 138226:138306)	9.1351e-13	9.1351e-13		Actual Copy Change Given	-0.032996	-0.034359	-0.035721	-0.035721	0.10089	-0.035721	0.10089	-0.041159	-0.034359	-0.035721	-0.037082	-0.0041546	-0.0027707	0.22684	-0.0041546	-0.0069195	0.0083351	0	0.19619	0.18102	0.0013868	0.012516	0	0.24233	0.27521	0.17347	0.22068	0.19923	0.12579	0.1795	0.25012	0.25168
Amplification Peak 4 - CN values	14q11.2	chr14:1-20809999(probes 214425:214497)	chr14:1-20799999(probes 214425:214496)	chr14:1-20829999(probes 214425:214499)	0.0016169	0.0016169		Actual Copy Change Given	0.033549	0.37183	0.027919	0.02511	0.0055529	0.026514	0.012516	0.023706	0.48802	0.03214	0.33108	0	0.16745	0.0013868	-0.19625	0.0055529	-0.030267	-0.0013858	-0.0027707	-0.0055375	-0.041159	-0.034359	-0.0069195	0.0041632	0	0.0027745	0.0013868	0.0027745	0.0041632	0.0041632	0.0041632	0.0041632
Amplification Peak 5 - CN values	16p11.2	chr16:31825001-33924999(probes 234162:234292)	chr16:32075001-33824999(probes 234163:234291)	chr16:31825001-33954982(probes 234162:234295)	0.015705	0.015705		Actual Copy Change Given	0.015308	0.022304	0.0027745	0.0013868	-0.035721	-0.0055375	0.0027745	0	0.23148	0.2253	0.27521	-0.0083005	-0.0069195	-0.012438	0.22684	0.0013868	0.037782	-0.0027707	-0.0096806	-0.019314	-0.06142	-0.33098	-0.012438	-0.020687	-0.0055375	-0.016567	-0.022058	-0.012438	0.1901	-0.020687	-0.0069195	-0.012438
Deletion Peak 1 - CN values	8p11.1	chr8:42975001-48267799(probes 141593:141972)	chr8:43050001-43504431(probes 141594:141595)	chr8:43050001-48287797(probes 141594:141974)	0.0038701	0.0038701		Actual Copy Change Given	-0.032996	-0.034359	-0.035721	-0.035721	0.10089	-0.035721	0.10089	-0.041159	-0.034359	-0.035721	-0.037082	-0.0041546	-0.0027707	-0.16217	-0.0041546	-0.0069195	-0.15452	0	-0.14939	-0.14554	0.0013868	0.012516	0	-0.1698	0.060508	-0.14297	-0.25769	-0.0083005	-0.21367	-0.21614	-0.16472	-0.1736
Deletion Peak 2 - CN values	9p21.3	chr9:1-141213431(probes 151696:165182)	chr9:19240001-27299778(probes 153534:154083)	chr9:19250001-20019981(probes 153535:153536)	0.0091714	1		Actual Copy Change Given	-0.037082	-0.026167	-0.046583	-0.046583	-0.080141	-0.050641	-0.050641	-0.053341	-0.042517	-0.042517	-0.038442	-0.027535	-0.022058	-0.45993	0	0.061937	-0.15579	-0.012438	-0.015191	-0.081472	-0.053341	-0.041159	-0.031632	-0.035721	0.25324	-0.019314	-0.024798	-0.93415	-0.01106	-0.019314	-0.012438	-0.020687
Deletion Peak 3 - CN values	9p21.3	chr9:19120001-27299778(probes 153522:154083)	chr9:19240001-27299778(probes 153534:154083)	chr9:19250001-20019981(probes 153535:153536)	0.0091714	0.0091714		Actual Copy Change Given	-0.037082	-0.026167	-0.046583	-0.046583	-0.080141	-0.050641	-0.050641	-0.053341	-0.042517	-0.042517	-0.038442	-0.027535	-0.022058	-0.45993	0	0.061937	-0.15579	-0.012438	-0.015191	-0.081472	-0.053341	-0.041159	-0.031632	-0.035721	0.25324	-0.019314	-0.024798	-0.93415	-0.01106	-0.019314	-0.012438	-0.020687
Deletion Peak 4 - CN values	12q12	chr12:33875001-39689947(probes 195327:195416)	chr12:38541668-39309984(probes 195362:195378)	chr12:38550001-39169997(probes 195363:195364)	0.1758	0.1758		Actual Copy Change Given	0.040609	0.039195	0.030732	0.033549	0.16295	0.037782	0.18707	0.027919	0.04344	0.034959	0.037782	0	0.0027745	0	0.0041632	-0.0027707	0.16295	0	-0.0013858	-0.0055375	0	-0.0041546	0	0	-0.0055375	0.0041632	-0.0055375	0.0027745	0	-0.0041546	-0.0027707	0
H3-Medulla
Unique Name	Descriptor	Wide Peak Limits	Peak Limits	Region Limits	q values	Residual q values after removing segments shared with higher peaks	Broad or Focal	Amplitude Threshold	D889	F184	G255	G257	G259	F180	C521	C049	D733	D734	C542	D518	C538	B940	B946	B949	B950	B952	B957	B958	B962	B963	B967	B972	B973	C023
Amplification Peak 1	1q23.1	chr1:158175001-159159999(probes 13186:13231)	chr1:158275001-159149999(probes 13187:13230)	chr1:158175001-159804999(probes 13186:13279)	0.075352	0.075352		0: t<0.1; 1: 0.1<t< 0.9; 2: t>0.9	1	0	0	0	0	0	0	0	0	0	1	1	1	1	1	0	0	0	1	1	0	1	0	0	1	1
Amplification Peak 2	3q26.32	chr3:163550001-195834999(probes 60703:63525)	chr3:173125001-182524999(probes 61374:62234)	chr3:161550001-198022430(probes 60694:63722)	0.00096891	0.00096891		0: t<0.1; 1: 0.1<t< 0.9; 2: t>0.9	0	0	0	1	0	1	0	0	0	0	1	1	0	1	0	1	0	0	0	0	1	0	0	0	0	0
Amplification Peak 3	6p22.1	chr6:29115626-29574999(probes 100844:100871)	chr6:29125001-29524999(probes 100845:100870)	chr6:28975001-29594999(probes 100836:100873)	0.033094	0.033094		0: t<0.1; 1: 0.1<t< 0.9; 2: t>0.9	0	0	0	0	0	0	1	0	0	0	1	0	1	0	0	0	1	0	0	1	0	1	0	0	1	1
Amplification Peak 4	7p11.2	chr7:52615001-56059999(probes 119176:119456)	chr7:52625001-56049999(probes 119177:119455)	chr7:52625001-56079999(probes 119177:119458)	0.11681	0.11681		0: t<0.1; 1: 0.1<t< 0.9; 2: t>0.9	0	0	0	0	0	0	0	0	0	0	2	0	0	0	0	0	0	0	0	0	0	0	0	0	0	0
Amplification Peak 5	8p23.1	chr8:7050001-8174999(probes 130176:130238)	chr8:7225001-8099999(probes 130177:130237)	chr8:6925001-8204995(probes 130175:130241)	5.8891e-05	5.8891e-05		0: t<0.1; 1: 0.1<t< 0.9; 2: t>0.9	0	0	0	0	0	0	0	0	1	1	1	1	0	1	0	1	1	1	1	1	1	1	1	0	1	0
Amplification Peak 6	9p22.3	chr9:13515005-16809999(probes 145135:145342)	chr9:13525001-16799999(probes 145136:145341)	chr9:13525001-16829999(probes 145136:145344)	0.13124	0.13124		0: t<0.1; 1: 0.1<t< 0.9; 2: t>0.9	0	0	0	0	0	0	0	0	0	0	1	0	0	1	0	0	0	0	1	1	0	0	0	0	1	0
Amplification Peak 7	9q34.3	chr9:80590009-141213431(probes 150068:155679)	chr9:140775001-141213431(probes 155661:155679)	chr9:140775001-141213431(probes 155661:155679)	0.22643	0.22643		0: t<0.1; 1: 0.1<t< 0.9; 2: t>0.9	1	0	0	0	0	0	0	1	0	0	0	0	0	0	0	1	0	1	0	1	0	0	0	0	0	1
Amplification Peak 8	11p15.4	chr11:4615001-5634782(probes 169057:169144)	chr11:4625001-5624999(probes 169058:169143)	chr11:4625001-5654347(probes 169058:169146)	0.19451	0.19451		0: t<0.1; 1: 0.1<t< 0.9; 2: t>0.9	0	0	0	0	0	0	1	0	0	0	0	0	0	0	0	0	1	0	0	1	0	0	1	1	0	0
Amplification Peak 9	14q11.2	chr14:1-20799999(probes 202096:202167)	chr14:1-20449999(probes 202096:202166)	chr14:1-20894999(probes 202096:202170)	0.00063113	0.00063113		0: t<0.1; 1: 0.1<t< 0.9; 2: t>0.9	0	1	0	0	1	0	1	0	0	0	0	0	1	1	1	0	1	0	0	0	0	0	1	1	1	1
Amplification Peak 10	17q24.3	chr17:41365001-81195210(probes 229677:233604)	chr17:66375001-71274999(probes 232159:232632)	chr17:41375001-77754915(probes 229678:233274)	0.037738	0.037738		0: t<0.1; 1: 0.1<t< 0.9; 2: t>0.9	0	0	0	0	0	0	0	0	0	0	0	1	0	0	0	0	1	0	0	0	0	0	0	2	1	1
Amplification Peak 11	21q22.3	chr21:45765001-46124999(probes 253832:253854)	chr21:45775001-46074999(probes 253833:253853)	chr21:45775001-46209972(probes 253833:253856)	0.063175	0.063175		0: t<0.1; 1: 0.1<t< 0.9; 2: t>0.9	0	0	0	0	0	0	1	0	0	0	0	0	0	1	0	0	1	1	1	0	0	1	0	1	1	1
Deletion Peak 1	4q35.1	chr4:170990005-190863939(probes 79506:81073)	chr4:178635083-187494999(probes 80048:80792)	chr4:171900001-191154276(probes 79508:81085)	0.020379	0.020379		0: t>-0.1; 1: -0.1>t> -1.3; 2: t< -1.3	1	0	0	0	0	1	0	1	0	0	1	0	0	0	0	0	0	0	0	0	0	0	0	0	1	0
Deletion Peak 2	5q31.3	chr5:140380557-140904894(probes 94110:94150)	chr5:140390279-140904894(probes 94111:94150)	chr5:140150001-140904894(probes 94093:94150)	0.1838	0.1838		0: t>-0.1; 1: -0.1>t> -1.3; 2: t< -1.3	1	0	0	1	0	0	1	1	0	0	1	0	0	1	0	1	0	0	1	1	1	0	0	1	0	1
Deletion Peak 3	9p22.1	chr9:15965001-25684999(probes 145301:145912)	chr9:16365001-25434999(probes 145341:145887)	chr9:16830001-16859999(probes 145346:145347)	0.20588	0.20588		0: t>-0.1; 1: -0.1>t> -1.3; 2: t< -1.3	0	0	0	1	0	0	0	1	0	0	0	0	0	0	0	0	0	0	1	0	0	0	0	0	0	0
Deletion Peak 4	12p13.31	chr12:1-8329999(probes 181000:181787)	chr12:4900001-7884999(probes 181465:181749)	chr12:4930001-5024999(probes 181468:181469)	0.1838	0.1838		0: t>-0.1; 1: -0.1>t> -1.3; 2: t< -1.3	0	0	0	0	0	1	0	1	1	0	0	0	0	0	0	0	0	0	1	0	0	0	0	1	0	0
Deletion Peak 5	18p11.32	chr18:1-13829166(probes 233605:234915)	chr18:90001-2929999(probes 233607:233875)	chr18:1-2879999(probes 233605:233870)	0.1838	0.1838		0: t>-0.1; 1: -0.1>t> -1.3; 2: t< -1.3	1	0	0	1	0	1	0	1	0	0	1	0	1	0	0	0	1	0	1	0	1	0	0	1	0	0
Amplification Peak 1 - CN values	1q23.1	chr1:158175001-159159999(probes 13186:13231)	chr1:158275001-159149999(probes 13187:13230)	chr1:158175001-159804999(probes 13186:13279)	0.075352	0.075352		Actual Copy Change Given	0.2084	0	-0.0027707	-0.0083005	-0.0096806	0.050534	0.0041632	0.018103	0.0041632	0.0055529	0.18556	0.27206	0.20534	0.1901	0.16445	0.0041632	0.0097276	0.0069435	0.2974	0.30058	0.0041632	0.35871	0.030732	0.0013868	0.38006	0.21606
Amplification Peak 2 - CN values	3q26.32	chr3:163550001-195834999(probes 60703:63525)	chr3:173125001-182524999(probes 61374:62234)	chr3:161550001-198022430(probes 60694:63722)	0.00096891	0.00096891		Actual Copy Change Given	0.07484	0.0027745	0	0.60991	0.0027745	0.89186	0.012516	0.054803	0.012516	0.0069435	0.17347	0.44867	0.015308	0.43851	0.011121	0.3198	0.015308	0.0083351	0.016705	-0.012438	0.31498	0.011121	0.018103	0.0069435	0.019503	0.018103
Amplification Peak 3 - CN values	6p22.1	chr6:29115626-29574999(probes 100844:100871)	chr6:29125001-29524999(probes 100845:100870)	chr6:28975001-29594999(probes 100836:100873)	0.033094	0.033094		Actual Copy Change Given	-0.16345	-0.076145	-0.074811	-0.064106	-0.070804	-0.065447	0.2253	0.03214	0.030732	0.020903	0.62442	-0.0041546	0.23303	0.0027745	0.0041632	0	0.28786	-0.0027707	0.0055529	0.24856	0.0069435	0.39828	0.0055529	0.0041632	0.18404	0.21606
Amplification Peak 4 - CN values	7p11.2	chr7:52615001-56059999(probes 119176:119456)	chr7:52625001-56049999(probes 119177:119455)	chr7:52625001-56079999(probes 119177:119458)	0.11681	0.11681		Actual Copy Change Given	0	-0.27929	-0.060076	-0.070804	-0.058731	-0.0027707	0	0.020903	-0.42865	0	1.5677	0.0013868	-0.0013858	-0.01106	-0.01106	-0.0083005	-0.0027707	0.0083351	0	0.0069435	-0.0027707	-0.012438	-0.0096806	-0.0027707	-0.012438	-0.017941
Amplification Peak 5 - CN values	8p23.1	chr8:7050001-8174999(probes 130176:130238)	chr8:7225001-8099999(probes 130177:130237)	chr8:6925001-8204995(probes 130175:130241)	5.8891e-05	5.8891e-05		Actual Copy Change Given	-0.035721	-0.030267	-0.034359	-0.076145	-0.032996	0.071966	-0.0055375	-0.026167	0.38006	0.30218	0.36362	0.31177	-0.0055375	0.37512	0.0013868	0.34242	0.27837	0.40327	0.26106	0.10526	0.14801	0.32141	0.27206	-0.016567	0.23923	-0.0083005
Amplification Peak 6 - CN values	9p22.3	chr9:13515005-16809999(probes 145135:145342)	chr9:13525001-16799999(probes 145136:145341)	chr9:13525001-16829999(probes 145136:145344)	0.13124	0.13124		Actual Copy Change Given	0.071966	-0.031632	-0.043873	-0.39007	-0.045228	-0.030267	-0.0055375	-0.61008	-0.038442	-0.049289	0.20534	-0.041159	-0.023429	0.17498	-0.019314	-0.01106	-0.013815	0.0013868	0.82647	0.23457	-0.01106	0.011121	-0.027535	-0.0096806	0.247	-0.0027707
Amplification Peak 7 - CN values	9q34.3	chr9:80590009-141213431(probes 150068:155679)	chr9:140775001-141213431(probes 155661:155679)	chr9:140775001-141213431(probes 155661:155679)	0.22643	0.22643		Actual Copy Change Given	0.18707	-0.031632	-0.043873	-0.020687	-0.045228	-0.030267	-0.0055375	0.19162	-0.038442	-0.049289	-0.028901	-0.041159	-0.023429	-0.019314	-0.019314	0.24389	-0.013815	0.48975	-0.019314	0.15696	-0.01106	0.011121	-0.027535	-0.0096806	-0.020687	0.36854
Amplification Peak 8 - CN values	11p15.4	chr11:4615001-5634782(probes 169057:169144)	chr11:4625001-5624999(probes 169058:169143)	chr11:4625001-5654347(probes 169058:169146)	0.19451	0.19451		Actual Copy Change Given	0.064797	0.051956	0.039195	0.054803	0.039195	-0.068127	0.16445	0.016705	-0.017941	-0.015191	-0.093403	0	0.011121	0	0	0.0013868	0.56507	0.015308	0.093621	0.21453	0.0027745	0.034959	0.18556	0.21606	0.012516	0.012516
Amplification Peak 9 - CN values	14q11.2	chr14:1-20799999(probes 202096:202167)	chr14:1-20449999(probes 202096:202166)	chr14:1-20894999(probes 202096:202170)	0.00063113	0.00063113		Actual Copy Change Given	-0.027535	0.31819	0.026514	-0.10788	0.27521	-0.17234	0.27048	-0.33214	-0.027535	-0.031632	0	0.020903	0.30857	0.35055	0.22839	-0.10395	0.31017	0	0.0055529	-0.43301	0.034959	-0.013815	0.25168	0.2084	0.40661	0.38833
Amplification Peak 10 - CN values	17q24.3	chr17:41365001-81195210(probes 229677:233604)	chr17:66375001-71274999(probes 232159:232632)	chr17:41375001-77754915(probes 229678:233274)	0.037738	0.037738		Actual Copy Change Given	0.09217	0.026514	0.029325	0.0027745	0.013911	0.039195	0.0013868	-0.17234	-0.01106	-0.016567	0.015308	0.42671	-0.020687	-0.0027707	-0.0096806	0.0069435	0.30857	0.084932	-0.16472	0.027919	-0.020687	0.037782	-0.015191	0.95468	0.16445	0.24389
Amplification Peak 11 - CN values	21q22.3	chr21:45765001-46124999(probes 253832:253854)	chr21:45775001-46074999(probes 253833:253853)	chr21:45775001-46209972(probes 253833:253856)	0.063175	0.063175		Actual Copy Change Given	0.076279	-0.31354	0.04344	-0.13652	0.026514	-0.15835	0.18253	0.0027745	-0.049289	-0.041159	-0.23948	-0.0083005	-0.0096806	0.18556	-0.017941	-0.0027707	0.28945	0.19314	0.2548	-0.077478	-0.01106	0.20076	-0.0096806	0.51403	0.23148	0.24078
Deletion Peak 1 - CN values	4q35.1	chr4:170990005-190863939(probes 79506:81073)	chr4:178635083-187494999(probes 80048:80792)	chr4:171900001-191154276(probes 79508:81085)	0.020379	0.020379		Actual Copy Change Given	-0.82391	-0.0083005	0.012516	0.0027745	0.016705	-0.22478	-0.0013858	-1.024	0.011121	0.0097276	-0.20871	0.020903	0.0069435	0.011121	0.0013868	-0.0041546	-0.0041546	-0.039801	0.0069435	0	0	0.0069435	0.0027745	0.0041632	-0.35738	-0.0027707
Deletion Peak 2 - CN values	5q31.3	chr5:140380557-140904894(probes 94110:94150)	chr5:140390279-140904894(probes 94111:94150)	chr5:140150001-140904894(probes 94093:94150)	0.1838	0.1838		Actual Copy Change Given	-0.14939	-0.028901	-0.0096806	-0.45886	-0.0055375	0.0083351	-0.17487	-0.51548	0.02511	0.0041632	-0.24192	0.012516	0.011121	-0.14811	0.0069435	-0.14682	0.0055529	0.0055529	-0.63963	-0.20747	-0.28881	0.013911	0.0069435	-0.1698	0.0055529	-0.16599
Deletion Peak 3 - CN values	9p22.1	chr9:15965001-25684999(probes 145301:145912)	chr9:16365001-25434999(probes 145341:145887)	chr9:16830001-16859999(probes 145346:145347)	0.20588	0.20588		Actual Copy Change Given	0.071966	-0.031632	-0.043873	-0.39007	-0.045228	-0.030267	-0.0055375	-0.61008	-0.038442	-0.049289	0.20534	-0.041159	-0.023429	0.17498	-0.019314	-0.01106	-0.013815	0.0013868	-1.2489	0.23457	-0.01106	0.011121	-0.027535	-0.0096806	0.247	-0.0027707
Deletion Peak 4 - CN values	12p13.31	chr12:1-8329999(probes 181000:181787)	chr12:4900001-7884999(probes 181465:181749)	chr12:4930001-5024999(probes 181468:181469)	0.1838	0.1838		Actual Copy Change Given	0.11111	0.05908	0.049114	0.049114	0.047694	-0.1391	0.0027745	-0.49057	-0.45136	0	-0.030267	-0.0069195	0	-0.0027707	-0.0013858	0.0055529	-0.017941	0.0055529	-0.46206	0.013911	0.011121	0	-0.0055375	-0.52266	0	-0.0083005
Deletion Peak 5 - CN values	18p11.32	chr18:1-13829166(probes 233605:234915)	chr18:90001-2929999(probes 233607:233875)	chr18:1-2879999(probes 233605:233870)	0.1838	0.1838		Actual Copy Change Given	-0.31587	0.0013868	0.013911	-0.39341	0.011121	-0.18873	-0.017941	-0.54905	-0.045228	-0.038442	-0.20498	-0.022058	-0.24922	-0.023429	-0.020687	-0.026167	-0.43951	0	-0.20498	0.247	-0.46419	-0.027535	-0.017941	-0.54502	-0.026167	-0.0096806
H3-Pons
Unique Name	Descriptor	Wide Peak Limits	Peak Limits	Region Limits	q values	Residual q values after removing segments shared with higher peaks	Broad or Focal	Amplitude Threshold	D756	C514	C515	C516	B983	C066	C068	C517	C526	C527	C534	D531	D737	D738	D739	D744	D745	C545	C546	C550	C551	C553	C555	D520	D521	C530	C537	C485	B935	B937	B938	B941	B942	B944	B945	B951	B955	B965	B966	B968	B969
Amplification Peak 1	3q26.32	chr3:174340001-186284999(probes 59792:60665)	chr3:175775001-178799999(probes 59795:59988)	chr3:174350001-189854999(probes 59793:61002)	0.012327	0.012327		0: t<0.1; 1: 0.1<t< 0.9; 2: t>0.9	0	0	1	0	0	0	0	0	1	0	0	1	2	0	0	0	0	0	1	0	0	0	0	1	0	0	1	0	0	0	0	0	1	1	0	1	0	0	0	1	1
Amplification Peak 2	4q12	chr4:53975001-55334999(probes 65610:65687)	chr4:54225001-55324999(probes 65611:65686)	chr4:49574530-57029994(probes 65533:65772)	1.1052e-20	1.1052e-20		0: t<0.1; 1: 0.1<t< 0.9; 2: t>0.9	0	0	0	0	0	0	0	0	2	0	1	0	0	2	2	0	0	0	0	0	2	2	0	1	0	0	2	2	0	0	0	0	1	0	0	0	0	0	2	1	0
Amplification Peak 3	7q31.2	chr7:117040105-117734957(probes 117536:117538)	chr7:117050001-117724999(probes 117537:117537)	chr7:117050001-117754872(probes 117537:117540)	0.10414	0.10414		0: t<0.1; 1: 0.1<t< 0.9; 2: t>0.9	0	0	0	0	0	0	0	0	1	0	0	0	0	1	0	0	0	0	0	0	0	1	0	1	0	0	0	1	0	0	0	2	0	0	1	0	0	0	1	0	0
Amplification Peak 4	8p23.1	chr8:7050001-8174999(probes 121878:121940)	chr8:7225001-8099999(probes 121879:121939)	chr8:7050001-8204999(probes 121878:121943)	0.00029883	0.00029883		0: t<0.1; 1: 0.1<t< 0.9; 2: t>0.9	0	0	0	1	0	0	0	0	0	1	1	0	0	1	1	0	1	0	1	0	0	1	0	0	0	1	0	1	1	0	0	1	1	1	0	1	0	1	1	1	1
Amplification Peak 5	8q24.22	chr8:128540001-132499999(probes 132578:132866)	chr8:131100001-132074999(probes 132818:132865)	chr8:128550001-132519921(probes 132579:132868)	0.040472	0.040472		0: t<0.1; 1: 0.1<t< 0.9; 2: t>0.9	0	0	1	0	0	0	0	0	1	1	0	0	0	1	0	0	0	0	0	0	0	1	2	0	0	0	1	0	0	0	1	0	0	0	1	0	0	0	0	0	0
Deletion Peak 1	4q28.1	chr4:56140279-191154276(probes 65746:76640)	chr4:124490028-128654855(probes 71037:71317)	chr4:124800001-125294999(probes 71039:71040)	0.16482	0.16437		0: t>-0.1; 1: -0.1>t> -1.3; 2: t< -1.3	0	0	0	0	0	0	1	0	1	0	0	0	1	0	0	0	0	0	0	0	0	0	0	0	0	0	0	1	0	0	0	0	1	0	0	1	0	0	0	0	0
Deletion Peak 2	5q31.3	chr5:140380557-140904999(probes 88192:88228)	chr5:140390279-140904999(probes 88193:88228)	chr5:60025001-180915260(probes 81376:91720)	2.6725e-11	2.6725e-11		0: t>-0.1; 1: -0.1>t> -1.3; 2: t< -1.3	0	1	1	1	1	0	1	0	1	0	1	1	1	0	1	1	0	1	1	1	0	0	0	1	1	0	1	1	0	1	1	1	1	0	1	1	0	0	1	1	0
Deletion Peak 3	8p11.1	chr8:42975001-48267799(probes 125349:125728)	chr8:43050001-43504431(probes 125350:125351)	chr8:43125001-43514419(probes 125351:125352)	0.00043306	0.00043306		0: t>-0.1; 1: -0.1>t> -1.3; 2: t< -1.3	0	1	0	0	0	0	0	1	1	0	0	0	0	0	1	0	0	1	1	0	1	0	1	1	0	0	1	1	0	0	0	1	0	0	1	0	0	1	1	0	1
Deletion Peak 4	10q23.31	chr10:89155089-90484999(probes 153238:153291)	chr10:89165045-90484999(probes 153239:153291)	chr10:84100001-135534747(probes 152924:157680)	3.4148e-08	3.4148e-08		0: t>-0.1; 1: -0.1>t> -1.3; 2: t< -1.3	0	0	0	0	0	0	0	0	1	1	1	0	1	0	0	1	0	1	1	1	0	1	1	0	0	0	1	1	0	1	0	1	0	0	0	1	0	0	1	0	1
Deletion Peak 5	11q11	chr11:50050001-55031906(probes 162009:162021)	chr11:50225001-54932084(probes 162010:162011)	chr11:50516928-54942066(probes 162011:162012)	0.0046287	0.0046444		0: t>-0.1; 1: -0.1>t> -1.3; 2: t< -1.3	0	1	1	1	0	0	1	0	1	1	0	0	0	0	0	0	0	1	1	0	1	0	0	0	0	0	1	1	0	0	0	0	0	0	1	0	0	0	1	0	0
Deletion Peak 6	12q12	chr12:33875001-39689999(probes 172365:172451)	chr12:38178348-39309999(probes 172397:172413)	chr12:34275001-39179999(probes 172366:172400)	0.010435	0.010561		0: t>-0.1; 1: -0.1>t> -1.3; 2: t< -1.3	0	0	0	0	0	0	0	0	1	0	0	0	1	0	0	0	0	0	0	0	1	0	1	0	0	0	0	1	0	0	0	0	0	0	0	0	0	0	1	0	0
Deletion Peak 7	12q21.33	chr12:69955001-133851895(probes 175102:180753)	chr12:84190013-93784999(probes 176316:177126)	chr12:84200001-85494986(probes 176317:176318)	0.069645	0.069645		0: t>-0.1; 1: -0.1>t> -1.3; 2: t< -1.3	0	0	0	0	0	0	1	0	1	0	0	0	1	0	0	0	0	0	0	0	1	1	1	0	1	0	0	1	0	0	0	0	0	0	1	1	0	0	1	0	0
Deletion Peak 8	13q21.2	chr13:54884029-61974999(probes 183762:184270)	chr13:57190018-61974999(probes 183993:184270)	chr13:33575001-84504999(probes 181933:185934)	0.000104	0.000104		0: t>-0.1; 1: -0.1>t> -1.3; 2: t< -1.3	0	1	1	0	0	0	1	0	1	1	1	0	0	1	1	0	0	1	0	1	1	1	0	1	1	0	1	1	1	0	1	1	1	0	1	0	0	0	1	0	0
Deletion Peak 9	14q31.1	chr14:59110682-88654999(probes 191446:193835)	chr14:80650001-81593835(probes 193330:193386)	chr14:31975001-104704999(probes 189313:195361)	0.00017089	0.00017089		0: t>-0.1; 1: -0.1>t> -1.3; 2: t< -1.3	0	1	0	1	1	0	0	1	1	1	0	1	1	1	1	1	1	1	0	1	1	1	0	1	1	0	1	0	1	1	1	1	1	1	1	1	0	1	1	1	1
Deletion Peak 10	17p13.2	chr17:1-15214758(probes 210007:211399)	chr17:3600001-8324999(probes 210349:210790)	chr17:1-8354999(probes 210007:210793)	0.060343	0.060343		0: t>-0.1; 1: -0.1>t> -1.3; 2: t< -1.3	0	1	0	1	0	0	0	0	0	0	1	0	0	1	0	0	1	1	0	1	1	1	1	1	1	0	1	1	1	0	1	1	0	1	0	0	0	0	1	1	0
Deletion Peak 11	18p11.22	chr18:7225736-11694999(probes 217689:218018)	chr18:8350001-9144999(probes 217736:217792)	chr18:7575001-9154999(probes 217700:217793)	0.14443	0.1568		0: t>-0.1; 1: -0.1>t> -1.3; 2: t< -1.3	0	1	0	1	0	0	0	0	0	0	0	0	0	0	0	0	1	1	0	1	1	0	0	1	1	0	0	1	1	0	1	0	1	0	0	1	0	0	1	1	0
Deletion Peak 12	20p13	chr20:1-17924147(probes 228959:230513)	chr20:1-684925(probes 228959:229007)	chr20:1-704778(probes 228959:229009)	0.11383	0.11383		0: t>-0.1; 1: -0.1>t> -1.3; 2: t< -1.3	0	0	0	0	0	0	1	1	1	1	1	0	1	0	1	0	1	0	0	0	0	0	0	0	0	0	0	0	0	0	0	0	1	0	1	0	0	0	1	1	0
Deletion Peak 13	21q21.1	chr21:15225001-48129895(probes 234603:237200)	chr21:17990001-20784999(probes 234840:234862)	chr21:18000001-18919999(probes 234841:234842)	0.23001	0.25424		0: t>-0.1; 1: -0.1>t> -1.3; 2: t< -1.3	0	0	0	0	0	0	1	0	1	1	0	0	0	0	0	0	0	1	0	0	0	0	0	1	1	0	1	1	1	1	1	1	1	1	0	0	0	0	0	0	0
Amplification Peak 1 - CN values	3q26.32	chr3:174340001-186284999(probes 59792:60665)	chr3:175775001-178799999(probes 59795:59988)	chr3:174350001-189854999(probes 59793:61002)	0.012327	0.012327		Actual Copy Change Given	0.0013868	0.013911	0.30697	0.029325	0.012516	0.0083351	0.051956	-0.015191	0.20228	-0.0041546	0.0083351	0.22684	1.2043	-0.0041546	0.012516	0.018103	0.016705	0.061937	0.35055	0.060508	-0.093403	-0.33906	-0.058731	0.21299	0.020903	0.016705	0.11991	0	0.056228	0.022304	0.018103	-0.07214	0.23923	0.83825	-0.038442	0.3198	0.019503	0.015308	0	0.20687	0.32302
Amplification Peak 2 - CN values	4q12	chr4:53975001-55334999(probes 65610:65687)	chr4:54225001-55324999(probes 65611:65686)	chr4:49574530-57029994(probes 65533:65772)	1.1052e-20	1.1052e-20		Actual Copy Change Given	0.015308	-0.0041546	-0.0041546	-0.015191	-0.0069195	-0.0027707	0.033549	0.066229	1.4058	-0.016567	0.39828	0.013911	0.016705	1.9367	0.95058	0.0013868	0.0027745	0	-0.017941	-0.023429	2.0195	1.4319	-0.06142	0.19619	0.011121	-0.0013858	1.6655	1.6175	-0.06142	-0.012438	-0.0027707	0	0.37183	-0.012438	0.0097276	0.011121	0	-0.0069195	2.0418	0.27679	-0.013815
Amplification Peak 3 - CN values	7q31.2	chr7:117040105-117734957(probes 117536:117538)	chr7:117050001-117724999(probes 117537:117537)	chr7:117050001-117754872(probes 117537:117540)	0.10414	0.10414		Actual Copy Change Given	-0.050641	-0.0069195	-0.0083005	0.016705	0	0.0013868	0.029325	0.05908	0.18253	0.07484	0.0055529	-0.0013858	-0.54804	0.15397	0.056228	0.0027745	-0.01106	0.049114	-0.0041546	0.019503	0.0041632	0.43682	-0.43734	0.17347	0	-0.037082	-0.40893	0.20534	-0.10788	0.0069435	0	2.1068	-0.0096806	0.0013868	0.28469	0.0055529	-0.11182	-0.0096806	0.1795	-0.0013858	-0.0069195
Amplification Peak 4 - CN values	8p23.1	chr8:7050001-8174999(probes 121878:121940)	chr8:7225001-8099999(probes 121879:121939)	chr8:7050001-8204999(probes 121878:121943)	0.00029883	0.00029883		Actual Copy Change Given	-0.031632	-0.019314	-0.022058	0.19314	0	0	0.033549	0.0055529	-0.10788	0.14652	0.44698	0.0069435	0.0097276	0.14503	0.37183	0.0041632	0.26734	0.061937	0.19314	0.0027745	-0.21738	0.11257	0.023706	0.095072	0.076279	0.23303	0.096525	0.3933	0.28469	-0.0083005	0.096525	0.22993	0.39662	0.40494	-0.1698	0.19619	0	0.32624	0.5562	0.25636	0.27521
Amplification Peak 5 - CN values	8q24.22	chr8:128540001-132499999(probes 132578:132866)	chr8:131100001-132074999(probes 132818:132865)	chr8:128550001-132519921(probes 132579:132868)	0.040472	0.040472		Actual Copy Change Given	-0.031632	0.0027745	0.49839	0	0	0	0.033549	0.063366	0.41999	0.55974	0.023706	0.0069435	0.0097276	0.16145	-0.030267	0.0041632	0.022304	0.02511	0.0027745	0.0027745	-0.24436	0.11257	1.3081	-0.024798	0.076279	-0.023429	0.11257	0.080601	0.054803	-0.0083005	0.31659	0.0069435	0.087824	0.020903	0.28311	0.0027745	0	0	-0.14168	0.0041632	0.0027745
Deletion Peak 1 - CN values	4q28.1	chr4:56140279-191154276(probes 65746:76640)	chr4:124490028-128654855(probes 71037:71317)	chr4:124800001-125294999(probes 71039:71040)	0.16482	0.16437		Actual Copy Change Given	0.015308	-0.013815	-0.056038	-0.015191	-0.0069195	-0.0027707	-0.76458	0.066229	-0.24679	-0.016567	0.39828	0.013911	-0.53693	0.4657	0.089272	0.0013868	0.0027745	0	-0.017941	-0.023429	-0.0027707	0.023706	-0.06142	0.20381	0.011121	-0.0013858	-0.065447	-0.16599	-0.06142	-0.012438	-0.0027707	0	-0.45779	-0.012438	0.0097276	-0.47586	0	-0.0069195	0.21146	0.27679	0.0013868
Deletion Peak 2 - CN values	5q31.3	chr5:140380557-140904999(probes 88192:88228)	chr5:140390279-140904999(probes 88193:88228)	chr5:60025001-180915260(probes 81376:91720)	2.6725e-11	2.6725e-11		Actual Copy Change Given	-0.0041546	-0.16345	-0.19124	-0.25648	-0.12875	0	-0.36646	0	-0.31821	-0.062764	-0.70316	-0.2	-0.70496	-0.057385	-0.4958	-0.13523	0	-0.30768	-0.18999	-0.25769	-0.0013858	-0.030267	0.03637	-0.47374	-0.62446	0.0027745	-0.53997	-0.43083	0	-0.21367	-0.55407	-0.18244	-0.41553	0.011121	-0.64715	-0.1736	-0.012438	0.0055529	-0.62064	-0.48743	0.0013868
Deletion Peak 3 - CN values	8p11.1	chr8:42975001-48267799(probes 125349:125728)	chr8:43050001-43504431(probes 125350:125351)	chr8:43125001-43514419(probes 125351:125352)	0.00043306	0.00043306		Actual Copy Change Given	-0.031632	-0.16853	-0.022058	0	0	0	0.033549	-0.22231	-0.37437	0.14652	-0.026167	0.0069435	0.0097276	0.14503	-0.26612	0.0041632	0.022304	-0.23704	-0.1609	0.0027745	-0.70406	0.11257	-0.17487	-0.10132	0.076279	-0.023429	-0.23214	-0.33445	0.054803	-0.0083005	0.096525	-0.25285	0.087824	-0.0096806	-0.38672	0.0027745	0	-0.24314	-0.30886	0.0041632	-0.27691
Deletion Peak 4 - CN values	10q23.31	chr10:89155089-90484999(probes 153238:153291)	chr10:89165045-90484999(probes 153239:153291)	chr10:84100001-135534747(probes 152924:157680)	3.4148e-08	3.4148e-08		Actual Copy Change Given	-0.015191	0	-0.01106	-0.045228	-0.0027707	-0.0069195	0.027919	-0.030267	-0.16726	-0.4748	-1.2241	0	-1.2929	-0.060076	-0.013815	-0.23582	-0.015191	-0.20124	-1.2929	-0.30063	-0.053341	-0.41882	-0.43409	-0.041159	-0.0069195	0	-0.39341	-0.50722	-0.088109	-0.67499	-0.0069195	-0.35168	-0.043873	-0.094724	0.0069435	-0.44599	-0.0013858	-0.0041546	-0.1736	-0.0013858	-0.44599
Deletion Peak 5 - CN values	11q11	chr11:50050001-55031906(probes 162009:162021)	chr11:50225001-54932084(probes 162010:162011)	chr11:50516928-54942066(probes 162011:162012)	0.0046287	0.0046444		Actual Copy Change Given	0.044857	-0.1391	-0.40782	-0.20498	0.0097276	0.0041632	-0.37211	-0.034359	-0.41992	-0.12356	-0.015191	-0.0055375	-0.0069195	-0.086784	0.027919	-0.017941	0.0041632	-0.18873	-0.23826	-0.051991	-0.93858	0.03214	-0.038442	-0.026167	0.61897	0.0013868	-0.38783	-0.39897	-0.0027707	0.011121	0.012516	0.066229	0.056228	-0.0041546	-0.16472	-0.0013858	0.0055529	0	-0.1698	0.020903	-0.0013858
Deletion Peak 6 - CN values	12q12	chr12:33875001-39689999(probes 172365:172451)	chr12:38178348-39309999(probes 172397:172413)	chr12:34275001-39179999(probes 172366:172400)	0.010435	0.010561		Actual Copy Change Given	0.29899	0.0013868	-0.0055375	0.0041632	0.0013868	0.0013868	0.069095	-0.015191	-0.14554	-0.0055375	0.0083351	-0.013815	-0.56406	0.15846	0.034959	0	-0.0041546	0.027919	0	0.020903	-0.47797	0.071966	-0.28168	-0.024798	-0.07881	0	0.095072	-0.15324	-0.017941	0.0097276	0.0027745	0.071966	0.09072	0.019503	0.011121	-0.08413	0.0013868	0.0013868	-0.12616	0.0027745	0.013911
Deletion Peak 7 - CN values	12q21.33	chr12:69955001-133851895(probes 175102:180753)	chr12:84190013-93784999(probes 176316:177126)	chr12:84200001-85494986(probes 176317:176318)	0.069645	0.069645		Actual Copy Change Given	0.29899	0.0013868	-0.0055375	0.0041632	0.0013868	0.0013868	-0.13135	-0.015191	-0.14554	-0.0055375	0.0083351	-0.013815	-0.52777	0.15846	0.034959	0	-0.0041546	0.027919	0	0.020903	-0.68232	-0.28168	-0.28168	-0.024798	-0.50619	0	0.095072	-0.15324	-0.017941	0.0097276	0.0027745	0.071966	0.09072	0.011121	-0.50929	-0.4695	0.0013868	0.0013868	-0.12616	0.0027745	0.013911
Deletion Peak 8 - CN values	13q21.2	chr13:54884029-61974999(probes 183762:184270)	chr13:57190018-61974999(probes 183993:184270)	chr13:33575001-84504999(probes 181933:185934)	0.000104	0.000104		Actual Copy Change Given	0.022304	-0.26612	-0.28406	-0.034359	-0.01106	-0.01106	-0.17866	-0.099999	-1.2929	-0.14811	-0.58481	-0.0055375	0	-0.3755	-0.1837	-0.0055375	-0.086784	-0.22231	-0.016567	-0.11312	-0.1609	-0.41992	0.044857	-0.72809	-0.44383	-0.0027707	-0.43734	-0.29591	-0.31587	-0.013815	-0.35624	-0.10657	-0.64151	0.25949	-0.44167	-0.032996	-0.0096806	-0.0013858	-0.1609	-0.050641	-0.0096806
Deletion Peak 9 - CN values	14q31.1	chr14:59110682-88654999(probes 191446:193835)	chr14:80650001-81593835(probes 193330:193386)	chr14:31975001-104704999(probes 189313:195361)	0.00017089	0.00017089		Actual Copy Change Given	0.03214	-0.34595	-0.0013858	-0.4023	-0.43626	-0.0013858	-0.017941	-0.14811	-0.25406	-0.14168	-0.050641	-0.59847	-0.52981	-0.34021	-0.51239	-0.13393	-0.37775	-0.25527	-0.0041546	-0.12746	-0.57792	-0.22724	0.0055529	-0.31003	-0.49371	-0.0027707	-0.16217	0.019503	-0.52879	-0.48533	-0.38448	-0.44491	-0.11443	-0.43192	-0.49057	-0.45565	0.25636	-0.19375	-0.12226	-0.3551	-0.28287
Deletion Peak 10 - CN values	17p13.2	chr17:1-15214758(probes 210007:211399)	chr17:3600001-8324999(probes 210349:210790)	chr17:1-8354999(probes 210007:210793)	0.060343	0.060343		Actual Copy Change Given	0.040609	-0.38783	0.02511	-0.42974	0.0041632	-0.0041546	0.13613	-0.047936	0.15248	0.25636	-0.51445	-0.032996	-0.020687	-0.32286	0.042024	-0.0069195	-0.3471	-0.14939	0.012516	-0.43409	-0.48743	-0.39564	-0.40672	-0.25527	-0.39897	-0.0055375	-0.10657	-0.15579	-0.27691	0.015308	-0.35053	-0.31471	0.061937	-0.38336	0.0097276	0.016705	0.0055529	0	-0.1092	-0.33098	-0.0083005
Deletion Peak 11 - CN values	18p11.22	chr18:7225736-11694999(probes 217689:218018)	chr18:8350001-9144999(probes 217736:217792)	chr18:7575001-9154999(probes 217700:217793)	0.14443	0.1568		Actual Copy Change Given	0.033549	-0.22601	-0.012438	-0.23582	-0.016567	-0.013815	0.016705	0.0041632	0	0.053379	-0.07214	-0.047936	-0.045228	0.28628	-0.017941	-0.039801	-0.41443	-0.31003	-0.030267	-0.27929	-0.52777	-0.01106	0.029325	-0.16726	-0.47268	-0.037082	0.056228	-0.25164	-0.15195	-0.024798	-0.18999	0.039195	-0.16599	-0.06142	-0.024798	-0.4748	0.43176	-0.023429	-0.10657	-0.99095	-0.032996
Deletion Peak 12 - CN values	20p13	chr20:1-17924147(probes 228959:230513)	chr20:1-684925(probes 228959:229007)	chr20:1-704778(probes 228959:229009)	0.11383	0.11383		Actual Copy Change Given	0.040609	-0.0013858	0.022304	0.0083351	-0.0013858	-0.0013858	-0.15452	-0.11835	-0.39453	-0.42211	-0.52061	-0.0096806	-0.51856	0.12285	-0.34251	-0.01106	-0.34595	0.16595	-0.0013858	-0.012438	0	-0.0041546	0.037782	0.14058	-0.0027707	-0.015191	0.083487	0.20076	0.073402	0	-0.0055375	0.076279	-0.46099	0.0041632	-0.44059	0.0027745	-0.0055375	-0.0041546	-0.13393	-0.23826	-0.013815
Deletion Peak 13 - CN values	21q21.1	chr21:15225001-48129895(probes 234603:237200)	chr21:17990001-20784999(probes 234840:234862)	chr21:18000001-18919999(probes 234841:234842)	0.23001	0.25424		Actual Copy Change Given	0.049114	-0.0069195	0.011121	0.0055529	0.0055529	-0.0013858	-0.13135	-0.070804	-0.40562	-0.20995	-0.049289	-0.023429	-0.046583	0.12579	-0.07214	-0.012438	-0.037082	-0.55907	0	-0.022058	-0.01106	-0.077478	0.011121	-0.30298	-0.39897	-0.012438	-0.24436	-0.3856	-0.11312	-0.49788	-0.14425	-0.17866	-0.24557	-0.45779	-0.0013858	-0.0069195	-0.012438	-0.0027707	0.099433	-0.0055375	-0.046583
IDH
Unique Name	Descriptor	Wide Peak Limits	Peak Limits	Region Limits	q values	Residual q values after removing segments shared with higher peaks	Broad or Focal	Amplitude Threshold	D875	G258	G260	C519	C522	C524	D732	C543	C547	C061	D526	B943	B956	B964
Amplification Peak 1	7q21.2	chr7:91765010-93359996(probes 130699:130811)	chr7:91775001-93349999(probes 130700:130810)	chr7:91775001-93379991(probes 130700:130813)	0.011115	0.011115		0: t<0.1; 1: 0.1<t< 0.9; 2: t>0.9	0	0	0	0	0	1	0	2	0	0	0	0	0	0
Deletion Peak 1	5q31.3	chr5:101826813-180915260(probes 97073:104746)	chr5:140015001-140904999(probes 100766:100839)	chr5:140075001-140169852(probes 100768:100769)	0.14731	0.14731		0: t>-0.1; 1: -0.1>t> -1.3; 2: t< -1.3	0	0	0	1	1	1	0	1	1	0	0	0	0	0
Deletion Peak 2	7p21.3	chr7:1-12619999(probes 121645:122866)	chr7:6990001-12509999(probes 122333:122855)	chr7:7125001-7154999(probes 122335:122336)	0.20975	0.20975		0: t>-0.1; 1: -0.1>t> -1.3; 2: t< -1.3	0	0	0	1	0	0	0	0	0	0	0	0	0	0
Deletion Peak 3	11p15.4	chr11:1-33044999(probes 178867:182097)	chr11:4265013-15409996(probes 179282:180347)	chr11:1-15429990(probes 178867:180349)	0.14731	0.14731		0: t>-0.1; 1: -0.1>t> -1.3; 2: t< -1.3	0	1	0	1	0	0	0	1	0	1	0	0	0	0
Deletion Peak 4	13q31.3	chr13:43180001-110414999(probes 207104:213407)	chr13:87620168-93884999(probes 211424:211804)	chr13:67825001-108904740(probes 209485:213287)	0.14731	0.14731		0: t>-0.1; 1: -0.1>t> -1.3; 2: t< -1.3	1	0	0	0	1	0	0	0	1	1	0	0	0	0
Deletion Peak 5	17p11.2	chr17:1-20224999(probes 238127:240117)	chr17:18635001-19034999(probes 239989:240007)	chr17:1-20204999(probes 238127:240115)	0.14731	0.14731		0: t>-0.1; 1: -0.1>t> -1.3; 2: t< -1.3	0	1	0	0	0	0	0	0	0	1	0	1	0	0
Deletion Peak 6	19q13.42	chr19:51645001-59128983(probes 258610:259327)	chr19:52280001-55134999(probes 258667:258935)	chr19:52300001-52394999(probes 258669:258670)	0.14731	0.14731		0: t>-0.1; 1: -0.1>t> -1.3; 2: t< -1.3	0	0	0	1	0	0	0	0	1	0	1	0	1	0
Amplification Peak 1 - CN values	7q21.2	chr7:91765010-93359996(probes 130699:130811)	chr7:91775001-93349999(probes 130700:130810)	chr7:91775001-93379991(probes 130700:130813)	0.011115	0.011115		Actual Copy Change Given	-0.066788	-0.049289	-0.034359	-0.10395	-0.0083005	0.28311	0.0083351	2.0362	0	0.03637	-0.012438	-0.012438	0.0013868	0
Deletion Peak 1 - CN values	5q31.3	chr5:101826813-180915260(probes 97073:104746)	chr5:140015001-140904999(probes 100766:100839)	chr5:140075001-140169852(probes 100768:100769)	0.14731	0.14731		Actual Copy Change Given	-0.013815	-0.016567	0.015308	-0.20871	-0.16599	-0.18999	-0.05469	-0.47586	-0.15195	0.04344	0.0041632	-0.0069195	-0.077478	-0.016567
Deletion Peak 2 - CN values	7p21.3	chr7:1-12619999(probes 121645:122866)	chr7:6990001-12509999(probes 122333:122855)	chr7:7125001-7154999(probes 122335:122336)	0.20975	0.20975		Actual Copy Change Given	-0.066788	-0.049289	-0.034359	-0.63963	-0.0083005	-0.0027707	0.0083351	-0.0069195	0	0.03637	-0.012438	-0.012438	0.0013868	0
Deletion Peak 3 - CN values	11p15.4	chr11:1-33044999(probes 178867:182097)	chr11:4265013-15409996(probes 179282:180347)	chr11:1-15429990(probes 178867:180349)	0.14731	0.14731		Actual Copy Change Given	0.03637	-0.35738	0.061937	-0.46738	0.0027745	0.015308	0	-0.36306	0.0055529	-0.14554	0	0.013911	0.0069435	-0.0055375
Deletion Peak 4 - CN values	13q31.3	chr13:43180001-110414999(probes 207104:213407)	chr13:87620168-93884999(probes 211424:211804)	chr13:67825001-108904740(probes 209485:213287)	0.14731	0.14731		Actual Copy Change Given	-0.34595	0.02511	0.029325	-0.017941	-0.49996	-0.016567	-0.012438	-0.0013858	-0.51342	-0.20124	-0.038442	-0.013815	-0.0055375	0.0069435
Deletion Peak 5 - CN values	17p11.2	chr17:1-20224999(probes 238127:240117)	chr17:18635001-19034999(probes 239989:240007)	chr17:1-20204999(probes 238127:240115)	0.14731	0.14731		Actual Copy Change Given	0	-0.43843	0.064797	0.0083351	-0.0096806	0.0083351	-0.016567	-0.015191	-0.020687	-0.46099	-0.030267	-0.43409	-0.0083005	-0.015191
Deletion Peak 6 - CN values	19q13.42	chr19:51645001-59128983(probes 258610:259327)	chr19:52280001-55134999(probes 258667:258935)	chr19:52300001-52394999(probes 258669:258670)	0.14731	0.14731		Actual Copy Change Given	-0.0096806	0.016705	-0.012438	-0.42101	-0.0013858	0.060508	-0.041159	-0.051991	-0.31821	0.0055529	-0.48743	-0.050641	-0.29355	-0.034359
[truncated: 2 more columns]
