# Supplementary material for: The integrated genomic and epigenomic landscape of brainstem glioma
Source: Nat Commun. 2020 Jun 17;11:3077. doi: 10.1038/s41467-020-16682-y (PMC7299931; doi:10.1038/s41467-020-16682-y)
Supplement: Supplementary file 11 — Supplementary Data 8 [file 41467_2020_16682_MOESM11_ESM.xlsx]

## Sheet: Supplementary Data 8
Supplementary Data 8 Amplification/Deletion genes from GISTIC
H3-Pons Amplification								H3-Pons Deletion																H3-Medulla Amplification														H3-Medulla Deletion								IDH Amplification
cytoband	4q12	8p23.1	3q26.32	8q24.22	7q31.2			cytoband	5q31.3	10q23.31	13q21.2	14q31.1	8p11.1	11q11	12q12	17p13.2	12q21.33	20p13	18p11.22	4q28.1	21q21.1			cytoband	8p23.1	14q11.2	3q26.32	6p22.1	17q24.3	21q22.3	1q23.1	7p11.2	9p22.3	11p15.4	9q34.3			cytoband	4q35.1	5q31.3	18p11.32	12p13.31	9p22.1			cytoband	7q21.2
q value	1.1052e-20	0.00029883	0.012327	0.040472	0.10414			q value	2.6725e-11	3.4148e-08	0.000104	0.00017089	0.00043306	0.0046287	0.010435	0.060343	0.069645	0.11383	0.14443	0.16482	0.23001			q value	5.8891e-05	0.00063113	0.00096891	0.033094	0.037738	0.063175	0.075352	0.11681	0.13124	0.19451	0.22643			q value	0.020379	0.1838	0.1838	0.1838	0.20588			q value	0.011115
residual q value	1.1052e-20	0.00029883	0.012327	0.040472	0.10414			residual q value	2.6725e-11	3.4148e-08	0.000104	0.00017089	0.00043306	0.0046444	0.010561	0.060343	0.069645	0.11383	0.1568	0.16437	0.25424			residual q value	5.8891e-05	0.00063113	0.00096891	0.033094	0.037738	0.063175	0.075352	0.11681	0.13124	0.19451	0.22643			residual q value	0.020379	0.1838	0.1838	0.1838	0.20588			residual q value	0.011115
wide peak boundaries	chr4:53975001-55334999	chr8:7050001-8174999	chr3:174340001-186284999	chr8:128540001-132499999	chr7:117040105-117734957			wide peak boundaries	chr5:140380557-140904999	chr10:89155089-90484999	chr13:54884029-61974999	chr14:59110682-88654999	chr8:42975001-48267799	chr11:50050001-55031906	chr12:33875001-39689999	chr17:1-15214758	chr12:69955001-133851895	chr20:1-17924147	chr18:7225736-11694999	chr4:56140279-191154276	chr21:15225001-48129895			wide peak boundaries	chr8:7050001-8174999	chr14:1-20799999	chr3:163550001-195834999	chr6:29115626-29574999	chr17:41365001-81195210	chr21:45765001-46124999	chr1:158175001-159159999	chr7:52615001-56059999	chr9:13515005-16809999	chr11:4615001-5634782	chr9:80590009-141213431			wide peak boundaries	chr4:170990005-190863939	chr5:140380557-140904894	chr18:1-13829166	chr12:1-8329999	chr9:15965001-25684999			wide peak boundaries	chr7:91765010-93359996
genes in wide peak	PDGFRA	hsa-mir-548i-3	hsa-mir-1224	hsa-mir-1208	CFTR			genes in wide peak	PCDHGC3	PTEN	hsa-mir-3169	hsa-mir-1260	HGSNAT	OR4A5	ALG10	hsa-mir-548h-3	hsa-mir-4304	hsa-mir-103-2-as	NDUFV2	hsa-mir-1305	hsa-mir-3197			genes in wide peak	hsa-mir-548i-3	hsa-mir-1201	hsa-mir-570	GABBR1	hsa-mir-3186	TRPM2	CD1A	EGFR	NFIB	HBB	hsa-mir-602			genes in wide peak	hsa-mir-1305	PCDHGC3	hsa-mir-4317	hsa-mir-141	hsa-mir-31			genes in wide peak	hsa-mir-489
	CHIC2	DEFB4A	ACTL6A	hsa-mir-1207	CTTNBP2				TAF7	LIPF	hsa-mir-1297	hsa-mir-625	POTEA	OR4C46	ALG10B	hsa-mir-744	hsa-mir-1178	hsa-mir-1292	PTPRM	hsa-mir-4276	hsa-mir-802				DEFB4A	CCNB1IP1	hsa-mir-3137	OR2H2	hsa-mir-1250	TSPEAR	CD1B	GBAS	SNAPC3	HBBP1	hsa-mir-4292				hsa-mir-4276	TAF7	ADCYAP1	APOBEC1	hsa-mir-491				hsa-mir-1285-1
	FIP1L1	SPAG11B	AP2M1	hsa-mir-1205	ASZ1				PCDHGB4	PAPSS2	PCDH17	hsa-mir-548h-1	LINC00293	LOC441601	CPNE8	hsa-mir-4314	hsa-mir-620	ADRA1D	NAPG	hsa-mir-548t	hsa-mir-4327				SPAG11B	OR4K5	hsa-mir-944	UBD	hsa-mir-4316	LRRC3	CD1C	HPVC1	CER1	HBD	hsa-mir-126				hsa-mir-548t	PCDHGB4	C18orf1	C1R	hsa-mir-3152				CALCR
	LNX1	DEFB103B	CLCN2	hsa-mir-1204					PCDHGA8	MINPP1	TDRD3	ACTN1	LOC100287846	LOC646813		hsa-mir-324	hsa-mir-1302-1	JAG1	VAPA	hsa-mir-1979	hsa-mir-155				DEFB103B	OR11H2	hsa-mir-28	OR12D2	hsa-mir-636	C21orf90	CD1E	SEC61G	PSIP1	HBE1	hsa-mir-219-2				AGA	PCDHGA8	CETN1	C1S	PLIN2				KRIT1
	SCFD2	DEFB104A	CRYGS	ADCY8					PCDHGA12	RNLS	DIAPH3	ACYP1				hsa-mir-497	hsa-mir-619	AVP	PPP4R1	hsa-mir-3140	hsa-mir-548x				DEFB104A	OR4K1	hsa-mir-1248	OR11A1	hsa-mir-635	KRTAP12-2	IFI16	MRPS17	BNC2	HBG1	hsa-mir-3154				SLC25A4	PCDHGA12	CIDEA	C3AR1	CDKN2A				CDK6
	GSX2	DEFB105A	DGKG	MYC					PCDHB5	ATAD1	PRR20A	ARG2				hsa-mir-1253	hsa-mir-1827	BFSP1	RALBP1	hsa-mir-548g	hsa-mir-125b-2				DEFB105A	OR4K15	hsa-mir-1224	OR2J2	hsa-mir-548d-2	KRTAP12-1	MNDA	LANCL2	TTC39B	HBG2	hsa-mir-2861				CASP3	PCDHB5	GNAL	CACNA1C	CDKN2B				PEX1
	RPL21P44	DEFB106A	DVL3	PVT1					PCDHB1	LIPJ	PRR20B	ZFP36L1				hsa-mir-212	hsa-mir-4303	BMP2	RAB31	hsa-mir-3139	hsa-let-7c				DEFB106A	TTC5	hsa-mir-569	OR2H1	hsa-mir-634	KRTAP10-10	SPTA1	VOPP1	FREM1	OR52A1	hsa-mir-181b-2				DCTD	PCDHB1	IMPA2	CCND2	ELAVL2				ANKIB1
		DEFB107A	EHHADH	ASAP1-IT1					PCDHB18	CFL1P1	PRR20C	ENTPD5				hsa-mir-22	hsa-mir-135a-2	CDC25B	ANKRD12	hsa-mir-2054	ADARB1				DEFB107A	OR4K14	hsa-mir-551b	OR5V1	hsa-mir-4315-2	KRTAP10-4	AIM2	VSTM2A	C9orf93	UBQLN3	hsa-mir-601				F11	PCDHB18	MC5R	CD4	IFNA1				SAMD9
		FLJ10661	EIF4G1	ASAP1					PCDHB17	LOC728218	PRR20D	DIO2				hsa-mir-3183	hsa-mir-1251	CENPB	CCDC165	hsa-mir-1973	AIRE				FLJ10661	OR4L1	hsa-mir-720	OR12D3	hsa-mir-633	KRTAP10-6	CADM3	POM121L12	ZDHHC21	TRIM68	hsa-mir-600				ACSL1	PCDHB17	NDUFV2	CD9	IFNA2				CCDC132
		LOC349196	EPHB3	FAM49B					PCDHGC5	KLLN	PRR20E	DLST				ABR	hsa-mir-331	CHGB	TWSG1	hsa-mir-577	APP				LOC349196	OR11H6	hsa-mir-1263	MAS1L	hsa-mir-21	KRTAP10-7	OR6N2	LOC285878	LOC389705	MMP26	hsa-mir-147				FAT1	PCDHGC5	PTPN2	CD27	IFNA4				GATAD1
		DEFB103A	ETV5	GSDMC					PCDHGC4	MIR4678	MIR1297	EIF2S1				ACADVL	hsa-mir-492	CSNK2A1	PIEZO2	hsa-mir-1243	ATP5J				DEFB103A	OR4N2	ACTL6A	OR14J1	hsa-mir-301a	KRTAP10-9	OR6K2	2019-09-14	C9orf146	OR51G1	hsa-mir-455				GPM6A	PCDHGC4	PTPRM	CHD4	IFNA5				RBM48
		FAM90A13	NDUFB5	LOC728724					PCDHGB7		MIR3169	ERH				ALOX12	hsa-mir-618	FKBP1A	TXNDC2	hsa-mir-302b	ATP5O				FAM90A13	OR4K2	AHSG	OR10C1	hsa-mir-142	KRTAP10-1	OR10T2	ZNF713		OR51B4	hsa-mir-32				HMGB2	PCDHGB7	TGIF1	ATN1	IFNA6				MGC16142
		FAM90A5	PIK3CA	MIR1205					PCDHGB6			ESR2				ALOX12B	hsa-mir-617	GNRH2	APCDD1	hsa-mir-297	BACH1				FAM90A5	OR4K13	APOD	SNORD32B	hsa-mir-3185	KRTAP10-11	OR6P1	FKBP9L		OR51B2	hsa-mir-1302-8				HPGD	PCDHGB6	TYMS	ENO2	IFNA7				SAMD9L
		FAM90A7	POLR2H	MIR1206					PCDHGB5			ESRRB				ALOX12P2	hsa-mir-1252	IDH3B	RAB12	hsa-mir-576	PTTG1IP				FAM90A7	OR4K17	BCHE	LOC100507362	hsa-mir-196a-1	KRTAP10-2	OR10X1	FLJ45974		OR51G2	hsa-mir-24-1				HSP90AA4P	PCDHGB5	YES1	FGF6	IFNA8				HEPACAM2
		FAM90A8	PSMD2	MIR1207					PCDHGB3			FNTB				ALOX15	ACACB	ITPA	LRRC30	hsa-mir-1255a	C21orf2				FAM90A8	OR4N5	BCL6		hsa-mir-10a	KRTAP10-5	OR10Z1			OR51E2	hsa-mir-2278				ING2	PCDHGB3	ZFP161	FKBP4	IFNA10				FAM133B
		FAM90A18	TRA2B	MIR1204					PCDHGB2			FOS				ALOX15B	ACADS	OXT	LOC100192426	hsa-mir-575	TMEM50B				FAM90A18	OR11G2	AP2M1		hsa-mir-1203	KRTAP10-8	OR6K6			TRIM6	hsa-let-7d				IRF2	PCDHGB2	RNMT	FOXM1	IFNA13				LRRD1
		FAM90A9	SOX2	MIR1208					PCDHGB1			FUT8				ARRB2	ALDH2	PCNA		hsa-mir-1269	RUNX1				FAM90A9	OR11H4	CLCN2		hsa-mir-152	KRTAP10-3	OR6N1			OR52E2	hsa-mir-4291				KLKB1	PCDHGB1	MYOM1	GAPDH	IFNA14				MIR489
		FAM90A10	THPO	LOC100507117					PCDHGA11			GALC				ASGR1	APAF1	PCSK2		ADH1A	CBR1				FAM90A10	POTEG	CPN2		hsa-mir-4315-1	KRTAP12-3	PYHIN1			OR52J3	hsa-mir-4290				MTNR1A	PCDHGA11	NAPG	GNB3	IFNA16				MIR653
		DEFB107B	FXR1						PCDHGA10			GPX2				ASGR2	ARL1	PDYN		ADH1B	CBR3				DEFB107B	OR11H12	CRYGS		hsa-mir-2117	KRTAP12-4	OR10R2			OR51L1	hsa-mir-3153				TLR3	PCDHGA10	USP14	KCNA1	IFNA17				LOC728066
		DEFB104B	CHRD						PCDHGA9			GSTZ1				ASPA	ASCL1	PLCB4		ADH1C	CBS				DEFB104B	OR4Q3	DGKG		AANAT	KRTAP10-12	OR10K2			OR51A7	hsa-mir-4289				VEGFC	PCDHGA9	VAPA	KCNA5	IFNA21				MIR4652
		DEFB106B	EIF2B5						PCDHGA7			GTF2A1				ATP1B2	ATP2A2	PRNP		ADH4	COL6A1				DEFB106B	OR4M1	DVL3		ACOX1		OR10K1			OR51S1	hsa-mir-7-1				GLRA3	PCDHGA7	DLGAP1	KCNA6	IFNA22P
		DEFB105B	USP13						PCDHGA6			HIF1A				ATP2A3	ATP2B1	PTPRA		ADH5	COL6A2				DEFB105B	POTEM	ECT2		ACTG1		OR6Y1			OR51F2	ABCA1				SORBS2	PCDHGA6	LPIN2	LAG3	IFNB1
		DEFB109P1B	MAP3K13						PCDHGA5			HSPA2				C1QBP	BCL7A	RRBP1		ADH6	CRYAA				DEFB109P1B	LOC642426	EHHADH		BIRC5		OR6K3			OR52R1	ABCA2				SAP30	PCDHGA5	THOC1	LTBR	IFNW1
		FAM90A14	ECE2						PCDHGA4			LTBP2				CD68	BTG1	SIGLEC1		ADH7	CSTB				FAM90A14	SNORD126	EIF4A2		APOH					OR51E1	ABL1				HAND2	PCDHGA4	PPP4R1	NDUFA9	MLLT3
		SPAG11A	ABCC5						PCDHGA3			MAX				CHD3	SCARB1	SNAP25		AFM	CXADR				SPAG11A		EIF4G1		ARL4D					UBQLNL	ABO				ADAM29	PCDHGA3	NDC80	NINJ2	MTAP
		FAM90A20	ALG3						PCDHGA2			MAP3K9				CHRNB1	CMKLR1	SNRPB		AFP	DSCAM				FAM90A20		EPHB3		ARHGDIA					OR51F1	AK1				SCRG1	PCDHGA2	MYL12A	NOP2	RPS6
		FAM90A19	KCNMB2						PCDHGA1			ALDH6A1				CHRNE	COX6A1	SNRPB2		AGA	RCAN1				FAM90A19		ETV5		ATP5G1					OR51B5	ALAD				FAM149A	PCDHGA1	SLMO1	NTF3	SH3GL2
		FAM66B	IGF2BP2						PCDHGB8P			MNAT1				COX10	CRY1	SOX12		ALB	DYRK1A				FAM66B		MECOM		FMNL1					OR51V1	ALDOB				FBXO8	PCDHGB8P	RALBP1	PTMS	RRAGA
		ZNF705G	MCF2L2						PCDHB15			MTHFD1				CLDN7	CSRP2	TCF15		AMBN	ERG				ZNF705G		FGF12		CA4					OR52B6	AMBP				PDLIM3	PCDHB15	AFG3L2	PTPN6	SLC24A2
		FAM66E	ATP11B						PCDHB14			SIX6				CRK	DAO	TGM3		ANK2	ETS2				FAM66E		GHSR		CACNG1					OR52I1	ASS1				GALNT7	PCDHB14	RAB31	PEX5	C9orf53
		LOC100132396	VPS8						PCDHB13			PGF				CTNS	DCN	MKKS		SLC25A4	GABPA				LOC100132396		GP5		CD7					OR51D1	AUH				CLDN22	PCDHB13	EPB41L3	RAD52	BNC2
		DEFB4B	LAMP3						PCDHB12			PIGH				DLG4	EPYC	ATRN		ANXA2P1	GART				DEFB4B		HRG		CD79B					OR52A5	BAAT				NEIL3	PCDHB12	ANKRD12	KDM5A	HAUS6
		MIR548I3	KCNMB3						PCDHB11			PPM1A				DNAH9	DTX1	CDS2		ANXA3	GRIK1				MIR548I3		HES1		CDC27					OR51B6	C5				UFSP2	PCDHB11	CCDC165	SCNN1A	CNTLN
			ZNF639						PCDHB10			PPP2R5E				DPH1	DUSP6	PSMF1		ANXA5	HLCS						IL1RAP		CDK3					OR51M1	C8G				CDKN2AIP	PCDHB10	SMCHD1	SLC2A3	KIAA1797
			PEX5L						PCDHB9			PRKCH				DVL2	EIF2B1	SNPH		AREG	HMGN1						KNG1		CHAD					OR51Q1	CACNA1B				ODZ3	PCDHB9	CLUL1	SLC6A12	DENND4C
			DCUN1D1						PCDHB8			PSEN1				EFNB3	ELK3	ProSAPiP1		ART3	PRMT2						LPP		CLTC					OR51I1	CCBL1				LRP2BP	PCDHB8	CEP192	SLC6A13	KLHL9
			KLHL24						PCDHB7			ABCD4				EIF4A1	STX2	RASSF2		ATOH1	IFNAR1						MUC4		COL1A1					OR51I2	TNFSF8				STOX2	PCDHB7	ENOSF1	VAMP1	DMRTA1
			TBCCD1						PCDHB6			RAD51B				EIF5A	GOLGA3	SLC23A2		BMP3	IFNAR2						NDUFB5		COX11					OR52D1	ENTPD2				KIAA1430	PCDHB6	LINC00470	TEAD4	ADAMTSL1
			ABCF3						PCDHB4			RTN1				ENO3	GTF2H3	SIRPB1		BMPR1B	IFNGR2						OPA1		CRHR1					OR52H1	CDK9				SPCS3	PCDHB4	SPIRE1	TNFRSF1A	FAM154A
			PARL						PCDHB3			SEL1L				FGF11	HAL	NOP56		BTC	IL10RB						CLDN11		CSH1					OR51T1	CEL				TRAPPC11	PCDHB3	PSMG2	TPI1	TUSC1
			MFN1						PCDHB2			SRSF5				GP1BA	HPD	RBCK1		CAMK2D	ITGB2						SERPINI1		CSH2					OR51A4	CELP				MLF1IP	PCDHB2	TWSG1	TULP3	IFNE
			YEATS2						PCDHB16			SIX1				GPS2	IGF1	DSTN		CASP3	KCNE1						SERPINI2		CSHL1					OR51A2	CKS2				NBLA00301	PCDHB16	CHMP1B	VWF	ACER2
			MCCC1						SLC25A2			SLC8A3				GUCY2D	KCNC2	RNF24		CASP6	KCNJ6						PIK3CA		CSNK1D					TRIM6-TRIM34	COL5A1				WWC2	SLC25A2	PIEZO2	FGF23	PTPLAD2
			MRPL47						PCDHB19P			SLC10A1				HIC1	LTA4H	UBOX5		CCNA2	KCNJ15						PLD1		SLC25A10						COL15A1				CEP44	PCDHB19P	METTL4	USP5	MIR31
			SENP2									SNAPC1				ITGAE	LUM	BTBD3		CCNG2	LSS						POLR2H		CYB561						SLC31A1				SNX25		MPPE1	MLF2	FLJ35282
			GNB4									SPTB				MNT	KITLG	PLCB1		SCARB2	MX1						PPP1R2		ACE						SLC31A2				MGC45800		ARHGAP28	DYRK4	MIR31HG
			MAGEF1									TGFB3				MYH1	MMP17	PRND		LRBA	MX2						PRKCI		DDX5						CRAT				WDR17		CEP76	CD163	MIR491
			ZMAT3									TSHR				MYH2	MSI1	FLRT3		CDS1	NCAM2						MASP1		DHX8						CTSL1				ZFP42		COLEC12	GDF3	SCARNA8
			TBL1XR1									ZBTB25				MYH3	MVK	LAMP5		CLGN	NDUFV3						PSMD2		DLX3						CTSL2				SPATA4		SEH1L	CLSTN3	CDKN2B-AS1
			MAP6D1									DPF3				MYH4	MYBPC1	SPEF1		CENPC1	PCNT						RFC4		DLX4						CTSL1P8				ENPP6		EMILIN2	NCAPD2	MIR3152
			B3GNT5									GPR65				MYH8	MYF5	C20orf194		CENPE	PCP4						SNORA63		DUSP3						CYLC2				ASB5		TXNDC2	LPCAT3	MIR4473
			KLHL6									NUMB				MYH10	MYF6	SNORD57		CLCN3	PDE9A						TRA2B		ERN1						DAPK1				C4orf38		TUBB6	LRRC23	MIR4474
			VWA5B2									ADAM21				MYO1C	MYL2	SNORD56		CPE	PFKL						SI		ETV4						DBC1				RWDD4		L3MBTL4	EMG1
			TMEM41A									ADAM20				NUP88	PPP1R12A	SDCBP2		CSN1S1	PKNOX1						ST6GAL1		EVPL						DBH				CCDC111		MYL12B	LEPREL2
			CAMK2N2									DCAF5				OR1D2	NAP1L1	C20orf30		CSN2	TMPRSS15						SKIL		BPTF						SARDH				TRIML2		FAM210A	AKAP3
			DNAJC19									ALKBH1				OR3A1	NFYB	ANGPT4		CSN3	PWP2						SLC2A2		FASN						DNM1				CCDC110		APCDD1	RAD51AP1
			FAM131A									EIF2B2				OR3A2	NOS1	ESF1		CTSO	S100B						SOX2		FDXR						ECM2				CYP4V2		LINC00526	TSPAN9
			TTC14									PNMA1				P2RX1	CNOT2	TRMT6		DCK	SH3BGR						SST		FOXJ1						TOR1A				LOC285441		RAB12	PHB2
			HTR3C									NRXN3				P2RX5	NTS	HAO1		DCTD	ITSN1						TERC		FZD2						LPAR1				LOC285501		LOC201477	ERC1
			LIPH									AKAP5				PAFAH1B1	OAS1	SMOX		DMP1	SIM2						TFRC		GAA						S1PR3				LOC339975		LOC284215	IFFO1
			HTR3D									SPTLC2				SERPINF1	OAS2	CRLS1		DSPP	SLC5A3						THPO		GALK1						MEGF9				TRIML1		LAMA1	NECAP1
			LOC253573									RGS6				PER1	OAS3	C20orf27		EDNRA	SLC19A1						SEC62		GCGR						ENDOG				ANKRD37		LOC339290	GALNT8
			NAALADL2									KIAA0247				PFAS	P2RX4	SPTLC3		EGF	SUMO3						FXR1		GFAP						ENG				LOC389247		LRRC30	GPR162
			HTR3E									KIAA0317				PFN1	P2RX7	C20orf29		EIF4E	SOD1						TP63		GH1						STOM				HELT		LOC400643	COPS7A
			C3orf70									MED6				PITPNA	PEBP1	TMEM74B		ELF2	SON						CHRD		GH2						FANCC				LOC401164		C18orf56	CLEC4A
			CCDC39									GPHN				PLD2	PAH	SIRPG		ENPEP	HSPA13						TNFSF10		GIP						FBP1				FAM92A3		C18orf42	ING4
			LOC339926									VTI1B				SERPINF2	PAWR	FERMT1		EPHA5	TFF1						EIF2B5		GNGT2						FKTN				HSP90AA6P		CBX3P2	MRPL51
			LOC344887									BATF				PMP22	CDK17	KIF16B		EREG	TFF2						USP13		UTS2R						FCN1				C4orf47		LOC645355	C1RL
			SOX2-OT									NPC2				POLR2A	SLC25A3	TASP1		ETFDH	TFF3						CLDN1		GPS1						FCN2				GALNTL6		TMEM200C	TAPBPL
			FLJ46066									AHSA1				PSMB6	PLA2G1B	NSFL1C		F11	TIAM1						MAP3K13		GRB2						FOXE1				SLED1		FLJ35776	PLEKHG6
			C3orf65									ACOT2				RCVRN	PMCH	TMX4		FABP2	TRAPPC10						ADIPOQ		GRN						FPGS				FLJ38576		ROCK1P1	FOXJ2
			SNORD66									TMED10				RPA1	POLE	GPCPD1		ACSL1	TMPRSS2						ECE2		GRIN2C						NR5A1				LINC00290		LOC727896	ITFG2
			MIR1224									C14orf1				RPL26	PPP1CC	CPXM1		FAT1	TRPM2						ABCC5		H3F3B						FUT7				LOC728175		LOC100130480	PRMT8
			LOC100505687									VASH1				SCO1	PRKAB1	OTOR		FGA	TTC3						TNK2		HLF						GAS1				LOC731424		LOC100192426	PARP11
			MIR4789									ZBTB1				MAP2K4	PSMD9	PAK7		FGB	U2AF1						ALG3		HOXB1						NR6A1				CLDN24		LOC100288122	ANO2
												SNW1				SHBG	PTPN11	MAVS		FGF2	UBE2G2						KCNMB2		HOXB2						GGTA1P				MIR1305		MIR4317	C12orf4
												PCNX				SLC2A4	PTPRB	EBF4		FGF5	WRB						IGF2BP2		HOXB3						GLE1				MIR4276		MIR4526	C12orf5
												DAAM1				SOX15	PTPRR	TRIB3		FGG	NRIP1						CLDN16		HOXB4						GNAQ				MIR3945		MIR3976	LPAR5
												TTLL5				VAMP2	PXMP2	FASTKD5		FRG1	CHAF1B						PDCD10		HOXB5						GNG10				LOC100506122			WNK1
												SYNE2				TP53	PXN	ANKRD5		GAB1	C21orf33						SLITRK3		HOXB6						GOLGA1				LOC100506229			ADIPOR2
												ANGEL1				UBE2G1	RAN	GFRA4		GC	PDXK						NLGN1		HOXB7						GOLGA2							NANOG
												ZFYVE26				TRPV1	RFC5	VPS16		GK2	RRP1						TNIK		HOXB8						GPR21							WNT5B
												TTC9				YWHAE	RFX4	FAM113A		GK3P	PSMG1						MCF2L2		HOXB9						RAPGEF1							CDCA3
												FLRT2				ZNF18	RPL6	MRPS26		GLRB	SYNJ1						ATP11B		ICAM2						GRIN1							C12orf32
												PLEKHG3				ZNF232	RPLP0	DDRGK1		GNRHR	MCM3AP						VPS8		ICT1						GSN							NRIP2
												SIPA1L1				OR1A1	CLIP1	C20orf7		GPM6A	CLDN8						ACAP2		FOXK2						HNRNPK							RBP5
												DCAF4				OR1D5	ATXN2	ZNF343		GRIA2	ADAMTS1						GPR160		ITGA2B						HSD17B3							CCDC77
												PLEK2				OR1E1	SELPLG	NRSN2		GRID2	ABCG1						FETUB		ITGA3						HSPA5							ACRBP
												MLH3				OR1E2	SFSWAP	PANK2		CXCL1	URB1						LAMP3		ITGB3						TNC							SPSB2
												KCNH5				OR1G1	SNRPF	ADAM33		CXCL2	CRYZL1						KCNMB3		ITGB4						IARS							EFCAB4B
												POMT2				OR3A3	SYT1	SEL1L2		CXCL3	DOPEY2						GOLIM4		KCNJ2						LCN1							CACNA2D4
												COQ6				SLC25A11	TBX5	DEFB126		GRSF1	KCNE2						ZNF639		KCNJ16						LCN2							C12orf57
												FCF1				DOC2B	TBX3	FAM110A		GUCY1A3	RWDD2B						PEX5L		KPNB1						LMX1B							SLC2A14
												RDH11				GAS7	HNF1A	SLC4A11		GUCY1B3	OLIG2						DNAJB11		KPNA2						MUSK							FBXL14
												COX16				SCARF1	TDG	MCM8		GYPA	DSCR4						DCUN1D1		LGALS3BP						NCBP1							CLEC4C
												ATP6V1D				TNK1	TSPAN8	ZCCHC3		GYPB	DSCR3						KLHL24		LLGL2						NDUFA8							ZNF384
												JKAMP				MYH13	TMPO	SCRT2		GYPE	B3GALT5						TBCCD1		LPO						NFIL3							DSTNP2
												DHRS7				TNFSF13	NR2C1	C20orf54		H2AFZ	USP16						LEPREL1		MAFG						NINJ1							C12orf53
												SIX4				TNFSF12	HSP90B1	HSPA12B		HADH	CCT8						ABCF3		MAPT						NOTCH1							DCP1B
												ZFYVE1				TM4SF5	TXNRD1	TMC2		HMGB2	WDR4						LSG1		ADAM11						NTRK2							MATL2963
												EXD2				USP6	UBC	TBC1D20		HNRNPD	FTCD						PARL		MAP3K3						ROR2							CD163L1
												VRTN				RABEP1	UBE2N	SIRPD		HPGD	BTG3						MFN1		MEOX1						ODF2							RPL13P5
												SYNJ2BP				KCNAB3	UNG	C20orf141		HSP90AA4P	HSF2BP						YEATS2		MPO						OMD							B4GALNT3
												SLC39A9				AURKB	ZNF10	PROKR2		HSP90AB3P	ADAMTS5						MYNN		MPP2						OGN							LOC283440
												FLVCR2				GLP2R	ZNF26	C20orf94		HTN1	RRP1B						EIF5A2		MPP3						ORM1							ACSM4
												C14orf118				NTN1	ZNF84	C20orf96		HTN3	DIP2A						MCCC1		TRIM37						ORM2							DPPA3
												YLPM1				STX8	ZNF140	MACROD2		IBSP	POFUT2						HRASLS		MYL4						PAEP							NANOGNB
												C14orf162				RPH3AL	ALX1	SRXN1		CFI	ICOSLG						MRPL47		NFE2L1						PAPPA							MIR141
												ADCK1				FXR2	CDK2AP1	BANF2		IGFBP7	MORC3						NCEH1		NGFR						PDCL							MIR200C
												TMEM63C				MPDU1	BRAP	DEFB127		IGJ	CLDN14						SLC7A14		NME1						PBX3							IQSEC3
												RHOJ				SPAG7	ULK1	ISM1		IL2	BACE2						SENP2		NME2						PHF2							LOC574538
												GALNTL1				ACAP1	EEA1	DEFB129		IL8	C2CD2						GNB4		NMT1						PPP2R4							POU5F1P3
												PLEKHH1				KIAA0753	RASAL1	SIRPA		IL15	LTN1						RTP4		NPTX1						PPP3R2							LRTM2
												TRMT5				SGSM2	PPFIA2	STK35		ING2	CLDN17						MAGEF1		NSF						PPP6C							SCARNA12
												ZNF410				ARHGAP44	LGR5	PRNT		CXCL10	N6AMT1						ZMAT3		P4HB						PSMB7							SCARNA11
												NGB				HS3ST3B1	MAPKAPK5	LOC149837		IRF2	USP25						FNDC3B		PDE6G						PSMD5							FAM138D
												RBM25				HS3ST3A1	DENR	C20orf196		KLKB1	DNMT3L						ATP13A3		PDK2						PTCH1							LOC678655
												C14orf133				CLEC10A	OASL	LRRN4		MAD2L1	DONSON						TBL1XR1		PECAM1						PTGDS							SCARNA10
												SMOC1				MYBBP1A	DYNLL1	DEFB125		SMAD1	HUNK						ZBBX		PHB						PTGS1							LOC100271702
												IRF2BPL				PRPF8	SRSF9	DEFB128		MANBA	ZNF295						LRRC31		2019-09-04						PTPN3							LOC100288778
												MPP5				KIF1C	GALNT4	SIRPB2		MGST2	PIGP						MAP6D1		PPY						RAD23B							LOC100292680
												C14orf135				GABARAP	CRADD	LOC339593		CXCL9	UBASH3A						PHC3		PRKAR1A						RALGDS							MIR3649
												GPR135				NLRP1	HRK	RSPO4		AFF1	DSCR6						SPATA16		PRKCA						RGS3							LOC100507424
												ZC2HC1C				ARHGEF15	ADAM1	TGM6		NR3C2	BRWD1						B3GNT5		MAP2K6						RPL7A							LOC100652846
												C14orf169				RAP1GAP2	LIN7A	DEFB132		MTNR1A	SLC37A1						ATP13A4		PRPSAP1						RPL12
												C14orf45				CAMTA2	SOCS2	C20orf202		MTTP	RBM11						ARPM1		PYY						RXRA
												SGPP1				KDM6B	HCAR3	MIR103A2		MUC7	PCBP3						MGC2889		PSMC5						SET
												SLIRP				ZZEF1	HIP1R	RAD21L1		NDUFC1	C21orf58						KLHL6		PSMD12						SNAPC4
												DNAL1				KIAA0664	RASSF9	LOC643406		NEK1	YBEY						VWA5B2		PYCR1						SPTAN1
												RPS6KL1				SMG6	PIWIL1	SNORA51		NFKB1	LINC00160						TMEM41A		PCYT2						STXBP1
												SYT16				WSCD1	CABP1	SNORD86		NKX6-1	FAM165B						TMEM44		RAC3						SURF1
												STON2				CTDNEP1	NCOR2	SNORD110		NPY1R	C21orf49						EGFEM1P		RAD51C						SURF2
												KIAA1737				PIK3R5	WSCD2	LOC728228		NPY2R	MIS18A						CAMK2N2		RFNG						SURF4
												PAPLN				C17orf81	SART3	SNORD119		NPY5R	LINC00158						RPL39L		RPL38						MED22
												CHURC1				SHPK	KNTC1	LOC100131208		PDHA2	CHODL-AS1						DNAJC19		MRPL12						SURF6
												C14orf43				AIPL1	MLEC	LOC100134015		PET112	TSPEAR						FAM131A		RPS6KB1						SYK
												LIN52				RNF167	GIT2	TMEM239		PF4	LINC00113						LRRC15		SCN4A						TAL2
												NEK9				SENP3	NUAK1	LOC100289473		PF4V1	LINC00112						FAM43A		SEC14L1						TGFBR1
												IFT43				OR1A2	RBM19	MIR1292		PITX2	LINC00111						TMEM207		SECTM1						TLE1
												WDR89				SNORA67	RNF10	MIR103B2		PKD2	SETD4						RTP1		SRSF1						TLE4
												C14orf149				PELP1	NR1H4	PCNA-AS1		PLRG1	FAM3B						TTC14		SRSF2						TLR4
												GPHB5				RANGRF	SH2B3	MACROD2-AS1		EXOSC9	RIPK4						WDR49		SGCA						TMOD1
												NOXRED1				TIMM22	ARPC3	LOC100505536		POLR2B	CLIC6						LRRC34		SGSH						TRAF1
												JDP2				TAX1BP3	PLXNC1	LOC100507495		POU4F2	LINC00308						MB21D2		SLC4A1						TRAF2
												ISCA2				MINK1	MPHOSPH9	LOC100507629		PPEF2	MRPL39						XXYLT1		SMARCD2						TSC1
												ACOT4				GEMIN4	CCT2	FKBP1A-SDCBP2		PPAT	C21orf91						CCDC50		SUMO2						TTF1
												RDH12				MED31	CAMKK2			PPBP	DNAJC28						PYDC2		SOX9						TXN
												ADAM21P1				DERL2	ZNF268			PPID	C21orf62						HTR3C		SP2						UGCG
												PPP1R36				GLOD4	TRAFD1			PPP3CA	MRAP						LIPH		SRP68						VAV2
												SLC38A6				YBX2	TMED2			PRKG2	C21orf59						HTR3D		SSTR2						CORO2A
												LOC145474				ANKFY1	ERP29			MAPK10	AGPAT3						RPL22L1		SUPT4H1						XPA
												PTGR2				INPP5K	CKAP4			PTPN13	C21orf7						MUC20		TBCD						ZFP37
												FAM161B				FAM64A	GCN1L1			RAP1GDS1	SCAF4						LOC253573		TBX2						ZNF79
												C14orf166B				XAF1	METAP2			REST	JAM2						NAALADL2		TIMP2						ZNF189
												ISM2				C17orf59	SDS			ABCE1	C21orf63						SDHAP1		TK1						NR4A3
												CEP128				GPR172B	GLIPR1			RPL34	PRDM15						UTS2D		UBTF						BRD3
												FAM71D				WRAP53	RAB35			RPS3A	SAMSN1						HTR3E		WNT3						NUP214
												TMEM229B				RNMTL1	SNRNP35			MSMO1	TMPRSS3						C3orf70		WNT9B						LHX3
												TMEM30B				VPS53	KERA			CXCL6	MRPS6						TPRG1		TRIM25						GFI1B
												SAMD15				C17orf85	KRR1			CXCL11	RUNX1-IT1						CCDC39		VEZF1						IKBKAP
												PROX2				TSR1	PRDM4			CXCL5	COL18A1						LOC339926		COIL						CDC14B
												ZDHHC22				DHX33	CIT			SFRP2	LRRC3						LPP-AS2		AKAP1						TMEFF1
												TMED8				C17orf48	PWP1			SNCA	C21orf56						LRRIQ4		EPX						SSNA1
												C14orf178				PLSCR3	FICD			SPINK2	C21orf67						SAMD7		AXIN2						EDF1
												LOC283585				NLGN2	NUDT4			SPP1	DSCR8						LOC344887		SPOP						CTNNAL1
												LOC283587				ZBTB4	FZD10			SRP72	C21orf119						RTP2		PPM1D						FBP2
												C14orf55				CXCL16	PHLDA1			STATH	FAM207A						OSTN		DGKE						DPM2
												C14orf39				TRAPPC1	MLXIP			SULT1E1	RSPH1						ATP13A5		CBX4						FUBP3
												SNORD56B				ALOXE3	RPH3A			TACR3	UMODL1						SOX2-OT		SKAP1						CLIC3
												VSX2				ELAC2	P2RX2			TDO2	GCFC1						TMEM212		DNAH17						PRPF4
												RAB15				SRR	RAB21			TLL1	LINC00310						FLJ46066		ABCC3						KLF4
												HEATR4				NXN	FBXO21			TLR2	LINC00313						FLJ42393		RGS9						GTF3C5
												FLJ22447				MIS12	SETD1B			TLR3	C21orf88						FLJ34208		GALR2						GTF3C4
												PLEKHD1				METTL16	UHRF1BP1L			TRPC3	C21orf90						SNORD2		SPHK1						LHX2
												LINC00238				PHF23	ANKLE2			UBE2D3	MCM3AP-AS1						SNORA4		CACNA1G						MED27
												TEX21P				FAM57A	CUX2			UCP1	MIR155HG						LOC646168		MAP3K14						PTGES
												ACOT1				CTC1	KIAA1033			UGT2B4	CYYR1						C3orf65		SOCS3						ATP6V1G1
												ACOT6				NDEL1	MED13L			UGT2B7	OLIG1						GMNC		SPAG9						GABBR2
												LOC645431				PITPNM3	ZDHHC17			UGT2B10	LINC00161						LOC647323		MTMR4						RALGPS1
												FLJ43390				TMEM93	SIRT4			UGT2B15	KRTAP13-1						SNORA81		SLC16A6						ADAMTSL2
												SYNDIG1L				RILP	ABCB9			UGT2B17	TCP10L						SNORD66		SLC16A5						TRIM14
												SNORA79				TEKT1	ISCU			UGT8	CHODL						MIR551B		SLC16A3						PPP1R26
												C14orf38				GSG2	RIMBP2			VEGFC	LIPI						MIR569		SYNGR2						SEC16A
												LOC731223				ZMYND15	ATP6V0A2			GLRA3	ABCC13						MIR570		HGS						TNFSF15
												LOC100289511				CAMKK1	CORO1C			SPARCL1	LCA5L						SDHAP2		NOG						PTBP3
												MIR1260A				RPAIN	MGAT4C			SMARCA5	IGSF5						MIR944		BZRAP1						SH2D3C
												LOC100506321				TMEM107	FBXW8			SORBS2	SIK1						LOC100128023		CYTH1						RABEPK
												SYNJ2BP-COX16				LSMD1	HSPB8			PRSS12	LINC00479						LOC100128164		EFTUD2						LAMC3
												CHURC1-FNTB				NEURL4	HCAR1			USO1	ZNF295-AS1						LOC100131551		SLC9A3R1						TUBB4B
												MIR4505				ZNF594	UTP20			UNC5C	C21orf128						LOC100131635		COG1						UBAC1
												MIR4708				HES7	KCNMB4			LAMTOR3	PLAC4						SNAR-I		RECQL5						OLFM1
												MIR4709				SPATA22	MRPL42			PDE5A	LINC00189						MIR1224		PGS1						ZER1
												MIR4706				MGC12916	IFT81			SLC4A4	C21orf91-OT1						MIR1248		TBX4						SEMA4D
												LOC100628307				TXNDC17	CCDC59			SAP30	LINC00315						LOC100505687		NPEPPS						ANP32B
												HIF1A-AS2				MIR22HG	FAM216A			INPP4B	LINC00314						LOC100507391		GOSR2						AGPAT2
																TMEM88	HCFC2			HERC3	KRTAP15-1						MIR4789		AATK						SPTLC1
																MYOCD	TRHDE			SNORD73A	DSCR9								TBKBP1						POMT1
																CDRT7	SYCP3			STBD1	BRWD1-IT2								KIAA0195						SMC2
																CDRT15P1	CHST11			CDKL2	DSCR10								EIF4A3						ZBTB6
																SAT2	GALNT9			PAPSS1	D21S2088E								PLEKHM1						NEK6
																SMYD4	CCDC53			LRAT	LINC00307								LRRC37A						SDCCAG3
																CNTROB	CCDC41			AIMP1	LINC00515								MRC2						NOXA1
																RPL29P2	GPN3			NDST3	KRTAP13-4								HELZ						USP20
																CYB5D1	GLTP			TMPRSS11D	LINC00323								MED13						ACTL7B
																OVCA2	C12orf47			ABCG2	LINC00319								HDAC5						ACTL7A
																USP43	ARL6IP4			HAND2	LOC284837								TOM1L1						GADD45G
																KRBA2	TAOK3			ADAMTS3	KRTAP7-1								GJC1						SPIN1
																SLC43A2	POP5			CLOCK	KRTAP8-1								TOB1						SEC61B
																CYB5D2	ANAPC5			CEP135	KRTAP11-1								ALYREF						SLC27A4
																C17orf49	ANAPC7			RAPGEF2	KRTAP19-1								SLC35B1						SLC35D2
																ZFP3	TRIAP1			MFAP3L	KRTAP13-2								DCAF7						CNTRL
																GGT6	NT5DC3			SEC24D	KRTAP13-3								CALCOCO2						WDR5
																SPNS2	VPS29			G3BP2	KRTAP23-1								ABCA10						C9orf9
																WDR81	TPCN1			HNRPDL	KRTAP6-1								ABCA9						ADAMTS13
																DNAH2	SSH1			TSPAN5	KRTAP6-2								ABCA8						C9orf7
																RTN4RL1	RHOF			ENAM	KRTAP6-3								BAIAP2						SLC2A6
																CDRT15	VSIG10			FAM13A	KRTAP19-2								ATP5H						AKAP2
																WDR16	TESC			SPRY1	KRTAP19-3								HOXB13						RPL35
																CCDC42	PARPBP			ANAPC10	KRTAP19-4								APPBP2						MAN1B1
																PIK3R6	SLC6A15			PGRMC2	KRTAP19-5								ST6GALNAC2						DOLK
																ODF4	RIC8B			SEC24B	KRTAP19-6								HEXIM1						ZNF510
																KCTD11	APPL2			CXCL13	KRTAP19-7								IGF2BP1						HABP4
																MFSD6L	SBNO1			MAB21L2	KRTAP20-1								GNA13						PTGR1
																TRPV3	TMEM19			PAICS	KRTAP20-2								2019-09-09						TRIM32
																SLC16A11	DRAM1			PDLIM5	KRTAP21-1								CD300C						FNBP1
																FBXO39	SVOP			RRH	KRTAP21-2								C1QL1						SETX
																DHRS7C	STAB2			UGT2B11	KRTAP22-1								RUNDC3A						ERP44
																SLC16A13	VEZT			PLK4	KRTAP20-3								CBX1						ZBTB43
																C17orf74	GOLGA2P5			HPSE	LOC339622								RAB40B						FAM120A
																SPNS3	ZCCHC8			NMU	KRTAP12-2								TLK2						PMPCA
																C17orf61	SCYL2			SMR3B	KRTAP12-1								KAT7						ASTN2
																BCL6B	POLR3B			NPFFR2	KRTAP10-10								POLG2						AGTPBP1
																LOC284009	CHFR			PPBPL2	LINC00162								NXPH3						BICD2
																VMO1	FGD6			UGT2A1	LINC00317								SNF8						FKBP15
																LOC284023	WSB2			CCNI	COL18A1-AS1								CD300A						KIAA0368
																LINC00324	NDUFA12			ADAM29	KRTAP10-4								TMC6						EXOSC2
																FLJ34690	DIABLO			PRDM5	KRTAP10-6								DDX42						NCS1
																SLC13A5	ANKS1B			LSM6	KRTAP10-7								ZNF652						TDRD7
																TMEM102	CHPT1			NUDT6	KRTAP10-9								PPM1E						SLC44A1
																TUSC5	TMCC3			ANXA10	KRTAP10-1								ARSG						ANGPTL2
																LOC339166	PITPNM2			KLHL2	KRTAP10-11								AZI1						NUP188
																TMEM95	EP400			SCRG1	KRTAP10-2								GPATCH8						CDK20
																SMTNL2	DHX37			HSPA4L	KRTAP10-5								GGA3						RABGAP1
																ALOX15P1	FBRSL1			SEC31A	KRTAP10-8								JMJD6						C9orf5
																FAM101B	DDX55			RUFY3	KRTAP10-3								EXOC7						C9orf4
																SPEM1	NTN4			MMRN1	KRTAP12-3								ABCA6						CIZ1
																GLTPD2	TRPV4			DUX4	KRTAP12-4								ABCA5						DFNB31
																INCA1	LHX5			WDFY3	KRTAP10-12								KCTD2						COBRA1
																SCIMP	SUDS3			PALLD	LINC00320								MMD						NIPSNAP3A
																C17orf100	ACTR6			TBC1D9	LOC388813								WBP2						NELF
																SPDYE4	TBC1D15			METAP1	LINC00478								CDC42EP4						GPSM1
																TMEM220	C12orf43			KIAA0922	KRTAP26-1								FAM215A						DKFZP434A062
																SHISA6	VPS33A			LPHN3	ANKRD20A11P								FSCN2						GAPVD1
																OR3A4P	RSRC2			TRIM2	LINC00114								NOL11						PHF19
																SLC25A35	AACS			ANP32C	MIRLET7C								TANC2						FBXW2
																C17orf97	NUP37			SLC7A11	MIR125B2								NAT9						OR1J4
																MED11	DDX54			CCRN4L	MIR155								PITPNC1						OR2K2
																MIR132	NOC4L			PARM1	MIR99A								NARF						GBGT1
																MIR195	GNPTAB			FAM149A	LOC642852								OR4D1						LHX6
																MIR212	B3GNT4			RCHY1	GRIK1-AS1								CACNG5						OR1L3
																MIR22	TCTN1			ANKRD17	KRTAP24-1								CACNG4						OR1L1
																TNFSF12-TNFSF13	ACSS3			STAP1	KRTAP27-1								SAP30BP						OR1J2
																RNASEK	OGFOD2			FBXO8	SNORA80								SNX11						SNORA65
																MIR324	VPS37B			DUX2	LINC00163								TBX21						SNORD62A
																MIR497	BBS10			SMR3A	SSR4P1								NT5C						SNORD36C
																SLC35G6	C12orf49			PPA2	KRTAP19-8								CDR2L						SNORD36B
																RNF222	TCTN2			DAPP1	C21orf54								SOST						SNORD36A
																PIRT	NAA25			DKK2	MIR802								MRPS7						SNORD24
																SNORA48	SLC24A6			INTU	LOC100129027								UTP18						TRUB2
																SNORD10	CEP290			NAAA	KRTAP25-1								RNFT1						ST6GALNAC4
																OR1D4	RNF34			COQ2	LOC100133286								HN1						INVS
																SCARNA21	CCDC92			ARFIP1	KRTAP20-4								TUBD1						NDOR1
																SNORD91A	MTERFD3			SULT1B1	KRTAP22-2								DCXR						TOR1B
																SNORD91B	PUS1			PDLIM3	KRTAP21-3								TACO1						TOR2A
																BHLHA9	ACAD10			HPGDS	LOC100288432								ABI3						METTL11A
																TLCD2	GLT8D2			ZNF330	GRIK1-AS2								COPZ2						PHPT1
																LOC728392	THAP2			TMPRSS11E	MIR4327								MRPL27						ANAPC2
																MIR744	KCTD10			SPOCK3	MIR3197								AMZ2						PKN3
																LOC100128288	USP44			MRPS18C	LOC100505746								ARL17A						DPP7
																C17orf107	SLC41A2			COPS4	C21orf37								ANAPC11						PSAT1
																LOC100130950	LRRIQ1			AADAT	GCFC1-AS1								SIRT7						UBQLN1
																DBIL5P	C12orf26			HSD17B11	LOC100506334								SLC25A39						SLC2A8
																LOC100289255	TCHP			LEF1	LOC100506385								MRPS23						OBP2B
																MIR1253	COQ5			HERC5	CBR3-AS1								PTRH2						OBP2A
																LOC100306951	HVCN1			FAM198B	DSCAM-AS1								LUC7L3						ST6GALNAC6
																MIR3183	SRRM4			PLAC8	LINC00159								HIGD1B						2019-12-01
																MIR4314	CCDC62			LARP7	MIR4760								SDK2						MRPS2
																MIR3676	KDM2B			EMCN	MIR4759								FAM20A						COQ4
																LOC100506388	CAPS2			MYOZ2									MBTD1						CERCAM
																LOC100506713	UNC119B			ACCN5									BCAS3						EGFL7
																MIR497HG	USP30			GALNT7									TMEM104						GOLM1
																RNASEK-C17ORF49	ORAI1			NUDT9									RNF43						PRRX2
																C17orf61-PLSCR3	RNFT2			NUP54									MKS1						C9orf114
																SENP3-EIF4A1	C12orf34			CLDN22									LINC00483						C9orf156
																P2RX5-TAX1BP3	C12orf52			GAR1									C17orf80						RAB14
																MIR4731	MGC14436			UGT2B28									CCDC40						C9orf78
																MIR4520A	ANKRD13A			PCDH18									EPN3						SHC3
																MIR4521	NAV3			USP53									WIPI1						POLE3
																MIR4520B	TMEM116			DKFZP434I0714									LRRC37A4						NANS
																	UBE3B			OTUD4									PNPO						FBXW5
																	C12orf23			TET2									SMG8						MRPL50
																	C12orf29			DCHS2									TMEM100						RC3H2
																	C12orf65			ARHGEF38									RSAD1						EPB41L4B
																	TMEM132C			ODAM									LRRC59						TBC1D13
																	CCDC64			C4orf27									MSX2P1						FAM22F
																	SDSL			HERC6									NPLOC4						DIRAS2
																	TMEM132B			CCDC109B									PRR11						ASPN
																	OSBPL8			2019-03-01									ST6GALNAC1						BSPRY
																	IQCD			BANK1									TEX2						C9orf167
																	LOC116437			LARP1B									GPRC5C						TEX10
																	RAB3IP			SDAD1									TEX14						LPPR1
																	DEPDC4			BBS7									WDR45L						EXD3
																	CCDC38			UBA6									CA10						FAM206A
																	C12orf45			NEIL3									ATXN7L3						STX17
																	TMEM132D			FBXW7									CCDC47						NOL8
																	SLC15A4			TMEM144									CBX8						TMEM38B
																	TPH2			C4orf43									MIF4GD						NIPSNAP3B
																	NEDD1			UFSP2									INTS2						STRBP
																	SLC9A7P1			C4orf21									CASKIN2						TBC1D2
																	IKBIP			AP1AR									RPTOR						HEMGN
																	ASCL4			MAML3									BAHCC1						KIF27
																	BTBD11			BMP2K									USP36						C9orf86
																	SPIC			DDX60									RNF213						CDK5RAP2
																	ANO4			CDKN2AIP									TNRC6C						BARX1
																	ALKBH2			ODZ3									PCTP						RNF20
																	FOXN4			TMEM184C									SCPEP1						LRRC8A
																	SPPL3			2019-09-11									SLC25A19						INPP5E
																	BRI3BP			EXOC1									UBE2O						NPDC1
																	AMDHD1			LRP2BP									HEATR6						BARHL1
																	GLIPR1L2			TMEM165									DUS1L						SH3GLB2
																	FAM101A			PDGFC									FN3K						REXO4
																	ZNF664			FSTL5									XYLT2						DOLPP1
																	TMEM120B			BDH2									DNAI2						KCNT1
																	WDR66			SMARCAD1									SMURF2						BDAG1
																	GLT1D1			MEPE									ENGASE						ZBTB26
																	TSPAN19			STOX2									SPATA20						DENND1A
																	BEST3			PRDM8									MRPL38						GPR107
																	E2F7			UTP3									UBE2Z						SLC46A2
																	LOC144481			INTS12									C17orf53						LINC00474
																	LOC144486			ANKRD50									ASPSCR1						C9orf80
																	RAD9B			KIAA1211									TMUB2						ZNF462
																	FAM109A			RNF150									CARD14						PRDM12
																	LOC144742			KLHL8									MFSD11						NAA35
																	KRT19P2			PCDH10									PRR15L						SLC28A3
																	TMTC2			KIAA1430									C17orf62						CARD9
																	TMTC3			FNIP2									ARMC7						SUSD1
																	C12orf50			SHROOM3									CHMP6						IPPK
																	ALDH1L2			SH3RF1									RHBDF2						DDX31
																	SLC5A8			METTL14									DHX40						FAM129B
																	PPTC7			ENOPH1									FN3KRP						MRPL41
																	CCDC63			PROL1									C17orf101						WNK2
																	CCDC60			OSTC									ZNF750						SECISBP2
																	PGAM5			IL21									ACBD4						C9orf16
																	RILPL2			RXFP1									DCAKD						MAPKAP1
																	DNAH10			SPCS3									NUP85						ZCCHC6
																	ZFC3H1			SCOC									MYO15B						GALNT12
																	PLBD2			TRAPPC11									DBF4B						EHMT1
																	FAM71C			NEUROG2									ACSF2						SVEP1
																	RMST			SLC39A8									C17orf70						RMI1
																	C12orf12			HHIP									CDK5RAP3						PTGES2
																	SLC17A8			NDST4									SP6						GKAP1
																	GNN			AGXT2L1									LIMD2						AKNA
																	LRRC43			MRPL1									KCNH6						MIR600HG
																	TCP11L2			ELOVL6									FAM117A						URM1
																	LOC255480			NDNF									VMP1						ISCA1
																	LOC256021			FAT4									TSPAN10						ARPC5L
																	GLIPR1L1			ARSJ									BRIP1						HDHD3
																	POC1B			SRD5A3									MYCBPAP						AIF1L
																	OTOGL			ARHGAP10									QRICH2						UCK1
																	GPR133			MLF1IP									TMEM101						ZNF484
																	MORN3			THAP9									PRAC						FSD1L
																	LOC283392			UGT2A3									KIF2B						CEP78
																	GAS2L3			NBLA00301									USP32						GARNL3
																	LINC00485			GSTCD									PPP1R9B						HSDL2
																	MYO1H			MAP9									CBX2						C9orf64
																	C12orf51			TNIP3									FAM104A						C9orf89
																	KSR2			PHF17									MGC16275						HIATL2
																	GATC			SCD5									FBF1						C9orf125
																	HNF1A-AS1			DNAJB14									UNK						NTNG2
																	DDX51			WWC2									LRRC46						HIATL1
																	MMAB			FRAS1									SCRN2						PRRC2B
																	HCAR2			NAA15									CEP95						PPAPDC3
																	LOC338758			C4orf29									TRIM47						ZDHHC12
																	TMEM119			ALPK1									ANKRD40						FAM73B
																	LOC338799			CXXC4									STRADA						C9orf3
																	C12orf74			CEP44									C17orf72						FIBCD1
																	EP400NL			SETD7									G6PC3						KIAA1984
																	RILPL1			PLA2G12A									ASB16						SNHG7
																	PTPRQ			SLC25A31									MAFG-AS1						TMEM141
																	C12orf42			RAB33B									OTOP2						C9orf37
																	LRRC10			ARHGAP24									TTYH2						COL27A1
																	IL31			SNX25									PLCD3						ALG2
																	C12orf75			TTC29									TMEM106A						FGD3
																	CCDC42B			MND1									CYGB						FAM125B
																	TMEM233			SLC10A7									RNF157						WDR34
																	SETD8			TKTL2									OSBPL7						SAPCD2
																	LOC387895			C4orf17									C1QTNF1						C9orf69
																	MKRN9P			QRFPR									PPP1R27						LRSAM1
																	C12orf76			FAM175A									FTSJ3						C9orf30
																	LOC400084			KIAA1109									METTL23						UAP1L1
																	FLJ37505			NOA1									HSF5						MRRF
																	MIR135A2			HOPX									OR4D2						RBM18
																	C12orf37			COL25A1									MSI2						ARRDC1
																	PLEKHG7			USP38									SLC38A10						WDR85
																	LOC440117			C4orf49									CANT1						TMEM203
																	FLJ31485			NAA11									USH1G						KIF12
																	NUDT4P1			AGPAT9									CD300LB						PALM2
																	MIR331			CBR4									KIF19						SLC25A25
																	EID3			PIGY									C17orf64						WDR31
																	ATXN7L3B			CABS1									C17orf46						ZNF618
																	CLLU1OS			FHDC1									HEXIM2						ZMYND19
																	CLLU1			FLJ20021									LSM12						GRIN3A
																	MIR492			MGC45800									CCDC43						RNF183
																	MAP1LC3B2			PRMT10									WFIKKN2						NACC2
																	LOC643339			DDX60L									FLJ40194						C9orf116
																	LOC643770			YTHDC1									B4GALNT2						LCN8
																	LOC647589			NAF1									C17orf57						FAM69B
																	SNORA49			MOB1B									MRPL10						PTRH1
																	SNORA53			TIFA									TBC1D16						PIP5KL1
																	MIR617			RG9MTD2									AFMID						PTPDC1
																	MIR618			TBCK									DYNLL2						ANKRD19P
																	MIR620			HELQ									MGAT5B						OR13C5
																	LOC728084			CYP2U1									C17orf56						OR13C8
																	C12orf73			DDIT4L									B3GNTL1						OR13C3
																	LOC728739			WDR17									RBFOX3						OR13C4
																	MRS2P2			GDEP									CD300LF						OR13F1
																	LOC100128191			ANTXR2									C17orf77						OR1L8
																	LOC100128554			SCLT1									TCAM1P						OR1N2
																	LOC100130238			C4orf33									EFCAB3						OR1N1
																	LOC100131138			TMEM155									LOC146880						ASB6
																	LOC100131733			PABPC4L									CD300LG						SLC34A3
																	LOC100190940			ADAD1									KIF18B						DAB2IP
																	LINC00173			ZFP42									EME1						CAMSAP1
																	LOC100287944			LIN54									C17orf69						NXNL2
																	ZNF605			C4orf32									NOTUM						C9orf163
																	MIR1252			TMPRSS11B									TMC8						MAMDC4
																	MIR1827			SPATA4									ANKFN1						LCN6
																	MIR1178			ARL9									2019-03-10						AK8
																	MIR1251			AASDH									NAGS						OR1Q1
																	MIR4303			PDCL2									TMEM92						TTLL11
																	MIR4304			C4orf36									PHOSPHO1						RASEF
																	MIR3685			TRAM1L1									IMP5						TTC16
																	MIR3612			ENPP6									CEP112						LOC158257
																	MIR3652			SLC9B2									ARHGAP27						FAM120AOS
																	MIR3922			ASB5									SAMD14						LINC00475
																	MIR3913-2			SLC9B1									STRA13						ZNF483
																	MIR3913-1			ZNF827									LRRC45						C9orf84
																	MIR3908			SH3D19									SLC39A11						KIAA1958
																	LOC100505978			PAQR3									AMZ2P1						TSTD2
																	LOC100506649			C4orf38									TRIM65						ZNF782
																	LOC100506668			C4orf39									UNC13D						LOC158434
																	LOC100507055			THAP6									STH						LOC158435
																	LOC100507066			C4orf26									MTVR2						C9orf96
																	LOC100507091			PPM1K									STXBP4						OLFML2A
																	LOC100507206			C4orf45									LOC253962						QSOX2
																	LOC100507377			RASGEF1B									TAC4						ZNF883
																	POC1B-GALNT4			SPATA5									MYADML2						ZNF169
																	ZNF664-FAM101A			BBS12									NPB						C9orf21
																	MIR4699			DCLK2									LINC00469						ZNF367
																	MIR4498			TRIM60									FADS6						C9orf91
																	MIR548AL			FREM3									C17orf28						NAIF1
																	MIR4472-2			MMAA									TSEN54						ANKS6
																	MIR4700			TIGD2									FAM100B						SUSD3
																	MIR4497			RASSF6									TMEM235						CDC26
																				RBM46									CCDC57						LOC253039
																				SGMS2									HEXDC						PHYHD1
																				SYNPO2									C17orf58						MORN5
																				C4orf46									MILR1						OR1L4
																				TIGD4									KIAA1267						TXNDC8
																				TMEM154									C17orf105						FRMD3
																				TMEM192									FAM171A2						C9orf43
																				RWDD4									C17orf104						LINC00094
																				CCDC111									TTLL6						CRB2
																				TRIML2									LOC284080						SCAI
																				CNOT6L									C17orf47						C9orf117
																				TECRL									SLC26A11						C9orf47
																				C4orf22									ENDOV						C9orf79
																				LOC255130									GDPD1						LOC286238
																				EPGN									C17orf89						LCN12
																				ELMOD2									LINC00482						C9orf142
																				NPNT									TMEM105						TPRN
																				CCDC110									METRNL						LINC00256A
																				MFSD8									RAB37						FAM78A
																				LOC256880									METTL2A						LOC286359
																				FDCSP									C17orf65						OR13C9
																				NAP1L5									C17orf67						OR13D1
																				LOC285419									ENPP7						LOC286367
																				CYP4V2									C17orf90						LOC286370
																				LOC285441									CCDC137						LOC340508
																				LOC285456									ARL16						LOC340515
																				LOC285501									CD300E						GPR144
																				FAM13A-AS1									NACA2						FAM75D5
																				GPRIN3									OTOP3						QRFP
																				COX18									SKA2						OR1J1
																				RNF175									FAM195B						OR1B1
																				C4orf37									GPR142						MURC
																				CSN1S2AP									ZACN						GLT6D1
																				CCDC158									HOXB13-AS1						C9orf102
																				TMPRSS11A									HILS1						SWI5
																				LOC339975									LRRC37A3						C9orf50
																				TRIML1									RNF126P1						PNPLA7
																				LOC340017									CCDC103						C9orf169
																				PRSS48									RPRML						ENTPD8
																				SOWAHB									YPEL2						FAM75D4
																				LRIT3									C17orf82						FAM75D3
																				SLC10A6									BTBD17						FAM75D1
																				HSD17B13									AATK-AS1						LOC389765
																				ANKRD37									FLJ43681						C9orf153
																				PCNAP1									LOC400604						LOC389791
																				TMPRSS11F									KCNJ2-AS1						IER5L
																				LOC389247									LINC00511						C9orf171
																				TRIM61									LOC400620						LCN15
																				HELT									FLJ45079						C9orf172
																				LOC401134									TEX19						LRRC26
																				SYT14L									MGC57346						TMEM8C
																				TMPRSS11BNL									CUEDC1						CTSL3
																				C4orf40									LOC404266						LOC392364
																				AMTN									MIR10A						OR13C2
																				FAM190A									MIR142						OR1L6
																				FLJ14186									MIR152						OR5C1
																				C4orf3									MIR196A1						OR1K1
																				LOC401164									MIR21						LCN9
																				FAM92A3									MIR301A						FAM102A
																				WDFY3-AS2									MXRA7						C9orf170
																				MIR302A									TBC1D3P2						CENPP
																				C4orf11									PLEKHM1P						C9orf152
																				MTHFD2L									LOC440461						SNX30
																				LOC441025									FLJ90757						WDR38
																				TMEM150C									MIR338						LOC401557
																				GUSBP5									LRRC37A2						LCNL1
																				HSP90AA6P									CPSF4L						C9orf139
																				C4orf47									C17orf109						FAM166A
																				DUX4L4									LOC644172						SOHLH1
																				GALNTL6									LOC644246						ZBTB34
																				MIR302B									LOC645638						MIRLET7A1
																				MIR302C									MRPL45P2						MIRLET7D
																				MIR302D									TBC1D3P1-DHX40P1						MIRLET7F1
																				MIR367									LOC653653						MIR126
																				FRG2									NME1-NME2						MIR147A
																				CISD2									LINC00338						MIR181A2
																				LOC550112									SCARNA20						MIR181B2
																				LOC550113									SCARNA16						MIR199B
																				UGT2A2									SNORA76						MIR219-2
																				LOC641364									SNORD1A						MIR23B
																				LOC641365									SNORD1B						MIR24-1
																				LOC641518									SNORD1C						MIR27B
																				SLED1									SNORD104						MIR32
																				LOC644145									MIR634						MIR7-1
																				LOC644248									MIR635						C9orf106
																				TMPRSS11GP									MIR636						C9orf103
																				CEP170P1									MIR657						LCN10
																				LOC645513									NSFP1						LOC440173
																				LOC646576									FLJ45513						FAM75C1
																				C4orf51									LOC729683						LOC441454
																				FLJ38576									PRCD						LOC441455
																				DUX4L6									MIR454						FAM22G
																				DUX4L5									SNORA38B						LOC441461
																				DUX4L3									LOC100128977						C9orf173
																				SNORA24									LOC100130148						NRARP
																				MIR575									LOC100130581						C9orf129
																				MIR577									C17orf110						PALM2-AKAP2
																				MIR578									LOC100131096						LOC494127
																				LINC00290									CD300LD						DNAJC25
																				LOC728175									LOC100133991						DNAJC25-GNG10
																				DUX4L2									TEN1						MIR455
																				CETN4P									C17orf99						NRON
																				FAM160A1									LOC100287042						FAM163B
																				LOC731424									LOC100294362						FLJ40292
																				SNHG8									MIR1203						TUBBP5
																				FAM47E									MIR1250						RNF224
																				LOC100129858									MIR2117						FAM75C2
																				FTLP10									MIR4316						C9orf29
																				CLDN24									MIR3065						SNORA17
																				LOC100144602									MIR548W						SNORA43
																				PP12613									MIR3186						SNORD62B
																				LOC100288255									MIR4315-2						SNORD90
																				MIR1243									MIR3185						MIR600
																				MIR2054									MIR4315-1						MIR601
																				MIR1305									LOC100499466						MIR602
																				MIR1973									LOC100499467						RNF208
																				CSN1S2BP									MIR3614						DNLZ
																				MIR3140									MIR3678						SNORA84
																				MIR4276									MIR3615						SNORA70C
																				LOC100499177									ARL17B						LOC100128076
																				MIR3945									LOC100506650						LOC100128361
																				MIR3684									LOC100506779						LINC00256B
																				MIR3688-1									LOC100507218						LOC100128505
																				LOC100505545									LOC100507246						LOC100128593
																				LOC100505702									LOC100507351						LINC00476
																				LOC100505875									LOC100507410						LOC100129034
																				LOC100505989									TEN1-CDK3						UNQ6494
																				LOC100506013									MIR4739						LOC100129316
																				LOC100506035									MIR4729						LOC100129722
																				LOC100506085									MIR4737						LOC100130954
																				LOC100506122									MIR4736						LOC100131193
																				LOC100506229									MIR4738						LOC100132077
																				LOC100506462									MIR4740						FAM157B
																				LOC100506564									MIR4524A						LOC100132781
																				LOC100506746									MIR4730						RNU6ATAC
																				LOC100507053									MIR3064						LINC00092
																				LOC100507096									MIR5047						LOC100272217
																				1/2-SBSRNA4									LOC100653515						LOC100288842
																				MIR4453															LOC100289019
																				MIR4799															LOC100289341
																				MIR4450															MIR2278
																				MIR3688-2															MIR548Q
																				MIR4451															MIR181A2HG
																				FAM47E-STBD1															MIR3074
																																			MIR4292
																																			MIR3154
																																			MIR2861
																																			MIR4291
																																			MIR3153
																																			MIR4290
																																			MIR3134
																																			MIR4289
																																			C9orf174
																																			LOC100499484
																																			MIR3621
																																			MIR3910-1
																																			MIR3689A
																																			MIR3911
																																			MIR3910-2
																																			MIR3689B
																																			MIR3651
																																			LOC100505478
																																			LOC100506100
																																			LOC100506190
																																			LOC100506599
																																			LOC100507346
																																			C9orf30-TMEFF1
																																			MIR4668
																																			MIR3689D1
																																			MIR3689F
																																			MIR4669
																																			MIR4673
																																			MIR3960
																																			MIR4674
																																			MIR4478
																																			MIR3689C
																																			MIR2964A
																																			MIR3689D2
																																			MIR4670
																																			MIR4672
																																			MIR3689E
																																			MIR4479
[truncated: 18 more columns]
